# Supplementary material for: The Combined Strategy for iron uptake is not exclusive to domesticated rice (Oryza sativa)
Source: Sci Rep. 2019 Nov 6;9:16144. doi: 10.1038/s41598-019-52502-0 (PMC6834603; doi:10.1038/s41598-019-52502-0)
Supplement: Supplementary file 2 — Supplementary Dataset 1 [file 41598_2019_52502_MOESM2_ESM.xlsx]

## Sheet: Supplementary_Table2_sativaResu
						Transcripts per Million									position
target_id	p_value	q_value	log2 of: average of TPM -Fe / average of TPM CC	ensemble_gene	name_gene	Sativa_CC1	Sativa_CC2	Sativa_Fe1	Sativa_Fe2	up/down regulated	gene	description	RAPD_description	chromossome	start	end	GO_id	name_1006	definition_1006
OS01T0142300-02	2.72745e-06	0.00430822	-2.16685	OS01G0142300		2265.95	2371.58	507.367	525.392	down	OS01G0142300	Os01g0142300 protein [Source:UniProtKB/TrEMBL;Acc:Q5ZBM2]	Glycosyl transferase, group 1 domain containing protein. (Os01t0142300-01);Glycosyl transferase, group 1 domain containing protein. (Os01t0142300-02)	1	2275239	2278860	GO:0009941;GO:0046510;GO:0009247;GO:0046506	chloroplast envelope;UDP-sulfoquinovose:DAG sulfoquinovosyltransferase activity;glycolipid biosynthetic process;sulfolipid biosynthetic process	The double lipid bilayer enclosing the chloroplast and separating its contents from the rest of the cytoplasm; includes the intermembrane space. [GOC:tb];Catalysis of the reaction: UDP-sulfoquinovose + 1,2-diacylglycerol = sulfoquinovosyldiacylglycerol + UDP. [MetaCyc:RXN-1224];The chemical reactions and pathways resulting in the formation of glycolipid, a class of 1,2-di-O-acylglycerols joined a…
OS02T0514500-01	2.08261e-06	0.00430822	-1.82687	OS02G0514500		5705.5	5603.04	1530.78	1656.82	down	OS02G0514500	Os02g0514500 protein [Source:UniProtKB/TrEMBL;Acc:A0A0P0VJM6]	Similar to Glycerophosphoryl diester phosphodisterase (Fragment). (Os02t0514500-01)	2	18539295	18540807	GO:0008081;GO:0005623;GO:0006629;GO:0008889;GO:0030643;GO:0046475	phosphoric diester hydrolase activity;cell;lipid metabolic process;glycerophosphodiester phosphodiesterase activity;cellular phosphate ion homeostasis;glycerophospholipid catabolic process	Catalysis of the hydrolysis of a phosphodiester to give a phosphomonoester and a free hydroxyl group. [EC:3.1.4, GOC:curators];The basic structural and functional unit of all organisms. Includes the plasma membrane and any external encapsulating structures such as the cell wall and cell envelope. [GOC:go_curators];The chemical reactions and pathways involving lipids, compounds soluble in an organ…
OS06T0603600-02	4.79443e-06	0.00430822	-2.39297	OS06G0603600	SPX1	3473.31	3731.68	637.135	734.619	down	OS06G0603600	SPX domain-containing protein 1 [Source:UniProtKB/Swiss-Prot;Acc:Q69XJ0]	SPX domain-containing protein, Phosphate (Pi) homeostasis (Os06t0603600-01);SPX domain-containing protein, Phosphate (Pi) homeostasis (Os06t0603600-02)	6	23875437	23879965	GO:0005783;GO:0016036;GO:0005634;GO:0070417;GO:0080040	endoplasmic reticulum;cellular response to phosphate starvation;nucleus;cellular response to cold;positive regulation of cellular response to phosphate starvation	The irregular network of unit membranes, visible only by electron microscopy, that occurs in the cytoplasm of many eukaryotic cells. The membranes form a complex meshwork of tubular channels, which are often expanded into slitlike cavities called cisternae. The ER takes two forms, rough (or granular), with ribosomes adhering to the outer surface, and smooth (with no ribosomes attached). [ISBN:019…
OS09T0115400-04	3.48778e-06	0.00430822	-24.4913	OS09G0115400		734.774	917.667	0	7.00653e-05	down	OS09G0115400	Polyadenylate-binding protein [Source:UniProtKB/TrEMBL;Acc:Q6YYV1]	Similar to Poly(A)-binding protein. (Os09t0115400-01);Hypothetical conserved gene. (Os09t0115400-03);Hypothetical conserved gene. (Os09t0115400-04)	9	1212964	1218005	GO:0003723;GO:0003676;GO:0005737	RNA binding;nucleic acid binding;cytoplasm	Interacting selectively and non-covalently with an RNA molecule or a portion thereof. [GOC:jl, GOC:mah];Interacting selectively and non-covalently with any nucleic acid. [GOC:jl];All of the contents of a cell excluding the plasma membrane and nucleus, but including other subcellular structures. [ISBN:0198547684]
OS02T0208500-01	7.24016e-06	0.00526052	-1.87327	OS02G0208500		2076.22	2233.65	622.5	553.895	down	OS02G0208500	Os02g0208500 protein [Source:UniProtKB/TrEMBL;Acc:A3A4E0]	Conserved hypothetical protein. (Os02t0208500-01)	2	6078179	6079111
OS03T0815200-04	7.6112e-06	0.00526052	-Inf	OS03G0815200		959.916	1290.8	0	0	down	OS03G0815200	Probable methylenetetrahydrofolate reductase [Source:UniProtKB/Swiss-Prot;Acc:Q75HE6]	Similar to Methylenetetrahydrofolate reductase (EC 1.5.1.20). (Os03t0815200-01);Similar to Methylenetetrahydrofolate reductase. (Os03t0815200-02);Similar to Methylenetetrahydrofolate reductase. (Os03t0815200-03);Similar to Methylenetetrahydrofolate reductase (Fragment). (Os03t0815200-04)	3	34167824	34173328	GO:0006730;GO:0005829;GO:0035999;GO:0055114;GO:0016491;GO:0006555;GO:0004489	one-carbon metabolic process;cytosol;tetrahydrofolate interconversion;oxidation-reduction process;oxidoreductase activity;methionine metabolic process;methylenetetrahydrofolate reductase (NAD(P)H) activity	The chemical reactions and pathways involving the transfer of one-carbon units in various oxidation states. [GOC:hjd, GOC:mah, GOC:pde];The part of the cytoplasm that does not contain organelles but which does contain other particulate matter, such as protein complexes. [GOC:hjd, GOC:jl];The chemical reactions and pathways by which one-carbon (C1) units are transferred between tetrahydrofolate mo…
OS06T0115800-02	8.18596e-06	0.00526052	-1.20105	OS06G0115800		3768.84	3818.88	1620.96	1679.38	down	OS06G0115800	Os06g0115800 protein [Source:UniProtKB/TrEMBL;Acc:Q0DF43]	Hypothetical conserved gene. (Os06t0115800-01);Conserved hypothetical protein. (Os06t0115800-02)	6	876948	880442	GO:0016020;GO:0016021;	membrane;integral component of membrane;	A lipid bilayer along with all the proteins and protein complexes embedded in it an attached to it. [GOC:dos, GOC:mah, ISBN:0815316194];The component of a membrane consisting of the gene products and protein complexes having at least some part of their peptide sequence embedded in the hydrophobic region of the membrane. [GOC:dos, GOC:go_curators];
OS10T0162842-00	7.59317e-06	0.00526052	-2.53092	OS10G0162842		2091.16	1735.76	327.485	334.679	down	OS10G0162842	Os10g0162842 protein [Source:UniProtKB/TrEMBL;Acc:A0A0P0XRV9]	Hypothetical protein. (Os10t0162842-00)	10	4075770	4081525
OS11T0286800-04	1.16415e-05	0.00589397	-2.14242	OS11G0286800		879.146	911.072	190.775	214.708	down	OS11G0286800	Terpene cyclase/mutase family member [Source:UniProtKB/TrEMBL;Acc:Q0IT98]	Squalene cyclase domain containing protein. (Os11t0286800-01);Similar to Cycloartenol synthase. (Os11t0286800-02);Similar to Cycloartenol synthase. (Os11t0286800-03);Similar to Cycloartenol synthase. (Os11t0286800-04)	11	10352224	10376610	GO:0016853;GO:0016866	isomerase activity;intramolecular transferase activity	Catalysis of the geometric or structural changes within one molecule. Isomerase is the systematic name for any enzyme of EC class 5. [ISBN:0198506732];Catalysis of the transfer of a functional group from one position to another within a single molecule. [GOC:mah]
OS04T0555300-01	1.48755e-05	0.00668349	-1.24327	OS04G0555300		4366.52	4096.4	1728.25	1846.6	down	OS04G0555300	Os04g0555300 protein [Source:UniProtKB/TrEMBL;Acc:A0A0P0WDN9]	Similar to glycerol 3-phosphate permease. (Os04t0555300-01);Similar to Glycerol 3-phosphate permease. (Os04t0555300-02)	4	27783578	27787138	GO:0055085;GO:0016021;GO:0016020;GO:0006810;GO:0005215	transmembrane transport;integral component of membrane;membrane;transport;transporter activity	The process in which a solute is transported across a lipid bilayer, from one side of a membrane to the other [GOC:dph, GOC:jid];The component of a membrane consisting of the gene products and protein complexes having at least some part of their peptide sequence embedded in the hydrophobic region of the membrane. [GOC:dos, GOC:go_curators];A lipid bilayer along with all the proteins and protein c…
OS03T0320100-01	1.66636e-05	0.00727294	-1.11945	OS03G0320100		11519.6	10850.2	5061.96	5234.16	down	OS03G0320100	Os03g0320100 protein [Source:UniProtKB/TrEMBL;Acc:Q0DSC3]	Alpha-L-arabinofuranosidase, C-terminal domain containing protein. (Os03t0320100-01)	3	11549564	11551862	GO:0009505;GO:0046373;GO:0046556	plant-type cell wall;L-arabinose metabolic process;alpha-L-arabinofuranosidase activity	A more or less rigid stucture lying outside the cell membrane of a cell and composed of cellulose and pectin and other organic and inorganic substances. [ISBN:0471245208];The chemical reactions and pathways involving L-arabinose, the D-enantiomer of arabino-pentose. L-arabinose occurs free, e.g. in the heartwood of many conifers, and in the combined state, in both furanose and pyranose forms, as …
OS02T0802700-01	1.87842e-05	0.00775533	-1.07755	OS02G0802700		2208.72	2330.4	1071.32	1079.46	down	OS02G0802700	Os02g0802700 protein [Source:UniProtKB/TrEMBL;Acc:A0A0P0VQS5]	Similar to MGDG synthase type A. (Os02t0802700-01);Monogalactosyldiacylglycerol synthase, Salt, drought, submergence stress tolerance (Os02t0802700-02)	2	34223237	34227448	GO:0031969;GO:0009535;GO:0009416;GO:0009247;GO:0009536;GO:0009507;GO:0016758;GO:0016757;GO:0016020;GO:0016740;GO:0046509;GO:0009739;GO:0009409;GO:0009414;GO:0009651;GO:0009735;GO:0030912;GO:0045017	chloroplast membrane;chloroplast thylakoid membrane;response to light stimulus;glycolipid biosynthetic process;plastid;chloroplast;transferase activity, transferring hexosyl groups;transferase activity, transferring glycosyl groups;membrane;transferase activity;1,2-diacylglycerol 3-beta-galactosyltransferase activity;response to gibberellin;response to cold;response to water deprivation;response …	Either of the lipid bilayers that surround a chloroplast and form the chloroplast envelope. [GOC:mah, GOC:pz];The pigmented membrane of a chloroplast thylakoid. An example of this component is found in Arabidopsis thaliana. [GOC:lr, GOC:mtg_sensu];Any process that results in a change in state or activity of a cell or an organism (in terms of movement, secretion, enzyme production, gene expression…
OS11T0106700-02	1.99304e-05	0.00790796	-2.11719	OS11G0106700		1012.51	1154.07	233.94	265.448	down	OS11G0106700	Ferritin [Source:UniProtKB/TrEMBL;Acc:A0A0N7KSB1]	Similar to Ferritin 1, chloroplast precursor (EC 1.16.3.1) (ZmFer1). (Os11t0106700-01);Similar to Ferritin 1, chloroplast precursor (EC 1.16.3.1) (ZmFer1). (Os11t0106700-02)	11	305050	307728	GO:0006879;GO:0004322;GO:0006826;GO:0008199;GO:0005623;GO:0055114;GO:0046872;GO:0016491	cellular iron ion homeostasis;ferroxidase activity;iron ion transport;ferric iron binding;cell;oxidation-reduction process;metal ion binding;oxidoreductase activity	Any process involved in the maintenance of an internal steady state of iron ions at the level of a cell. [GOC:ai, GOC:mah];Catalysis of the reaction: 4 Fe2+ + 4 H+ + O2 = 4 Fe3+ + 2 H2O. [EC:1.16.3.1];The directed movement of iron (Fe) ions into, out of or within a cell, or between cells, by means of some agent such as a transporter or pore. [GOC:ai];Interacting selectively and non-covalently wit…
OS02T0115700-03	2.07683e-05	0.00799997	-1.44228	OS02G0115700	CATA	3989.52	3609.85	1333.36	1463.1	down	OS02G0115700	Catalase [Source:UniProtKB/TrEMBL;Acc:B7EAG0]	Catalase isozyme A (EC 1.11.1.6) (CAT-A). (Os02t0115700-01);Similar to Catalase. (Os02t0115700-02);Similar to Catalase. (Os02t0115700-03)	2	825041	827640	GO:0004096;GO:0098869;GO:0055114;GO:0006979;GO:0020037;GO:0009514;GO:0042542;GO:0005777;GO:0042744;GO:0005739;GO:0004601;GO:0046872;GO:0016491	catalase activity;cellular oxidant detoxification;oxidation-reduction process;response to oxidative stress;heme binding;glyoxysome;response to hydrogen peroxide;peroxisome;hydrogen peroxide catabolic process;mitochondrion;peroxidase activity;metal ion binding;oxidoreductase activity	Catalysis of the reaction: 2 hydrogen peroxide = O2 + 2 H2O. [EC:1.11.1.6];Any process carried out at the cellular level that reduces or removes the toxicity superoxide radicals or hydrogen peroxide. [GOC:dos, GOC:vw];A metabolic process that results in the removal or addition of one or more electrons to or from a substance, with or without the concomitant removal or addition of a proton or proto…
OS06T0115300-01	2.08743e-05	0.00799997	-1.45543	OS06G0115300		1334.2	1517.23	511.269	528.496	down	OS06G0115300	Os06g0115300 protein [Source:UniProtKB/TrEMBL;Acc:Q5VRM0]	Acyl-CoA-binding protein , Stress response (Os06t0115300-01)	6	860908	862566	GO:0000062	fatty-acyl-CoA binding	Interacting selectively and non-covalently with acyl-CoA, any derivative of coenzyme A in which the sulfhydryl group is in thiolester linkage with a fatty acyl group. [GOC:jl, ISBN:0198506732]
OS10T0555100-01	2.09501e-05	0.00799997	-1.45945	OS10G0555100		1043.72	1149.76	410.772	386.847	down	OS10G0555100	Glycogenin glucosyltransferase [Source:UniProtKB/TrEMBL;Acc:Q9AV15]	Similar to DNA chromosome 4, ESSA I CONTIG fragment NO. 6 (Glucosyltransferase like protein). (Os10t0555100-01)	10	21798929	21802616	GO:0006486;GO:0016757;GO:0016020;GO:0016021;GO:0016740;GO:0008466;GO:0102751	protein glycosylation;transferase activity, transferring glycosyl groups;membrane;integral component of membrane;transferase activity;glycogenin glucosyltransferase activity;	A protein modification process that results in the addition of a carbohydrate or carbohydrate derivative unit to a protein amino acid, e.g. the addition of glycan chains to proteins. [GOC:curators, GOC:pr];Catalysis of the transfer of a glycosyl group from one compound (donor) to another (acceptor). [GOC:jl, ISBN:0198506732];A lipid bilayer along with all the proteins and protein complexes embedd…
OS04T0659200-01	2.3605e-05	0.00838581	-1.57194	OS04G0659200		979.503	1121.97	349.302	357.541	down	OS04G0659200	Os04g0659200 protein [Source:UniProtKB/TrEMBL;Acc:A0A0P0WFZ4]	Hypothetical protein. (Os04t0659200-01)	4	33635910	33638396	GO:0015074;GO:0003676	DNA integration;nucleic acid binding	The process in which a segment of DNA is incorporated into another, usually larger, DNA molecule such as a chromosome. [GOC:mah];Interacting selectively and non-covalently with any nucleic acid. [GOC:jl]
OS03T0238600-01	2.49152e-05	0.00865009	-0.981501	OS03G0238600		8687.92	9134.75	4421.78	4604.56	down	OS03G0238600	Purple acid phosphatase [Source:UniProtKB/TrEMBL;Acc:Q10PD0]	Similar to Purple acid phosphatase. (Os03t0238600-01)	3	7322529	7325182	GO:0003993;GO:0016311;GO:0016787	acid phosphatase activity;dephosphorylation;hydrolase activity	Catalysis of the reaction: an orthophosphoric monoester + H2O = an alcohol + phosphate, with an acid pH optimum. [EC:3.1.3.2];The process of removing one or more phosphoric (ester or anhydride) residues from a molecule. [ISBN:0198506732];Catalysis of the hydrolysis of various bonds, e.g. C-O, C-N, C-C, phosphoric anhydride bonds, etc. Hydrolase is the systematic name for any enzyme of EC class 3.…
OS08T0156600-01	2.88941e-05	0.00939119	-1.77676	OS08G0156600		3561.72	3905.99	1004.17	1175.2	down	OS08G0156600	Os08g0156600 protein [Source:UniProtKB/TrEMBL;Acc:Q0J7X7]	Major facilitator superfamily protein. (Os08t0156600-01);Similar to glycerol 3-phosphate permease. (Os08t0156600-02)	8	3281105	3284469	GO:0055085;GO:0016021;GO:0016020;GO:0006810;GO:0005215	transmembrane transport;integral component of membrane;membrane;transport;transporter activity	The process in which a solute is transported across a lipid bilayer, from one side of a membrane to the other [GOC:dph, GOC:jid];The component of a membrane consisting of the gene products and protein complexes having at least some part of their peptide sequence embedded in the hydrophobic region of the membrane. [GOC:dos, GOC:go_curators];A lipid bilayer along with all the proteins and protein c…
OS08T0314800-04	3.16093e-05	0.0097704	-20.1013	OS08G0314800		1469.83	1981.59	4.46069e-05	0.0030238	down	OS08G0314800	Polyadenylate-binding protein [Source:UniProtKB/TrEMBL;Acc:Q6Z050]	Similar to Poly(A)-binding protein. (Os08t0314800-01);Similar to Poly(A)-binding protein. (Os08t0314800-02);Hypothetical conserved gene. (Os08t0314800-03);Hypothetical conserved gene. (Os08t0314800-04)	8	13471744	13479204	GO:0003723;GO:0003676;GO:0005737	RNA binding;nucleic acid binding;cytoplasm	Interacting selectively and non-covalently with an RNA molecule or a portion thereof. [GOC:jl, GOC:mah];Interacting selectively and non-covalently with any nucleic acid. [GOC:jl];All of the contents of a cell excluding the plasma membrane and nucleus, but including other subcellular structures. [ISBN:0198547684]
OS02T0202200-01	3.55523e-05	0.0105456	-2.71541	OS02G0202200	SPX2	1257.76	973.746	158.064	181.701	down	OS02G0202200	SPX domain-containing protein 2 [Source:UniProtKB/Swiss-Prot;Acc:Q6Z784]	SPX domain-containing protein, Pi-dependent inhibition of phosphate starvation responses (Os02t0202200-01)	2	5706636	5709119	GO:0005783;GO:0016036;GO:0005634;GO:0070417	endoplasmic reticulum;cellular response to phosphate starvation;nucleus;cellular response to cold	The irregular network of unit membranes, visible only by electron microscopy, that occurs in the cytoplasm of many eukaryotic cells. The membranes form a complex meshwork of tubular channels, which are often expanded into slitlike cavities called cisternae. The ER takes two forms, rough (or granular), with ribosomes adhering to the outer surface, and smooth (with no ribosomes attached). [ISBN:019…
OS01T0741900-01	3.6625e-05	0.0107593	-0.859256	OS01G0741900	IAA6	2524.69	2586.71	1406.97	1410.62	down	OS01G0741900	Auxin-responsive protein IAA6 [Source:UniProtKB/Swiss-Prot;Acc:Q8LQ74]	Auxin-responsive protein, Drought tolerance, Control of tiller outgrowth (Os01t0741900-01)	1	30975765	30979337	GO:0009733;GO:0005634;GO:0009734;GO:0006355;GO:0006351;GO:0006417	response to auxin;nucleus;auxin-activated signaling pathway;regulation of transcription, DNA-templated;transcription, DNA-templated;regulation of translation	Any process that results in a change in state or activity of a cell or an organism (in terms of movement, secretion, enzyme production, gene expression, etc.) as a result of an auxin stimulus. [GOC:jl];A membrane-bounded organelle of eukaryotic cells in which chromosomes are housed and replicated. In most cells, the nucleus contains all of the cell's chromosomes except the organellar chromosomes,…
OS04T0652700-02	4.07849e-05	0.011476	-1.02706	OS04G0652700		5102.63	4955.24	2336.36	2599.11	down	OS04G0652700	Os04g0652700 protein [Source:UniProtKB/TrEMBL;Acc:B9FCW0]	Similar to Nuclease PA3. (Os04t0652700-01);Similar to nuclease PA3. (Os04t0652700-02)	4	33253920	33256572	GO:0006308;GO:0004519;GO:0016788;GO:0090305;GO:0003676	DNA catabolic process;endonuclease activity;hydrolase activity, acting on ester bonds;nucleic acid phosphodiester bond hydrolysis;nucleic acid binding	The cellular DNA metabolic process resulting in the breakdown of DNA, deoxyribonucleic acid, one of the two main types of nucleic acid, consisting of a long unbranched macromolecule formed from one or two strands of linked deoxyribonucleotides, the 3'-phosphate group of each constituent deoxyribonucleotide being joined in 3',5'-phosphodiester linkage to the 5'-hydroxyl group of the deoxyribose mo…
OS10T0116800-01	4.03098e-05	0.011476	-1.99678	OS10G0116800		422.99	395.263	103.425	101.596	down	OS10G0116800	Purple acid phosphatase [Source:UniProtKB/TrEMBL;Acc:Q7XH73]	Similar to Purple acid phosphatase. (Os10t0116800-01)	10	1082947	1084984	GO:0003993;GO:0016311;GO:0016787	acid phosphatase activity;dephosphorylation;hydrolase activity	Catalysis of the reaction: an orthophosphoric monoester + H2O = an alcohol + phosphate, with an acid pH optimum. [EC:3.1.3.2];The process of removing one or more phosphoric (ester or anhydride) residues from a molecule. [ISBN:0198506732];Catalysis of the hydrolysis of various bonds, e.g. C-O, C-N, C-C, phosphoric anhydride bonds, etc. Hydrolase is the systematic name for any enzyme of EC class 3.…
OS08T0280100-01	4.73602e-05	0.0121592	-2.90873	OS08G0280100		265.799	253.603	31.9501	37.215	down	OS08G0280100	Purple acid phosphatase [Source:UniProtKB/TrEMBL;Acc:Q6ZCX8]	Similar to Phytase. (Os08t0280100-01);Similar to Phytase. (Os08t0280100-02)	8	10899946	10909610	GO:0003993;GO:0016311;GO:0046872;GO:0016787;GO:0016020;GO:0016021	acid phosphatase activity;dephosphorylation;metal ion binding;hydrolase activity;membrane;integral component of membrane	Catalysis of the reaction: an orthophosphoric monoester + H2O = an alcohol + phosphate, with an acid pH optimum. [EC:3.1.3.2];The process of removing one or more phosphoric (ester or anhydride) residues from a molecule. [ISBN:0198506732];Interacting selectively and non-covalently with any metal ion. [GOC:ai];Catalysis of the hydrolysis of various bonds, e.g. C-O, C-N, C-C, phosphoric anhydride bo…
OS05T0542150-01	4.85684e-05	0.0122973	-1.88833	OS05G0542150		545.315	621.808	146.895	168.369	down	OS05G0542150	Os05g0542150 protein [Source:UniProtKB/TrEMBL;Acc:A0A0P0WPM9]	Hypothetical gene. (Os05t0542150-01)	5	26911303	26914371
OS03T0406100-01	5.12199e-05	0.0125938	-3.20807	OS03G0406100		195.697	183.221	21.4655	19.5377	down	OS03G0406100	Os03g0406100 protein [Source:UniProtKB/TrEMBL;Acc:A0A0N7KHF0]	SPX domain-containing protein, Negative regulation of phosphate signaling, Pi homeostasis (Os03t0406100-01)	3	16645952	16646434	GO:0016036	cellular response to phosphate starvation	Any process that results in a change in state or activity of a cell (in terms of movement, secretion, enzyme production, gene expression, etc.) as a result of deprivation of phosphate. [GOC:jl]
OS04T0438600-01	5.23506e-05	0.0125938	-1.88718	OS04G0438600		377.124	428.201	114.157	103.55	down	OS04G0438600	Os04g0438600 protein [Source:UniProtKB/TrEMBL;Acc:Q0JD08]	Glycolipid transfer protein, GLTP domain containing protein. (Os04t0438600-01)	4	21812159	21816137	GO:0005737;GO:0120013;GO:0120009	cytoplasm;intermembrane lipid transfer activity;intermembrane lipid transfer	All of the contents of a cell excluding the plasma membrane and nucleus, but including other subcellular structures. [ISBN:0198547684];Enables the removal of a lipid from the outer leaflet of a donor membrane, transports it through the aqueous phase while protected in a hydrophobic pocket, and brings it to the outer leaflet of an acceptor membrane. [GOC:krc, PMID:20823909, PMID:24220498, PMID:257…
OS05T0508800-01	5.3934e-05	0.0128734	-1.01964	OS05G0508800		1350.51	1450.33	667.382	714.104	down	OS05G0508800	Os05g0508800 protein [Source:UniProtKB/TrEMBL;Acc:Q6L4X2]	Similar to H1flk (Fragment). (Os05t0508800-01)	5	25188258	25193047	GO:0016301;GO:0016310;GO:0005524	kinase activity;phosphorylation;ATP binding	Catalysis of the transfer of a phosphate group, usually from ATP, to a substrate molecule. [ISBN:0198506732];The process of introducing a phosphate group into a molecule, usually with the formation of a phosphoric ester, a phosphoric anhydride or a phosphoric amide. [ISBN:0198506732];Interacting selectively and non-covalently with ATP, adenosine 5'-triphosphate, a universally important coenzyme a…
OS03T0285700-01	5.6907e-05	0.013374	-1.0083	OS03G0285700	APX1	25225.5	26295.3	12407.1	13205.6	down	OS03G0285700	L-ascorbate peroxidase 1, cytosolic [Source:UniProtKB/Swiss-Prot;Acc:Q10N21]	Similar to L-ascorbate peroxidase. (Os03t0285700-01)	3	9843336	9846670	GO:0016688;GO:0042744;GO:0034599;GO:0000302;GO:0004130;GO:0009507;GO:0005737;GO:0004601;GO:0055114;GO:0046872;GO:0016491;GO:0098869;GO:0006979;GO:0020037	L-ascorbate peroxidase activity;hydrogen peroxide catabolic process;cellular response to oxidative stress;response to reactive oxygen species;cytochrome-c peroxidase activity;chloroplast;cytoplasm;peroxidase activity;oxidation-reduction process;metal ion binding;oxidoreductase activity;cellular oxidant detoxification;response to oxidative stress;heme binding	Catalysis of the reaction: L-ascorbate + hydrogen peroxide = dehydroascorbate + 2 H2O. [EC:1.11.1.11];The chemical reactions and pathways resulting in the breakdown of hydrogen peroxide (H2O2). [GOC:jl];Any process that results in a change in state or activity of a cell (in terms of movement, secretion, enzyme production, gene expression, etc.) as a result of oxidative stress, a state often resul…
OS10T0100500-02	6.23326e-05	0.0137006	-1.39292	OS10G0100500		649.366	629.787	246.64	240.453	down	OS10G0100500	Os10g0100500 protein [Source:UniProtKB/TrEMBL;Acc:Q33BK6]	Serine/threonine protein kinase-related domain containing protein. (Os10t0100500-01);Similar to predicted protein. (Os10t0100500-02)	10	67119	72969	GO:0016567;GO:0004842;GO:0006468;GO:0005524;GO:0004672;GO:0006950	protein ubiquitination;ubiquitin-protein transferase activity;protein phosphorylation;ATP binding;protein kinase activity;response to stress	The process in which one or more ubiquitin groups are added to a protein. [GOC:ai];Catalysis of the transfer of ubiquitin from one protein to another via the reaction X-Ub + Y --> Y-Ub + X, where both X-Ub and Y-Ub are covalent linkages. [GOC:BioGRID, GOC:jh2, PMID:9635407];The process of introducing a phosphate group on to a protein. [GOC:hb];Interacting selectively and non-covalently with ATP, …
OS01T0551800-01	6.38991e-05	0.0137987	-1.03071	OS01G0551800		963.195	903.752	457.606	456.206	down	OS01G0551800	Putative protein ABIL2 [Source:UniProtKB/Swiss-Prot;Acc:Q5JKN2]	Similar to protein ABIL1. (Os01t0551800-01)	1	20714138	20716704	GO:0005856;GO:0005737	cytoskeleton;cytoplasm	Any of the various filamentous elements that form the internal framework of cells, and typically remain after treatment of the cells with mild detergent to remove membrane constituents and soluble components of the cytoplasm. The term embraces intermediate filaments, microfilaments, microtubules, the microtrabecular lattice, and other structures characterized by a polymeric filamentous nature and…
OS04T0450100-02	6.98221e-05	0.0146027	-0.850774	OS04G0450100		1461.61	1531.64	814.714	845.007	down	OS04G0450100	OSJNBa0086B14.2 protein [Source:UniProtKB/TrEMBL;Acc:Q7XV53]	Protein of unknown function DUF341 domain containing protein. (Os04t0450100-01);Similar to H0818E04.16 protein. (Os04t0450100-02)	4	22428835	22431568
OS03T0242300-01	7.21484e-05	0.0146708	-0.829509	OS03G0242300		2263.76	2457.01	1347.45	1309.03	down	OS03G0242300	Expressed protein [Source:UniProtKB/TrEMBL;Acc:Q10P95]	Hypothetical protein. (Os03t0242300-01)	3	7519754	7521478
OS04T0598000-01	7.33736e-05	0.0146708	-0.853775	OS04G0598000		3712.12	3352.53	1928.97	1980.15	down	OS04G0598000	OSJNba0093F12.14 protein [Source:UniProtKB/TrEMBL;Acc:Q0JAI3]	Similar to OSJNba0093F12.14 protein. (Os04t0598000-01)	4	30172150	30174209
OS04T0640600-01	7.74297e-05	0.0151643	-0.855286	OS04G0640600		1622.22	1632.43	866.967	932.057	down	OS04G0640600	Os04g0640600 protein [Source:UniProtKB/TrEMBL;Acc:A0A0P0WFI9]	Shikimate kinase. (Os04t0640600-01);Similar to OSIGBa0138H21-OSIGBa0138E01.13 protein. (Os04t0640600-02)	4	32582187	32585691
OS05T0415800-01	7.97453e-05	0.0152274	-1.01614	OS05G0415800		1221.07	1142.56	554.2	614.462	down	OS05G0415800	Os05g0415800 protein [Source:UniProtKB/TrEMBL;Acc:A0A0P0WME8]	Similar to Cytochrome P450 CYP51H10. (Os05t0415800-01)	5	20325340	20328408	GO:0016126;GO:0005783;GO:0005886;GO:0004497;GO:0055114;GO:0046872;GO:0016491;GO:0016705;GO:0005506;GO:0020037;GO:0070988;GO:0008398;GO:0016020;GO:0016021	sterol biosynthetic process;endoplasmic reticulum;plasma membrane;monooxygenase activity;oxidation-reduction process;metal ion binding;oxidoreductase activity;oxidoreductase activity, acting on paired donors, with incorporation or reduction of molecular oxygen;iron ion binding;heme binding;demethylation;sterol 14-demethylase activity;membrane;integral component of membrane	The chemical reactions and pathways resulting in the formation of sterols, steroids with one or more hydroxyl groups and a hydrocarbon side-chain in the molecule. [GOC:go_curators];The irregular network of unit membranes, visible only by electron microscopy, that occurs in the cytoplasm of many eukaryotic cells. The membranes form a complex meshwork of tubular channels, which are often expanded i…
OS08T0515700-01	7.95416e-05	0.0152274	-1.23292	OS08G0515700		3945.53	4398.33	1669.43	1880.51	down	OS08G0515700	Os08g0515700 protein [Source:UniProtKB/TrEMBL;Acc:Q7EZ88]	Protein of unknown function DUF547 domain containing protein. (Os08t0515700-01)	8	25584990	25589000
OS11T0210500-02	8.26498e-05	0.0155871	-1.2398	OS11G0210500	ADH2	5807.62	4966.34	2229.09	2332.94	down	OS11G0210500	Alcohol dehydrogenase 2 [Source:UniProtKB/Swiss-Prot;Acc:Q0ITW7]	Similar to Alcohol dehydrogenase. (Os11t0210500-01);Similar to Alcohol dehydrogenase. (Os11t0210500-02)	11	5745005	5748092	GO:0055114;GO:0004022;GO:0005737;GO:0046872;GO:0016491;GO:0008270	oxidation-reduction process;alcohol dehydrogenase (NAD) activity;cytoplasm;metal ion binding;oxidoreductase activity;zinc ion binding	A metabolic process that results in the removal or addition of one or more electrons to or from a substance, with or without the concomitant removal or addition of a proton or protons. [GOC:dhl, GOC:ecd, GOC:jh2, GOC:jid, GOC:mlg, GOC:rph];Catalysis of the reaction: an alcohol + NAD+ = an aldehyde or ketone + NADH + H+. [EC:1.1.1.1];All of the contents of a cell excluding the plasma membrane and …
OS02T0703600-01	8.46325e-05	0.0158047	-0.919801	OS02G0703600		975.418	995.362	511.269	530.45	down	OS02G0703600	Os02g0703600 protein [Source:UniProtKB/TrEMBL;Acc:A0A0P0VNB7]	Similar to Abscisic acid 8'-hydroxylase 1. (Os02t0703600-01)	2	28995717	28998452	GO:0046345;GO:0016125;GO:0010268;GO:0010295;GO:0007275;GO:0016132;GO:0016709;GO:0005789;GO:0005783;GO:0055114;GO:0046872;GO:0016491;GO:0004497;GO:0016705;GO:0005506;GO:0020037;GO:0016020;GO:0016021;GO:0009687	abscisic acid catabolic process;sterol metabolic process;brassinosteroid homeostasis;(+)-abscisic acid 8'-hydroxylase activity;multicellular organism development;brassinosteroid biosynthetic process;oxidoreductase activity, acting on paired donors, with incorporation or reduction of molecular oxygen, NAD(P)H as one donor, and incorporation of one atom of oxygen;endoplasmic reticulum membrane;endo…	The chemical reactions and pathways resulting in the breakdown of abscisic acid, 5-(1-hydroxy-2,6,6,trimethyl-4-oxocyclohex-2-en-1-y1)-3-methylpenta-2,4-dienoic acid. [GOC:ai];The chemical reactions and pathways involving sterols, steroids with one or more hydroxyl groups and a hydrocarbon side-chain in the molecule. [ISBN:0198547684];Any process involved in the maintenance of an internal steady …
OS07T0191200-02	8.64787e-05	0.0158209	-0.761578	OS07G0191200		9267.11	9907.04	5742.94	5566.95	down	OS07G0191200	Plasma membrane ATPase [Source:UniProtKB/TrEMBL;Acc:Q8L6I2]	Plasma membrane H+ ATPase (EC 3.6.3.6). (Os07t0191200-01);Similar to Plasma membrane H+-ATPase. (Os07t0191200-02)	7	4914656	4920788	GO:0006754;GO:0008553;GO:0015992;GO:1902600;GO:0006810;GO:0016887;GO:0000166;GO:0006811;GO:0016787;GO:0016021;GO:0005524;GO:0016020	ATP biosynthetic process;hydrogen-exporting ATPase activity, phosphorylative mechanism;proton transport;hydrogen ion transmembrane transport;transport;ATPase activity;nucleotide binding;ion transport;hydrolase activity;integral component of membrane;ATP binding;membrane	The chemical reactions and pathways resulting in the formation of ATP, adenosine 5'-triphosphate, a universally important coenzyme and enzyme regulator. [GOC:go_curators, ISBN:0198506732];Catalysis of the transfer of protons from one side of a membrane to the other according to the reaction: ATP + H2O + H+(in) -> ADP + phosphate + H+(out). These transporters use a phosphorylative mechanism, which…
OS01T0838350-01	8.94548e-05	0.0160766	-3.20366	OS01G0838350		2375.88	2724.64	220.509	333.118	down	OS01G0838350	Os01g0838350 protein [Source:UniProtKB/TrEMBL;Acc:C7IWY2]	Conserved hypothetical protein. (Os01t0838350-01)	1	35958635	35959019
OS03T0368900-01	9.75125e-05	0.017024	-2.77728	OS03G0368900		14169.5	14466.4	1692.1	2484.93	down	OS03G0368900	Peroxidase [Source:UniProtKB/TrEMBL;Acc:Q5U1P8]	Haem peroxidase family protein. (Os03t0368900-01)	3	14469692	14471204	GO:0009506;GO:0009505;GO:0009664;GO:0004601;GO:0042744;GO:0006979;GO:0020037;GO:0055114;GO:0046872;GO:0016491;GO:0098869;GO:0005576	plasmodesma;plant-type cell wall;plant-type cell wall organization;peroxidase activity;hydrogen peroxide catabolic process;response to oxidative stress;heme binding;oxidation-reduction process;metal ion binding;oxidoreductase activity;cellular oxidant detoxification;extracellular region	A fine cytoplasmic channel, found in all higher plants, that connects the cytoplasm of one cell to that of an adjacent cell. [ISBN:0198506732];A more or less rigid stucture lying outside the cell membrane of a cell and composed of cellulose and pectin and other organic and inorganic substances. [ISBN:0471245208];A process that results in the assembly and arrangement of constituent parts of the ce…
OS04T0513400-01	9.98668e-05	0.017093	-2.55147	OS04G0513400		415.759	397.442	81.4985	57.2178	down	OS04G0513400	Os04g0513400 protein [Source:UniProtKB/TrEMBL;Acc:A0A0P0WCR8]	Similar to Beta-glucosidase. (Os04t0513400-01);Similar to Beta-glucosidase. (Os04t0513400-02)	4	25658339	25667057	GO:0004553;GO:0005975	hydrolase activity, hydrolyzing O-glycosyl compounds;carbohydrate metabolic process	Catalysis of the hydrolysis of any O-glycosyl bond. [GOC:mah];The chemical reactions and pathways involving carbohydrates, any of a group of organic compounds based of the general formula Cx(H2O)y. Includes the formation of carbohydrate derivatives by the addition of a carbohydrate residue to another molecule. [GOC:mah, ISBN:0198506732]
OS07T0281800-01	0.000102823	0.0171664	-1.44589	OS07G0281800		492.566	463.785	161.573	189.47	down	OS07G0281800	Os07g0281800 protein [Source:UniProtKB/TrEMBL;Acc:Q0D782]	Similar to Aldehyde oxidase-2. (Os07t0281800-01)	7	10735655	10738019	GO:0016491;GO:0055114	oxidoreductase activity;oxidation-reduction process	Catalysis of an oxidation-reduction (redox) reaction, a reversible chemical reaction in which the oxidation state of an atom or atoms within a molecule is altered. One substrate acts as a hydrogen or electron donor and becomes oxidized, while the other acts as hydrogen or electron acceptor and becomes reduced. [GOC:go_curators];A metabolic process that results in the removal or addition of one or…
OS03T0368300-01	0.000105838	0.0171999	-2.42595	OS03G0368300		932.905	1101.65	161.287	217.32	down	OS03G0368300	Peroxidase [Source:UniProtKB/TrEMBL;Acc:Q10KW1]	Similar to Peroxidase 1. (Os03t0368300-01)	3	14445504	14446878	GO:0009506;GO:0009505;GO:0009664;GO:0004601;GO:0042744;GO:0006979;GO:0020037;GO:0009733;GO:0055114;GO:0046872;GO:0016491;GO:0098869;GO:0005576;GO:0016020;GO:0016021	plasmodesma;plant-type cell wall;plant-type cell wall organization;peroxidase activity;hydrogen peroxide catabolic process;response to oxidative stress;heme binding;response to auxin;oxidation-reduction process;metal ion binding;oxidoreductase activity;cellular oxidant detoxification;extracellular region;membrane;integral component of membrane	A fine cytoplasmic channel, found in all higher plants, that connects the cytoplasm of one cell to that of an adjacent cell. [ISBN:0198506732];A more or less rigid stucture lying outside the cell membrane of a cell and composed of cellulose and pectin and other organic and inorganic substances. [ISBN:0471245208];A process that results in the assembly and arrangement of constituent parts of the ce…
OS08T0373000-00	0.000105839	0.0171999	-0.879636	OS08G0373000		1136.47	1040.65	587.374	595.901	down	OS08G0373000	Os08g0373000 protein [Source:UniProtKB/TrEMBL;Acc:A0A0P0XFC4]	Hypothetical conserved gene. (Os08t0373000-00)	8	17451964	17455703	GO:0005886;GO:0007165;GO:0006952;GO:0043531	plasma membrane;signal transduction;defense response;ADP binding	The membrane surrounding a cell that separates the cell from its external environment. It consists of a phospholipid bilayer and associated proteins. [ISBN:0716731363];The cellular process in which a signal is conveyed to trigger a change in the activity or state of a cell. Signal transduction begins with reception of a signal (e.g. a ligand binding to a receptor or receptor activation by a stimu…
OS08T0536000-01	0.000104364	0.0171999	-0.646603	OS08G0536000		5186.44	5102.49	3228.16	3344.23	down	OS08G0536000	Pyruvate dehydrogenase E1 component subunit beta-1, mitochondrial [Source:UniProtKB/Swiss-Prot;Acc:Q6Z1G7]	Similar to Pyruvate dehydrogenase E1 beta subunit isoform 1 (EC 1.2.4.1). (Os08t0536000-01)	8	26777982	26783294	GO:0004739;GO:0005759;GO:0006096;GO:0006086;GO:0005739;GO:0055114;GO:0016491;GO:0008152;GO:0003824	pyruvate dehydrogenase (acetyl-transferring) activity;mitochondrial matrix;glycolytic process;acetyl-CoA biosynthetic process from pyruvate;mitochondrion;oxidation-reduction process;oxidoreductase activity;metabolic process;catalytic activity	Catalysis of the reaction: pyruvate + lipoamide = S-acetyldihydrolipoamide + CO2. [EC:1.2.4.1];The gel-like material, with considerable fine structure, that lies in the matrix space, or lumen, of a mitochondrion. It contains the enzymes of the tricarboxylic acid cycle and, in some organisms, the enzymes concerned with fatty acid oxidation. [GOC:as, ISBN:0198506732];The chemical reactions and path…
OS12T0581600-01	0.000104899	0.0171999	-0.775807	OS12G0581600	NRAMP6	1300.57	1275.34	737.633	766.856	down	OS12G0581600	Metal transporter Nramp6 [Source:UniProtKB/Swiss-Prot;Acc:Q2QN30]	Similar to Integral membrane protein. (Os12t0581600-01)	12	24119866	24123724	GO:0055072;GO:0006810;GO:0005215;GO:0006811;GO:0016020;GO:0016021	iron ion homeostasis;transport;transporter activity;ion transport;membrane;integral component of membrane	Any process involved in the maintenance of an internal steady state of iron ions within an organism or cell. [GOC:ai, GOC:jid, GOC:mah];The directed movement of substances (such as macromolecules, small molecules, ions) or cellular components (such as complexes and organelles) into, out of or within a cell, or between cells, or within a multicellular organism by means of some agent such as a tran…
OS09T0396900-01	0.000107412	0.0172731	-1.17643	OS09G0396900		654.361	707.15	283.93	318.465	down	OS09G0396900	Os09g0396900 protein [Source:UniProtKB/TrEMBL;Acc:A0A0P0XMS4]	Protein of unknown function DUF125, transmembrane family protein. (Os09t0396900-01);Vacuolar membrane transporter, Fe and Zn translocation between flag leaves and seeds (Os09t0396900-02)	9	13831870	13833601	GO:0016020;GO:0016021	membrane;integral component of membrane	A lipid bilayer along with all the proteins and protein complexes embedded in it an attached to it. [GOC:dos, GOC:mah, ISBN:0815316194];The component of a membrane consisting of the gene products and protein complexes having at least some part of their peptide sequence embedded in the hydrophobic region of the membrane. [GOC:dos, GOC:go_curators]
OS10T0453000-01	0.00010742	0.0172731	-1.05459	OS10G0453000		818.461	803.907	366.865	414.2	down	OS10G0453000	Os10g0453000 protein [Source:UniProtKB/TrEMBL;Acc:A0A0N7KRW0]	Hypothetical protein. (Os10t0453000-01)	10	16518769	16519232	GO:0016020;GO:0016021	membrane;integral component of membrane	A lipid bilayer along with all the proteins and protein complexes embedded in it an attached to it. [GOC:dos, GOC:mah, ISBN:0815316194];The component of a membrane consisting of the gene products and protein complexes having at least some part of their peptide sequence embedded in the hydrophobic region of the membrane. [GOC:dos, GOC:go_curators]
OS02T0752800-02	0.000113437	0.017773	-12.1321	OS02G0752800		2031.47	1708.72	4.83694e-07	0.833259	down	OS02G0752800	Os02g0752800 protein [Source:UniProtKB/TrEMBL;Acc:Q6ZGQ0]	Similar to Dehydration responsive element binding protein 2B (DREB2B protein). (Os02t0752800-01);Similar to Dehydration responsive element binding protein 2B (DREB2B protein). (Os02t0752800-02)	2	31648754	31650407	GO:0003700;GO:0003677;GO:0005634;GO:0006355;GO:0006351	transcription factor activity, sequence-specific DNA binding;DNA binding;nucleus;regulation of transcription, DNA-templated;transcription, DNA-templated	Interacting selectively and non-covalently with a specific DNA sequence in order to modulate transcription. The transcription factor may or may not also interact selectively with a protein or macromolecular complex. [GOC:curators, GOC:txnOH];Any molecular function by which a gene product interacts selectively and non-covalently with DNA (deoxyribonucleic acid). [GOC:dph, GOC:jl, GOC:tb, GOC:vw];A…
OS04T0666800-01	0.000113278	0.017773	-1.90477	OS04G0666800		524.916	601.129	132.696	168.025	down	OS04G0666800	Dirigent protein [Source:UniProtKB/TrEMBL;Acc:A0A0P0WG65]	Similar to H1005F08.21 protein. (Os04t0666800-01)	4	34038375	34039430	GO:0016853;GO:0009507;GO:0048046;GO:0005576	isomerase activity;chloroplast;apoplast;extracellular region	Catalysis of the geometric or structural changes within one molecule. Isomerase is the systematic name for any enzyme of EC class 5. [ISBN:0198506732];A chlorophyll-containing plastid with thylakoids organized into grana and frets, or stroma thylakoids, and embedded in a stroma. [ISBN:0471245208];The cell membranes and intracellular regions in a plant are connected through plasmodesmata, and plan…
OS03T0793800-01	0.000115667	0.0179384	-1.68216	OS03G0793800		279.276	316.004	90.7406	94.758	down	OS03G0793800	Os03g0793800 protein [Source:UniProtKB/TrEMBL;Acc:Q852L3]	Plant lipid transfer protein and hydrophobic protein, helical domain containing protein. (Os03t0793800-01)	3	33023016	33023942	GO:0006508;GO:0008233	proteolysis;peptidase activity	The hydrolysis of proteins into smaller polypeptides and/or amino acids by cleavage of their peptide bonds. [GOC:bf, GOC:mah];Catalysis of the hydrolysis of a peptide bond. A peptide bond is a covalent bond formed when the carbon atom from the carboxyl group of one amino acid shares electrons with the nitrogen atom from the amino group of a second amino acid. [GOC:jl, ISBN:0815332181]
OS01T0127000-01	0.000126553	0.0179636	-5.54672	OS01G0127000		1561.3	1613.17	20.5078	47.4034	down	OS01G0127000		Multicopper oxidase, Maintenance of Pi homeostasis (Os01t0127000-01)	1	1490494	1492334	GO:0016722;GO:0005789;GO:0005783;GO:0005507;GO:0055114;GO:0046872;GO:0016491;GO:0016020	oxidoreductase activity, oxidizing metal ions;endoplasmic reticulum membrane;endoplasmic reticulum;copper ion binding;oxidation-reduction process;metal ion binding;oxidoreductase activity;membrane	Catalysis of an oxidation-reduction in which the oxidation state of metal ion is altered. [GOC:mah];The lipid bilayer surrounding the endoplasmic reticulum. [GOC:mah];The irregular network of unit membranes, visible only by electron microscopy, that occurs in the cytoplasm of many eukaryotic cells. The membranes form a complex meshwork of tubular channels, which are often expanded into slitlike c…
OS01T0700100-01	0.000126818	0.0179636	-0.953841	OS01G0700100	SWEET2B	748.132	764.792	373.695	407.362	down	OS01G0700100	Bidirectional sugar transporter SWEET2b [Source:UniProtKB/Swiss-Prot;Acc:Q5N8J1]	MtN3 and saliva related transmembrane protein family protein. (Os01t0700100-01)	1	28975565	28977344	GO:0016021;GO:0008643;GO:0005886;GO:0006810;GO:0005887;GO:0034219;GO:0051119;GO:0016020	integral component of membrane;carbohydrate transport;plasma membrane;transport;integral component of plasma membrane;carbohydrate transmembrane transport;sugar transmembrane transporter activity;membrane	The component of a membrane consisting of the gene products and protein complexes having at least some part of their peptide sequence embedded in the hydrophobic region of the membrane. [GOC:dos, GOC:go_curators];The directed movement of carbohydrate into, out of or within a cell, or between cells, by means of some agent such as a transporter or pore. Carbohydrates are any of a group of organic c…
OS01T0941800-01	0.000122214	0.0179636	-2.49983	OS01G0941800		186.049	233.658	33.174	41.0293	down	OS01G0941800	Probable inactive purple acid phosphatase 16 [Source:Projected from Arabidopsis thaliana (AT3G10150) UniProtKB/Swiss-Prot;Acc:Q9SR79]	Metallophosphoesterase domain containing protein. (Os01t0941800-01);Similar to predicted protein. (Os01t0941800-02)	1	41384339	41386372	GO:0016787;GO:0016020	hydrolase activity;membrane	Catalysis of the hydrolysis of various bonds, e.g. C-O, C-N, C-C, phosphoric anhydride bonds, etc. Hydrolase is the systematic name for any enzyme of EC class 3. [ISBN:0198506732];A lipid bilayer along with all the proteins and protein complexes embedded in it an attached to it. [GOC:dos, GOC:mah, ISBN:0815316194]
OS03T0246500-03	0.000127579	0.0179636	-Inf	OS03G0246500		200.538	230.989	0	0	down	OS03G0246500	Expressed protein [Source:UniProtKB/TrEMBL;Acc:Q10P54]	Protein of unknown function DUF869, plant family protein. (Os03t0246500-01);Non-protein coding transcript. (Os03t0246500-02);Non-protein coding transcript. (Os03t0246500-03)	3	7740991	7749358
OS05T0401500-01	0.000117641	0.0179636	-0.841142	OS05G0401500		1279.16	1339.16	700.556	760.995	down	OS05G0401500	Os05g0401500 protein [Source:UniProtKB/TrEMBL;Acc:A0A0N7KKR1]	Similar to oxidoreductase, 2OG-Fe oxygenase family protein. (Os05t0401500-01)	5	19525140	19525710
OS05T0475400-01	0.000118375	0.0179636	-0.708044	OS05G0475400		1854.76	1752.3	1110.26	1097.8	down	OS05G0475400	Os05g0475400 protein [Source:UniProtKB/TrEMBL;Acc:Q65WV6]	Similar to Alanine:glyoxylate aminotransferase-like protein (Fragment). (Os05t0475400-01);Aminotransferase, Regulation of abiotic stress responses (Os05t0475400-02)	5	23356169	23358450	GO:0042802;GO:0005739;GO:0030170;GO:0008483;GO:0008453;GO:0003824;GO:0016740	identical protein binding;mitochondrion;pyridoxal phosphate binding;transaminase activity;alanine-glyoxylate transaminase activity;catalytic activity;transferase activity	Interacting selectively and non-covalently with an identical protein or proteins. [GOC:jl];A semiautonomous, self replicating organelle that occurs in varying numbers, shapes, and sizes in the cytoplasm of virtually all eukaryotic cells. It is notably the site of tissue respiration. [GOC:giardia, ISBN:0198506732];Interacting selectively and non-covalently with pyridoxal 5' phosphate, 3-hydroxy-5-…
OS07T0100300-03	0.000118052	0.0179636	-1.05428	OS07G0100300		817.68	920.932	421.286	415.922	down	OS07G0100300	Os07g0100300 protein [Source:UniProtKB/TrEMBL;Acc:Q69LA5]	Conserved hypothetical protein. (Os07t0100300-01);Similar to SQD2 (sulfoquinovosyldiacylglycerol 2); UDP-glycosyltransferase/ UDP-sulfoquinovose:DAG sulfoquinovosyltransferase/ transferase, transferring glycosyl groups. (Os07t0100300-02);Similar to predicted protein. (Os07t0100300-03)	7	17519	21402	GO:0016020;GO:0016021;GO:0009941;GO:0046510;GO:0009247;GO:0046506	membrane;integral component of membrane;chloroplast envelope;UDP-sulfoquinovose:DAG sulfoquinovosyltransferase activity;glycolipid biosynthetic process;sulfolipid biosynthetic process	A lipid bilayer along with all the proteins and protein complexes embedded in it an attached to it. [GOC:dos, GOC:mah, ISBN:0815316194];The component of a membrane consisting of the gene products and protein complexes having at least some part of their peptide sequence embedded in the hydrophobic region of the membrane. [GOC:dos, GOC:go_curators];The double lipid bilayer enclosing the chloroplast…
OS11T0282300-01	0.000116751	0.0179636	-0.973484	OS11G0282300		1226.73	1221.41	579.825	666.952	down	OS11G0282300	Expressed protein [Source:UniProtKB/TrEMBL;Acc:Q53NY5]	Protein of unknown function DUF1685 domain containing protein. (Os11t0282300-01)	11	10068284	10069734
OS12T0569200-01	0.000120324	0.0179636	-0.868191	OS12G0569200		5122.77	5655.14	3065.67	2838.83	down	OS12G0569200	Expressed protein [Source:UniProtKB/TrEMBL;Acc:Q2QND9]	Conserved hypothetical protein. (Os12t0569200-01)	12	23420042	23420841
OS01T0719600-01	0.000129615	0.0180822	-0.881904	OS01G0719600		858.212	841.992	446.873	475.744	down	OS01G0719600	Os01g0719600 protein [Source:UniProtKB/TrEMBL;Acc:Q5JL91]	Heavy metal transport/detoxification protein domain containing protein. (Os01t0719600-01)	1	30003535	30005888	GO:0046916;GO:0030001;GO:0046914;GO:0005737;GO:0046872	cellular transition metal ion homeostasis;metal ion transport;transition metal ion binding;cytoplasm;metal ion binding	Any process involved in the maintenance of an internal steady state of transition metal ions at the level of a cell. A transition metal is an element whose atom has an incomplete d-subshell of extranuclear electrons, or which gives rise to a cation or cations with an incomplete d-subshell. Transition metals often have more than one valency state. Biologically relevant transition metals include va…
OS01T0369900-01	0.000133546	0.0181195	-2.46559	OS01G0369900		210.285	186.42	38.4161	33.4049	down	OS01G0369900	Os01g0369900 protein [Source:UniProtKB/TrEMBL;Acc:A0A0P0V2I5]	Similar to 12-oxo-phytodienoic acid reductase6. (Os01t0369900-01)	1	15185168	15188301	GO:0010181;GO:0016491;GO:0055114;GO:0003824	FMN binding;oxidoreductase activity;oxidation-reduction process;catalytic activity	Interacting selectively and non-covalently with flavin mono nucleotide. Flavin mono nucleotide (FMN) is the coenzyme or the prosthetic group of various flavoprotein oxidoreductase enzymes. [GOC:tb];Catalysis of an oxidation-reduction (redox) reaction, a reversible chemical reaction in which the oxidation state of an atom or atoms within a molecule is altered. One substrate acts as a hydrogen or e…
OS01T0644900-01	0.000131796	0.0181195	-1.30408	OS01G0644900		606.456	733.912	269.295	273.528	down	OS01G0644900	Os01g0644900 protein [Source:UniProtKB/TrEMBL;Acc:Q5VRC1]	Conserved hypothetical protein. (Os01t0644900-01)	1	25957753	25958568
OS05T0178300-01	0.000135748	0.0181902	-0.703779	OS05G0178300		1998.22	2043.05	1196.11	1285.08	down	OS05G0178300	Os05g0178300 protein [Source:UniProtKB/TrEMBL;Acc:B9FMS2]	Similar to Cadmium tolerant 1. (Os05t0178300-01)	5	4665325	4667853
OS11T0303800-01	0.000138527	0.0183904	-1.24039	OS11G0303800		544.282	602.158	226.364	258.875	down	OS11G0303800	Os11g0303800 protein [Source:UniProtKB/TrEMBL;Acc:Q6EQL9]	Hypothetical protein. (Os11t0303800-01)	11	11436951	11446262	GO:0005737;GO:0005840;GO:0004364;GO:0006749	cytoplasm;ribosome;glutathione transferase activity;glutathione metabolic process	All of the contents of a cell excluding the plasma membrane and nucleus, but including other subcellular structures. [ISBN:0198547684];An intracellular organelle, about 200 A in diameter, consisting of RNA and protein. It is the site of protein biosynthesis resulting from translation of messenger RNA (mRNA). It consists of two subunits, one large and one small, each containing only protein and RN…
OS09T0438000-01	0.00013975	0.0184037	-0.606411	OS09G0438000		3180.08	3184.84	2064.28	2116.38	down	OS09G0438000	Os09g0438000 protein [Source:UniProtKB/TrEMBL;Acc:Q69LJ7]	Similar to RbohAOsp (Fragment). (Os09t0438000-01);Similar to Respiratory burst oxidase-like protein E. (Os09t0438000-02)	9	16186282	16197135	GO:0050664;GO:0005509;GO:0055114;GO:0016491;GO:0098869;GO:0004601;GO:0016020;GO:0016021	oxidoreductase activity, acting on NAD(P)H, oxygen as acceptor;calcium ion binding;oxidation-reduction process;oxidoreductase activity;cellular oxidant detoxification;peroxidase activity;membrane;integral component of membrane	Catalysis of an oxidation-reduction (redox) reaction in which NADH or NADPH acts as a hydrogen or electron donor and reduces an oxygen molecule. [EC:1.6.3.-];Interacting selectively and non-covalently with calcium ions (Ca2+). [GOC:ai];A metabolic process that results in the removal or addition of one or more electrons to or from a substance, with or without the concomitant removal or addition of…
OS05T0455400-01	0.000143672	0.0187584	-1.05769	OS05G0455400		2194.45	2022.63	943.507	1082.39	down	OS05G0455400	Os05g0455400 protein [Source:UniProtKB/TrEMBL;Acc:A0A0P0WN34]	Similar to DNA binding protein. (Os05t0455400-01)	5	22371227	22373519	GO:0046983	protein dimerization activity	The formation of a protein dimer, a macromolecular structure consists of two noncovalently associated identical or nonidentical subunits. [ISBN:0198506732]
OS09T0287000-01	0.000147711	0.0188822	-2.41511	OS09G0287000		424.349	403.497	91.7163	63.4977	down	OS09G0287000	AP2/ERF domain protein [Source:UniProtKB/TrEMBL;Acc:Q6EN65]	Similar to Ethylene-responsive transcription factor 5 (Ethylene-responsive element binding factor 5) (EREBP-5) (AtERF5). (Os09t0287000-01)	9	6404482	6406039	GO:0003700;GO:0003677;GO:0005634;GO:0006355;GO:0006351	transcription factor activity, sequence-specific DNA binding;DNA binding;nucleus;regulation of transcription, DNA-templated;transcription, DNA-templated	Interacting selectively and non-covalently with a specific DNA sequence in order to modulate transcription. The transcription factor may or may not also interact selectively with a protein or macromolecular complex. [GOC:curators, GOC:txnOH];Any molecular function by which a gene product interacts selectively and non-covalently with DNA (deoxyribonucleic acid). [GOC:dph, GOC:jl, GOC:tb, GOC:vw];A…
OS11T0126800-01	0.000148905	0.0189217	-0.815478	OS11G0126800		901.625	923.875	506.143	531.143	down	OS11G0126800	Os11g0126800 protein [Source:UniProtKB/TrEMBL;Acc:Q0IUZ4]	Nucleoside phosphatase GDA1/CD39 family protein. (Os11t0126800-01)	11	1225190	1226553	GO:0016787	hydrolase activity	Catalysis of the hydrolysis of various bonds, e.g. C-O, C-N, C-C, phosphoric anhydride bonds, etc. Hydrolase is the systematic name for any enzyme of EC class 3. [ISBN:0198506732]
OS03T0183000-03	0.00015699	0.019577	-0.816238	OS03G0183000		7030.43	6836.27	3695.96	4179.23	down	OS03G0183000	AP2 domain containing protein [Source:UniProtKB/TrEMBL;Acc:Q10QU5]	Similar to AP2 domain containing protein RAP2.6 (Fragment). (Os03t0183000-01);Similar to AP2 domain containing protein RAP2.6 (Fragment). (Os03t0183000-02);Similar to Root abundant factor. (Os03t0183000-03)	3	4348736	4350531	GO:0003700;GO:0003677;GO:0005634;GO:0006355;GO:0006351	transcription factor activity, sequence-specific DNA binding;DNA binding;nucleus;regulation of transcription, DNA-templated;transcription, DNA-templated	Interacting selectively and non-covalently with a specific DNA sequence in order to modulate transcription. The transcription factor may or may not also interact selectively with a protein or macromolecular complex. [GOC:curators, GOC:txnOH];Any molecular function by which a gene product interacts selectively and non-covalently with DNA (deoxyribonucleic acid). [GOC:dph, GOC:jl, GOC:tb, GOC:vw];A…
OS02T0609000-01	0.000163492	0.0201412	-5.96999	OS02G0609000		201.812	226.453	4.87853	1.95377	down	OS02G0609000	Os02g0609000 protein [Source:UniProtKB/TrEMBL;Acc:Q6K1X4]	Hypothetical protein. (Os02t0609000-01)	2	23900438	23900923
OS08T0297800-01	0.000166707	0.0202918	-1.3401	OS08G0297800		339.412	367.471	145.38	133.834	down	OS08G0297800	Sulfotransferase [Source:UniProtKB/TrEMBL;Acc:Q6YV45]	Sulfotransferase family protein. (Os08t0297800-01)	8	12066869	12068457	GO:0008146;GO:0016740	sulfotransferase activity;transferase activity	Catalysis of the transfer of a sulfate group from 3'-phosphoadenosine 5'-phosphosulfate to the hydroxyl group of an acceptor, producing the sulfated derivative and 3'-phosphoadenosine 5'-phosphate. [EC:2.8.2, GOC:curators];Catalysis of the transfer of a group, e.g. a methyl group, glycosyl group, acyl group, phosphorus-containing, or other groups, from one compound (generally regarded as the dono…
OS07T0467200-01	0.000168398	0.0203356	-1.57815	OS07G0467200		231.371	240.863	81.9592	76.1972	down	OS07G0467200	CDGSH iron-sulfur domain-containing protein NEET [Source:Projected from Arabidopsis thaliana (AT5G51720) UniProtKB/Swiss-Prot;Acc:Q9FLI7]	Similar to Clone ZZD536 mRNA sequence. (Os07t0467200-01)	7	16600103	16601979	GO:0043231;GO:0051537;GO:0010150;GO:0055072;GO:0072593;GO:0005739;GO:0009507;GO:0009570	intracellular membrane-bounded organelle;2 iron, 2 sulfur cluster binding;leaf senescence;iron ion homeostasis;reactive oxygen species metabolic process;mitochondrion;chloroplast;chloroplast stroma	Organized structure of distinctive morphology and function, bounded by a single or double lipid bilayer membrane and occurring within the cell. Includes the nucleus, mitochondria, plastids, vacuoles, and vesicles. Excludes the plasma membrane. [GOC:go_curators];Interacting selectively and non-covalently with a 2 iron, 2 sulfur (2Fe-2S) cluster; this cluster consists of two iron atoms, with two in…
OS07T0106000-02	0.000169954	0.0203625	-1.60629	OS07G0106000		379.387	400.481	143.454	112.687	down	OS07G0106000	Os07g0106000 protein [Source:UniProtKB/TrEMBL;Acc:Q7XAL0]	Metallophosphoesterase domain containing protein. (Os07t0106000-01);Similar to predicted protein. (Os07t0106000-02)	7	335232	343705	GO:0016020;GO:0016021;GO:0016787	membrane;integral component of membrane;hydrolase activity	A lipid bilayer along with all the proteins and protein complexes embedded in it an attached to it. [GOC:dos, GOC:mah, ISBN:0815316194];The component of a membrane consisting of the gene products and protein complexes having at least some part of their peptide sequence embedded in the hydrophobic region of the membrane. [GOC:dos, GOC:go_curators];Catalysis of the hydrolysis of various bonds, e.g.…
OS05T0313500-01	0.000171686	0.0204787	-0.607797	OS05G0313500		2062.97	2032.93	1363.06	1324.66	down	OS05G0313500	Os05g0313500 protein [Source:UniProtKB/TrEMBL;Acc:A0A0P0WKK9]	Similar to oxidoreductase/ zinc ion binding protein. (Os05t0313500-01)	5	14408019	14413939	GO:0016491;GO:0055114;GO:0008270;GO:0016020;GO:0016021;GO:0005777	oxidoreductase activity;oxidation-reduction process;zinc ion binding;membrane;integral component of membrane;peroxisome	Catalysis of an oxidation-reduction (redox) reaction, a reversible chemical reaction in which the oxidation state of an atom or atoms within a molecule is altered. One substrate acts as a hydrogen or electron donor and becomes oxidized, while the other acts as hydrogen or electron acceptor and becomes reduced. [GOC:go_curators];A metabolic process that results in the removal or addition of one or…
OS01T0860601-01	0.000173657	0.0205642	-0.674821	OS01G0860601		2339.83	2229.53	1485.46	1376.83	down	OS01G0860601	Ferredoxin [Source:UniProtKB/TrEMBL;Acc:Q5N7C3]	Similar to Ferredoxin, root R-B1. (Os01t0860601-01)	1	37241157	37242066	GO:0022900;GO:0051537;GO:0051536;GO:0009536;GO:0009507;GO:0009055;GO:0055114;GO:0046872	electron transport chain;2 iron, 2 sulfur cluster binding;iron-sulfur cluster binding;plastid;chloroplast;electron carrier activity;oxidation-reduction process;metal ion binding	A process in which a series of electron carriers operate together to transfer electrons from donors to any of several different terminal electron acceptors to generate a transmembrane electrochemical gradient. [GOC:mtg_electron_transport];Interacting selectively and non-covalently with a 2 iron, 2 sulfur (2Fe-2S) cluster; this cluster consists of two iron atoms, with two inorganic sulfur atoms fo…
OS03T0699800-01	0.000174741	0.0205966	-0.749153	OS03G0699800		1006.91	981.92	602.01	581.248	down	OS03G0699800	Expressed protein [Source:UniProtKB/TrEMBL;Acc:Q7G787]	Conserved hypothetical protein. (Os03t0699800-01)	3	28054566	28055167
OS01T0819100-01	0.000175955	0.0205969	-0.840011	OS01G0819100		780.749	743.176	430.286	421.038	down	OS01G0819100	Os01g0819100 protein [Source:UniProtKB/TrEMBL;Acc:A0A0N7KDZ0]	Similar to predicted protein. (Os01t0819100-01)	1	34899988	34901713	GO:0016310;GO:0016301;GO:0006468;GO:0005524;GO:0004672;GO:0016020;GO:0016021	phosphorylation;kinase activity;protein phosphorylation;ATP binding;protein kinase activity;membrane;integral component of membrane	The process of introducing a phosphate group into a molecule, usually with the formation of a phosphoric ester, a phosphoric anhydride or a phosphoric amide. [ISBN:0198506732];Catalysis of the transfer of a phosphate group, usually from ATP, to a substrate molecule. [ISBN:0198506732];The process of introducing a phosphate group on to a protein. [GOC:hb];Interacting selectively and non-covalently …
OS10T0320100-01	0.000178156	0.0207749	-1.54731	OS10G0320100	CYP75B3	447.665	380.788	152.433	131.021	down	OS10G0320100	Flavonoid 3'-monooxygenase CYP75B3 [Source:UniProtKB/Swiss-Prot;Acc:Q7G602]	Similar to Flavonoid 3'-monooxygenase (EC 1.14.13.21) (Flavonoid 3'-hydroxylase) (Cytochrome P450 75B2). (Os10t0320100-01)	10	8679311	8681266	GO:0044550;GO:0016020;GO:0016709;GO:0055114;GO:0046872;GO:0016491;GO:0004497;GO:0016705;GO:0005506;GO:0020037;GO:0009813;GO:0016021;GO:0016711	secondary metabolite biosynthetic process;membrane;oxidoreductase activity, acting on paired donors, with incorporation or reduction of molecular oxygen, NAD(P)H as one donor, and incorporation of one atom of oxygen;oxidation-reduction process;metal ion binding;oxidoreductase activity;monooxygenase activity;oxidoreductase activity, acting on paired donors, with incorporation or reduction of molec…	The chemical reactions and pathways resulting in the formation of secondary metabolites, the compounds that are not necessarily required for growth and maintenance of cells, and are often unique to a taxon. [GOC:jl];A lipid bilayer along with all the proteins and protein complexes embedded in it an attached to it. [GOC:dos, GOC:mah, ISBN:0815316194];Catalysis of an oxidation-reduction (redox) rea…
OS04T0110600-01	0.000179174	0.0208141	-0.626808	OS04G0110600		1820.39	1903.23	1210.85	1200.59	down	OS04G0110600	Os04g0110600 protein [Source:UniProtKB/TrEMBL;Acc:Q0JFE3]	Zinc finger, RanBP2-type domain containing protein. (Os04t0110600-01)	4	617514	622710	GO:0046872	metal ion binding	Interacting selectively and non-covalently with any metal ion. [GOC:ai]
OS04T0627300-00	0.00018286	0.0208396	-1.43309	OS04G0627300		1271.01	1528.56	553.225	483.559	down	OS04G0627300	Os04g0627300 protein [Source:UniProtKB/TrEMBL;Acc:B9FCM8]	Similar to H0303G06.2 protein. (Os04t0627300-00)	4	31932864	31933709
OS07T0168800-01	0.000190617	0.0214108	-0.763144	OS07G0168800	SAP9	2442.13	2744.19	1498.68	1557.16	down	OS07G0168800	Zinc finger A20 and AN1 domain-containing stress-associated protein 9 [Source:UniProtKB/Swiss-Prot;Acc:Q7Y1W9]	Zinc finger, AN1-type domain containing protein. (Os07t0168800-01)	7	3675982	3678406	GO:0046872;GO:0003677;GO:0008270	metal ion binding;DNA binding;zinc ion binding	Interacting selectively and non-covalently with any metal ion. [GOC:ai];Any molecular function by which a gene product interacts selectively and non-covalently with DNA (deoxyribonucleic acid). [GOC:dph, GOC:jl, GOC:tb, GOC:vw];Interacting selectively and non-covalently with zinc (Zn) ions. [GOC:ai]
OS11T0599200-01	0.000192792	0.0215757	-0.820822	OS11G0599200		1258.78	1271.22	669.334	762.949	down	OS11G0599200	NA	UDP-glucuronosyl/UDP-glucosyltransferase family protein. (Os11t0599200-01)	NA	NA	NA	NA	NA	NA
OS12T0143900-01	0.000193749	0.0216037	-0.621631	OS12G0143900		1667.32	1715	1110.49	1087.81	down	OS12G0143900	AMP-binding enzyme family protein, expressed [Source:UniProtKB/TrEMBL;Acc:Q2QXT1]	Similar to Long chain acyl-CoA synthetase 6 (EC 6.2.1.3). (Os12t0143900-01)	12	2161664	2170063	GO:0008152;GO:0003824	metabolic process;catalytic activity	The chemical reactions and pathways, including anabolism and catabolism, by which living organisms transform chemical substances. Metabolic processes typically transform small molecules, but also include macromolecular processes such as DNA repair and replication, and protein synthesis and degradation. [GOC:go_curators, ISBN:0198547684];Catalysis of a biochemical reaction at physiological tempera…
OS01T0719300-01	0.000199642	0.0220995	-1.27126	OS01G0719300		334.315	327.327	141.477	132.64	down	OS01G0719300	Os01g0719300 protein [Source:UniProtKB/TrEMBL;Acc:Q942E2]	Similar to Sulfate transporter 3.1 (AST12) (AtST1). (Os01t0719300-01)	1	29987911	29994075	GO:0015116;GO:0005887;GO:1902358;GO:0008271;GO:0008272;GO:0006810;GO:0055085;GO:0016021;GO:0016020	sulfate transmembrane transporter activity;integral component of plasma membrane;sulfate transmembrane transport;secondary active sulfate transmembrane transporter activity;sulfate transport;transport;transmembrane transport;integral component of membrane;membrane	Enables the transfer of sulfate ions, SO4(2-), from one side of a membrane to the other. [GOC:ai];The component of the plasma membrane consisting of the gene products and protein complexes having at least some part of their peptide sequence embedded in the hydrophobic region of the membrane. [GOC:dos, GOC:go_curators];The directed movement of sulfate across a membrane. [GOC:dph, GOC:TermGenie, PM…
OS11T0501000-01	0.000200916	0.0221602	-0.772505	OS11G0501000		904.078	855.373	522.002	507.981	down	OS11G0501000	Expressed protein [Source:UniProtKB/TrEMBL;Acc:Q2R3V6]	Conserved hypothetical protein. (Os11t0501000-01)	11	17829546	17831391	GO:0016020;GO:0016021	membrane;integral component of membrane	A lipid bilayer along with all the proteins and protein complexes embedded in it an attached to it. [GOC:dos, GOC:mah, ISBN:0815316194];The component of a membrane consisting of the gene products and protein complexes having at least some part of their peptide sequence embedded in the hydrophobic region of the membrane. [GOC:dos, GOC:go_curators]
OS07T0531400-02	0.000204763	0.0223426	-6.63588	OS07G0531400		153.261	235.223	0.975705	2.93066	down	OS07G0531400	Peroxidase [Source:UniProtKB/TrEMBL;Acc:Q8GVN8]	Similar to Peroxidase 27 precursor (EC 1.11.1.7) (Atperox P27) (PRXR7) (ATP12a). (Os07t0531400-01);Plant peroxidase domain containing protein. (Os07t0531400-02)	7	20803306	20805360	GO:0009506;GO:0009505;GO:0009664;GO:0004601;GO:0042744;GO:0055114;GO:0046872;GO:0016491;GO:0098869;GO:0006979;GO:0020037;GO:0005576	plasmodesma;plant-type cell wall;plant-type cell wall organization;peroxidase activity;hydrogen peroxide catabolic process;oxidation-reduction process;metal ion binding;oxidoreductase activity;cellular oxidant detoxification;response to oxidative stress;heme binding;extracellular region	A fine cytoplasmic channel, found in all higher plants, that connects the cytoplasm of one cell to that of an adjacent cell. [ISBN:0198506732];A more or less rigid stucture lying outside the cell membrane of a cell and composed of cellulose and pectin and other organic and inorganic substances. [ISBN:0471245208];A process that results in the assembly and arrangement of constituent parts of the ce…
OS09T0330000-00	0.000204409	0.0223426	-1.59912	OS09G0330000		241.372	285.124	82.9349	90.8505	down	OS09G0330000	Glycosyltransferase [Source:UniProtKB/TrEMBL;Acc:A0A0P0XK72]	UDP-glucuronosyl/UDP-glucosyltransferase family protein. (Os09t0330000-00)	9	9825477	9832295	GO:0043231;GO:0080044;GO:0080043;GO:0016758;GO:0016757;GO:0008152;GO:0016740	intracellular membrane-bounded organelle;quercetin 7-O-glucosyltransferase activity;quercetin 3-O-glucosyltransferase activity;transferase activity, transferring hexosyl groups;transferase activity, transferring glycosyl groups;metabolic process;transferase activity	Organized structure of distinctive morphology and function, bounded by a single or double lipid bilayer membrane and occurring within the cell. Includes the nucleus, mitochondria, plastids, vacuoles, and vesicles. Excludes the plasma membrane. [GOC:go_curators];Catalysis of the transfer of a glucosyl group from UDP-glucose to the 7-hydroxy group of a quercetin molecule. [PMID:15352060];Catalysis …
OS01T0563000-06	0.000208994	0.022723	-0.910188	OS01G0563000		1769.36	1664.6	937.306	889.961	down	OS01G0563000	Peptidylprolyl isomerase [Source:UniProtKB/TrEMBL;Acc:Q657L8]	Hypothetical conserved gene. (Os01t0563000-01);Peptidyl-prolyl cis-trans isomerase, FKBP-type domain containing protein. (Os01t0563000-02);Hypothetical conserved gene. (Os01t0563000-03);Hypothetical conserved gene. (Os01t0563000-04);Hypothetical conserved gene. (Os01t0563000-05);Hypothetical conserved gene. (Os01t0563000-06)	1	21415022	21441440	GO:0000413;GO:0016853;GO:0003755;GO:0061077;GO:0005528;GO:0005737	protein peptidyl-prolyl isomerization;isomerase activity;peptidyl-prolyl cis-trans isomerase activity;chaperone-mediated protein folding;FK506 binding;cytoplasm	The modification of a protein by cis-trans isomerization of a proline residue. [GOC:krc, PMID:16959570];Catalysis of the geometric or structural changes within one molecule. Isomerase is the systematic name for any enzyme of EC class 5. [ISBN:0198506732];Catalysis of the reaction: peptidyl-proline (omega=180) = peptidyl-proline (omega=0). [EC:5.2.1.8];The process of inhibiting aggregation and ass…
OS09T0286600-02	0.000212127	0.0229819	-1.45744	OS09G0286600		364.093	371.5	136.838	131.02	down	OS09G0286600	AP2/ERF domain protein [Source:UniProtKB/TrEMBL;Acc:Q6EN68]	Pathogenesis-related transcriptional factor and ERF domain containing protein. (Os09t0286600-01);Pathogenesis-related transcriptional factor and ERF domain containing protein. (Os09t0286600-02);Pathogenesis-related transcriptional factor and ERF domain containing protein. (Os09t0286600-03)	9	6387891	6389789	GO:0003700;GO:0003677;GO:0005634;GO:0006355;GO:0006351	transcription factor activity, sequence-specific DNA binding;DNA binding;nucleus;regulation of transcription, DNA-templated;transcription, DNA-templated	Interacting selectively and non-covalently with a specific DNA sequence in order to modulate transcription. The transcription factor may or may not also interact selectively with a protein or macromolecular complex. [GOC:curators, GOC:txnOH];Any molecular function by which a gene product interacts selectively and non-covalently with DNA (deoxyribonucleic acid). [GOC:dph, GOC:jl, GOC:tb, GOC:vw];A…
OS09T0348766-01	0.000216176	0.0232203	-3.27327	OS09G0348766		100.081	105.409	10.4499	10.8039	down	OS09G0348766	Os09g0348766 protein [Source:UniProtKB/TrEMBL;Acc:A0A0P0XKH8]	Hypothetical gene. (Os09t0348766-01)	9	10964864	10969484
OS06T0490400-00	0.000218554	0.0233471	-3.17419	OS06G0490400		150.241	141.567	12.1744	20.1531	down	OS06G0490400	Peroxidase [Source:UniProtKB/TrEMBL;Acc:Q656D4]	Similar to Class III peroxidase 80. (Os06t0490400-00)	6	16896478	16897774	GO:0009506;GO:0009505;GO:0009664;GO:0004601;GO:0042744;GO:0006979;GO:0020037;GO:0055114;GO:0046872;GO:0016491;GO:0098869;GO:0005576	plasmodesma;plant-type cell wall;plant-type cell wall organization;peroxidase activity;hydrogen peroxide catabolic process;response to oxidative stress;heme binding;oxidation-reduction process;metal ion binding;oxidoreductase activity;cellular oxidant detoxification;extracellular region	A fine cytoplasmic channel, found in all higher plants, that connects the cytoplasm of one cell to that of an adjacent cell. [ISBN:0198506732];A more or less rigid stucture lying outside the cell membrane of a cell and composed of cellulose and pectin and other organic and inorganic substances. [ISBN:0471245208];A process that results in the assembly and arrangement of constituent parts of the ce…
OS03T0429000-01	0.000219382	0.0233539	-1.00199	OS03G0429000		544.282	492.02	259.538	257.898	down	OS03G0429000	Cysteine proteinase inhibitor 8 [Source:UniProtKB/Swiss-Prot;Acc:Q10J94]	Proteinase inhibitor I25, cystatin domain containing protein. (Os03t0429000-01)	3	17949269	17950045	GO:0006952;GO:0010951;GO:0010466;GO:0030414;GO:0004869;GO:0005576;GO:0002020;GO:2000117	defense response;negative regulation of endopeptidase activity;negative regulation of peptidase activity;peptidase inhibitor activity;cysteine-type endopeptidase inhibitor activity;extracellular region;protease binding;negative regulation of cysteine-type endopeptidase activity	Reactions, triggered in response to the presence of a foreign body or the occurrence of an injury, which result in restriction of damage to the organism attacked or prevention/recovery from the infection caused by the attack. [GOC:go_curators];Any process that decreases the frequency, rate or extent of endopeptidase activity, the endohydrolysis of peptide bonds within proteins. [GOC:dph, GOC:tb];…
OS02T0514326-00	0.000220998	0.023363	-1.75396	OS02G0514326		200.054	192.092	57.6686	58.5977	down	OS02G0514326	Os02g0514326 protein [Source:UniProtKB/TrEMBL;Acc:A0A0N7KFD1]	Hypothetical protein. (Os02t0514326-00)	2	18537130	18540652
OS02T0542400-01	0.000222784	0.02339	-0.957783	OS02G0542400		502.492	529.076	269.295	261.806	down	OS02G0542400	Os02g0542400 protein [Source:UniProtKB/TrEMBL;Acc:Q6ESZ1]	Conserved hypothetical protein. (Os02t0542400-01)	2	20147866	20150003
OS02T0625300-00	0.000222474	0.02339	-0.986256	OS02G0625300		1250.62	1244.46	577.617	681.867	down	OS02G0625300	Os02g0625300 protein [Source:UniProtKB/TrEMBL;Acc:Q2ABR6]	Similar to PEPC kinase. (Os02t0625300-00)	2	24934934	24936452	GO:0046777;GO:0009931;GO:0005516;GO:0004683;GO:0035556;GO:0018105;GO:0005634;GO:0005737;GO:0016310;GO:0016301;GO:0005524;GO:0004674;GO:0000166;GO:0006468;GO:0004672	protein autophosphorylation;calcium-dependent protein serine/threonine kinase activity;calmodulin binding;calmodulin-dependent protein kinase activity;intracellular signal transduction;peptidyl-serine phosphorylation;nucleus;cytoplasm;phosphorylation;kinase activity;ATP binding;protein serine/threonine kinase activity;nucleotide binding;protein phosphorylation;protein kinase activity	The phosphorylation by a protein of one or more of its own amino acid residues (cis-autophosphorylation), or residues on an identical protein (trans-autophosphorylation). [ISBN:0198506732];Catalysis of the reactions: ATP + a protein serine = ADP + protein serine phosphate; and ATP + a protein threonine = ADP + protein threonine phosphate. These reactions are dependent on the presence of calcium i…
OS08T0478700-01	0.000228961	0.0239562	-0.826796	OS08G0478700		1006	938.749	521.027	575.386	down	OS08G0478700	Os08g0478700 protein [Source:UniProtKB/TrEMBL;Acc:B9G1F6]	Similar to Mitochondrial uncoupling protein 4. (Os08t0478700-01)	8	23613110	23614397	GO:0016020;GO:0016021	membrane;integral component of membrane	A lipid bilayer along with all the proteins and protein complexes embedded in it an attached to it. [GOC:dos, GOC:mah, ISBN:0815316194];The component of a membrane consisting of the gene products and protein complexes having at least some part of their peptide sequence embedded in the hydrophobic region of the membrane. [GOC:dos, GOC:go_curators]
OS05T0231700-01	0.000246404	0.0249276	-0.691811	OS05G0231700		1763.09	1618.11	1013.76	1079.46	down	OS05G0231700	Os05g0231700 protein [Source:UniProtKB/TrEMBL;Acc:A0A0P0WJN9]	Similar to Tonoplast intrinsic protein. (Os05t0231700-01)	5	8000718	8002989	GO:0042807;GO:0005774;GO:0034220;GO:0006833;GO:0015250;GO:0005773;GO:0009705;GO:0005887;GO:0006810;GO:0005215;GO:0016020;GO:0016021	central vacuole;vacuolar membrane;ion transmembrane transport;water transport;water channel activity;vacuole;plant-type vacuole membrane;integral component of plasma membrane;transport;transporter activity;membrane;integral component of membrane	A membrane-enclosed sac that takes up most of the volume of a mature plant cell. Functions include storage, separation of toxic byproducts, and cell growth determination. [ISBN:9780815341116, Wikipedia:Vacuole];The lipid bilayer surrounding the vacuole and separating its contents from the cytoplasm of the cell. [GOC:ai];A process in which an ion is transported from one side of a membrane to the o…
OS06T0591600-01	0.000248671	0.0250421	-0.611504	OS06G0591600		2186.3	2067.92	1347.45	1437	down	OS06G0591600	Two-on-two hemoglobin-3 [Source:Projected from Arabidopsis thaliana (AT4G32690) UniProtKB/Swiss-Prot;Acc:Q67XG0]	Similar to Hemoglobin Hb2. (Os06t0591600-01)	6	23241327	23243257	GO:0019825;GO:0005344;GO:0001666;GO:0015671	oxygen binding;oxygen transporter activity;response to hypoxia;oxygen transport	Interacting selectively and non-covalently with oxygen (O2). [GOC:jl];Enables the directed movement of oxygen into, out of or within a cell, or between cells. [GOC:ai];Any process that results in a change in state or activity of a cell or an organism (in terms of movement, secretion, enzyme production, gene expression, etc.) as a result of a stimulus indicating lowered oxygen tension. Hypoxia, de…
OS01T0784500-01	0.000256217	0.0251702	-0.64601	OS01G0784500		1367.84	1348.42	900.576	835.238	down	OS01G0784500	Os01g0784500 protein [Source:UniProtKB/TrEMBL;Acc:A0A0P0V932]	Conserved hypothetical protein. (Os01t0784500-01)	1	33240486	33243618	GO:0016020;GO:0016021	membrane;integral component of membrane	A lipid bilayer along with all the proteins and protein complexes embedded in it an attached to it. [GOC:dos, GOC:mah, ISBN:0815316194];The component of a membrane consisting of the gene products and protein complexes having at least some part of their peptide sequence embedded in the hydrophobic region of the membrane. [GOC:dos, GOC:go_curators]
OS04T0640600-02	0.000255064	0.0251702	-0.98872	OS04G0640600		706.779	789.585	355.592	398.463	down	OS04G0640600	Os04g0640600 protein [Source:UniProtKB/TrEMBL;Acc:A0A0P0WFI9]	Shikimate kinase. (Os04t0640600-01);Similar to OSIGBa0138H21-OSIGBa0138E01.13 protein. (Os04t0640600-02)	4	32582187	32585691
OS06T0164400-01	0.000251435	0.0251702	-1.01044	OS06G0164400		429.046	434.377	210.752	217.846	down	OS06G0164400	Os06g0164400 protein [Source:UniProtKB/TrEMBL;Acc:A0A0P0WTF9]	Similar to predicted protein. (Os06t0164400-01)	6	3273390	3276888	GO:0046983	protein dimerization activity	The formation of a protein dimer, a macromolecular structure consists of two noncovalently associated identical or nonidentical subunits. [ISBN:0198506732]
OS01T0143900-01	0.000258738	0.0252151	-0.715575	OS01G0143900		1113.91	1145.69	661.373	714.64	down	OS01G0143900	Os01g0143900 protein [Source:UniProtKB/TrEMBL;Acc:Q5ZBM5]	Conserved hypothetical protein. (Os01t0143900-01)	1	2377369	2377984
OS01T0831200-01	0.000259763	0.0252151	-0.650045	OS01G0831200		1650.17	1763.24	1048.88	1126.35	down	OS01G0831200	BAG family molecular chaperone regulator 4 [Source:Projected from Arabidopsis thaliana (AT3G51780) UniProtKB/Swiss-Prot;Acc:Q8RX71]	Ubiquitin domain containing protein. (Os01t0831200-01)	1	35582280	35585575	GO:0051087;GO:0009409;GO:0009651;GO:0010228;GO:0005829	chaperone binding;response to cold;response to salt stress;vegetative to reproductive phase transition of meristem;cytosol	Interacting selectively and non-covalently with a chaperone protein, a class of proteins that bind to nascent or unfolded polypeptides and ensure correct folding or transport. [http://www.onelook.com];Any process that results in a change in state or activity of a cell or an organism (in terms of movement, secretion, enzyme production, gene expression, etc.) as a result of a cold stimulus, a tempe…
OS01T0906000-01	0.000258062	0.0252151	-0.953165	OS01G0906000		649.265	751.411	352.23	371.217	down	OS01G0906000	Os01g0906000 protein [Source:UniProtKB/TrEMBL;Acc:Q0JGT3]	Similar to Ceramide glucosyltransferase. (Os01t0906000-01)	1	39437968	39438606	GO:0006679;GO:0008120;GO:0016020;GO:0016757;GO:0016021;GO:0016740	glucosylceramide biosynthetic process;ceramide glucosyltransferase activity;membrane;transferase activity, transferring glycosyl groups;integral component of membrane;transferase activity	The chemical reactions and pathways resulting in the formation of glucosylceramides, any compound formed by the replacement of the glycosidic hydroxyl group of a cyclic form of glucose by a ceramide group. [GOC:ai];Catalysis of the reaction: UDP-glucose + N-acylsphingosine = UDP + D-glucosyl-N-acylsphingosine. [EC:2.4.1.80];A lipid bilayer along with all the proteins and protein complexes embedde…
OS02T0131400-00	0.000262602	0.0253893	-0.678457	OS02G0131400		1049.8	992.428	634.568	641.481	down	OS02G0131400	Os02g0131400 protein [Source:UniProtKB/TrEMBL;Acc:Q6ZG89]	Beta-D-glucan exohydrolase, isoenzyme ExoII (EC 3.2.1.58). (Os02t0131400-00)	2	1644223	1648808	GO:0008422;GO:0005886;GO:0008152;GO:0016798;GO:0004553;GO:0005975;GO:0016787;GO:0009251	beta-glucosidase activity;plasma membrane;metabolic process;hydrolase activity, acting on glycosyl bonds;hydrolase activity, hydrolyzing O-glycosyl compounds;carbohydrate metabolic process;hydrolase activity;glucan catabolic process	Catalysis of the hydrolysis of terminal, non-reducing beta-D-glucose residues with release of beta-D-glucose. [EC:3.2.1.21];The membrane surrounding a cell that separates the cell from its external environment. It consists of a phospholipid bilayer and associated proteins. [ISBN:0716731363];The chemical reactions and pathways, including anabolism and catabolism, by which living organisms transfor…
OS01T0719700-00	0.000265995	0.0254064	-1.73222	OS01G0719700		251.756	319.092	93.6677	78.151	down	OS01G0719700	Os01g0719700 protein [Source:UniProtKB/TrEMBL;Acc:A0A0P0V7H1]	Similar to HCF101 (HIGH-CHLOROPHYLL-FLUORESCENCE 101); ATP binding. (Os01t0719700-00)	1	30011021	30011903	GO:0051536;GO:0009570;GO:0009536;GO:0009507;GO:0046872;GO:0005524;GO:0000166	iron-sulfur cluster binding;chloroplast stroma;plastid;chloroplast;metal ion binding;ATP binding;nucleotide binding	Interacting selectively and non-covalently with an iron-sulfur cluster, a combination of iron and sulfur atoms. [GOC:ai];The space enclosed by the double membrane of a chloroplast but excluding the thylakoid space. It contains DNA, ribosomes and some temporary products of photosynthesis. [ISBN:0198547684];Any member of a family of organelles found in the cytoplasm of plants and some protists, whi…
OS02T0574000-01	0.00026431	0.0254064	-2.08468	OS02G0574000		124.563	139.655	30.9735	31.3156	down	OS02G0574000	Os02g0574000 protein [Source:UniProtKB/TrEMBL;Acc:Q0E070]	Similar to Monosaccharide transporter 1. (Os02t0574000-01)	2	22010746	22012100	GO:0046323;GO:1904659;GO:0035428;GO:0005355;GO:0005351;GO:0015992;GO:0022891;GO:0022857;GO:0055085;GO:0016021;GO:0016020	glucose import;glucose transmembrane transport;hexose transmembrane transport;glucose transmembrane transporter activity;sugar:proton symporter activity;proton transport;substrate-specific transmembrane transporter activity;transmembrane transporter activity;transmembrane transport;integral component of membrane;membrane	The directed movement of the hexose monosaccharide glucose into a cell or organelle. [GOC:ai];The directed movement of glucose across a membrane. [GO_REF:0000069, GOC:TermGenie, PMID:9090050];The directed movement of hexose across a membrane by means of some agent such as a transporter or pore. Hexoses are any aldoses with a chain of six carbon atoms in the molecule. [GOC:vw];Enables the transfer…
OS02T0577100-01	0.000268085	0.0254064	-0.865242	OS02G0577100		1354.59	1565.61	818.617	784.44	down	OS02G0577100	Os02g0577100 protein [Source:UniProtKB/TrEMBL;Acc:Q69JV9]	Zinc finger, RING/FYVE/PHD-type domain containing protein. (Os02t0577100-01)	2	22163299	22167298	GO:0046872;GO:0008270;GO:0016020;GO:0016021	metal ion binding;zinc ion binding;membrane;integral component of membrane	Interacting selectively and non-covalently with any metal ion. [GOC:ai];Interacting selectively and non-covalently with zinc (Zn) ions. [GOC:ai];A lipid bilayer along with all the proteins and protein complexes embedded in it an attached to it. [GOC:dos, GOC:mah, ISBN:0815316194];The component of a membrane consisting of the gene products and protein complexes having at least some part of their p…
OS04T0480900-01	0.000266046	0.0254064	-1.95629	OS04G0480900		1014.85	921.432	208.482	290.479	down	OS04G0480900	OSJNBb0011N17.5 protein [Source:UniProtKB/TrEMBL;Acc:Q7XUQ7]	Glycoside hydrolase, family 5 protein. (Os04t0480900-01)	4	24054885	24058958	GO:0008152;GO:0016798;GO:0004553;GO:0005975;GO:0016787	metabolic process;hydrolase activity, acting on glycosyl bonds;hydrolase activity, hydrolyzing O-glycosyl compounds;carbohydrate metabolic process;hydrolase activity	The chemical reactions and pathways, including anabolism and catabolism, by which living organisms transform chemical substances. Metabolic processes typically transform small molecules, but also include macromolecular processes such as DNA repair and replication, and protein synthesis and degradation. [GOC:go_curators, ISBN:0198547684];Catalysis of the hydrolysis of any glycosyl bond. [GOC:jl];C…
OS08T0245200-01	0.000267053	0.0254064	-0.674846	OS08G0245200	4CL1	1545.13	1642.65	953.301	1043.52	down	OS08G0245200	Probable 4-coumarate--CoA ligase 1 [Source:UniProtKB/Swiss-Prot;Acc:P17814]	4-coumarate:coenzyme A ligase, Lignin biosynthesis (Os08t0245200-01)	8	8874179	8878862	GO:0016207;GO:0009698;GO:0016874;GO:0005524;GO:0000166;GO:0008152;GO:0003824	4-coumarate-CoA ligase activity;phenylpropanoid metabolic process;ligase activity;ATP binding;nucleotide binding;metabolic process;catalytic activity	Catalysis of the reaction: ATP + 4-coumarate + CoA = AMP + diphosphate + 4-coumaroyl-CoA. [EC:6.2.1.12];The chemical reactions and pathways involving aromatic derivatives of trans-cinnamic acid. [GOC:jl];Catalysis of the joining of two substances, or two groups within a single molecule, with the concomitant hydrolysis of the diphosphate bond in ATP or a similar triphosphate. [EC:6, GOC:mah];Inter…
OS09T0286600-03	0.0002686	0.0254064	-1.62646	OS09G0286600		1906.15	1519.38	507.293	602.177	down	OS09G0286600	AP2/ERF domain protein [Source:UniProtKB/TrEMBL;Acc:Q6EN68]	Pathogenesis-related transcriptional factor and ERF domain containing protein. (Os09t0286600-01);Pathogenesis-related transcriptional factor and ERF domain containing protein. (Os09t0286600-02);Pathogenesis-related transcriptional factor and ERF domain containing protein. (Os09t0286600-03)	9	6387891	6389789	GO:0003700;GO:0003677;GO:0005634;GO:0006355;GO:0006351	transcription factor activity, sequence-specific DNA binding;DNA binding;nucleus;regulation of transcription, DNA-templated;transcription, DNA-templated	Interacting selectively and non-covalently with a specific DNA sequence in order to modulate transcription. The transcription factor may or may not also interact selectively with a protein or macromolecular complex. [GOC:curators, GOC:txnOH];Any molecular function by which a gene product interacts selectively and non-covalently with DNA (deoxyribonucleic acid). [GOC:dph, GOC:jl, GOC:tb, GOC:vw];A…
OS03T0150800-01	0.000271559	0.0254171	-2.93621	OS03G0150800	PTH1-2	5041.5	4188.48	458.54	747.364	down	OS03G0150800	Inorganic phosphate transporter 1-2 [Source:UniProtKB/Swiss-Prot;Acc:Q8GSD9]	Pi transporter, Pi homeostasis, Selenite uptake (Os03t0150800-01)	3	2815502	2817322	GO:0022891;GO:0005887;GO:0005315;GO:0022857;GO:0006810;GO:0055085;GO:0016021;GO:0015293;GO:0016020;GO:0006817	substrate-specific transmembrane transporter activity;integral component of plasma membrane;inorganic phosphate transmembrane transporter activity;transmembrane transporter activity;transport;transmembrane transport;integral component of membrane;symporter activity;membrane;phosphate ion transport	Enables the transfer of a specific substance or group of related substances from one side of a membrane to the other. [GOC:jid, GOC:mtg_transport, ISBN:0815340729];The component of the plasma membrane consisting of the gene products and protein complexes having at least some part of their peptide sequence embedded in the hydrophobic region of the membrane. [GOC:dos, GOC:go_curators];Enables the t…
OS08T0189300-01	0.000272832	0.0254171	-2.6498	OS08G0189300	GER1	9611.56	8790.48	1131.82	1800.4	down	OS08G0189300	Germin-like protein 8-4 [Source:UniProtKB/Swiss-Prot;Acc:Q6YZZ6]	Germin-like protein 8-4, Disease resistance (Os08t0189300-01)	8	5228827	5229949	GO:0005618;GO:0045735;GO:0030145;GO:0048046;GO:0046872;GO:0005576	cell wall;nutrient reservoir activity;manganese ion binding;apoplast;metal ion binding;extracellular region	The rigid or semi-rigid envelope lying outside the cell membrane of plant, fungal, most prokaryotic cells and some protozoan parasites, maintaining their shape and protecting them from osmotic lysis. In plants it is made of cellulose and, often, lignin; in fungi it is composed largely of polysaccharides; in bacteria it is composed of peptidoglycan; in protozoan parasites such as Giardia species, …
OS10T0100500-01	0.000273798	0.0254171	-0.99965	OS10G0100500		532.969	583.794	278.289	280.228	down	OS10G0100500	Os10g0100500 protein [Source:UniProtKB/TrEMBL;Acc:Q33BK6]	Serine/threonine protein kinase-related domain containing protein. (Os10t0100500-01);Similar to predicted protein. (Os10t0100500-02)	10	67119	72969	GO:0016567;GO:0004842;GO:0006468;GO:0005524;GO:0004672;GO:0006950	protein ubiquitination;ubiquitin-protein transferase activity;protein phosphorylation;ATP binding;protein kinase activity;response to stress	The process in which one or more ubiquitin groups are added to a protein. [GOC:ai];Catalysis of the transfer of ubiquitin from one protein to another via the reaction X-Ub + Y --> Y-Ub + X, where both X-Ub and Y-Ub are covalent linkages. [GOC:BioGRID, GOC:jh2, PMID:9635407];The process of introducing a phosphate group on to a protein. [GOC:hb];Interacting selectively and non-covalently with ATP, …
OS11T0170900-01	0.000272378	0.0254171	-2.14528	OS11G0170900		298.641	211.013	53.6638	61.5439	down	OS11G0170900	Os11g0170900 protein [Source:UniProtKB/TrEMBL;Acc:A0A0P0XZM0]	Similar to BURP domain-containing protein 17. (Os11t0170900-01)	11	3463917	3467995
OS08T0118900-01	0.000276063	0.0254238	-0.946971	OS08G0118900		569.763	642.302	323.934	304.789	down	OS08G0118900	Probable adenylate kinase 7, mitochondrial [Source:UniProtKB/Swiss-Prot;Acc:Q6ZJ48]	Adenylate kinase family protein. (Os08t0118900-01)	8	1046937	1049979	GO:0004017;GO:0019205;GO:0046939;GO:0016310;GO:0016301;GO:0005739;GO:0006139;GO:0005524;GO:0000166;GO:0016740	adenylate kinase activity;nucleobase-containing compound kinase activity;nucleotide phosphorylation;phosphorylation;kinase activity;mitochondrion;nucleobase-containing compound metabolic process;ATP binding;nucleotide binding;transferase activity	Catalysis of the reaction: ATP + AMP = 2 ADP. [EC:2.7.4.3];Catalysis of the transfer of a phosphate group, usually from ATP or GTP, to a nucleobase, nucleoside, nucleotide or polynucleotide substrate. [GOC:jl];The process of introducing one or more phosphate groups into a nucleotide to produce a phosphorylated nucleoside. [GOC:ai];The process of introducing a phosphate group into a molecule, usua…
OS03T0816100-01	0.000282432	0.0255431	-0.546737	OS03G0816100		2685.73	2531.12	1788.47	1782.82	down	OS03G0816100	Os03g0816100 protein [Source:UniProtKB/TrEMBL;Acc:Q10BI9]	Similar to Protein kinase. (Os03t0816100-01)	3	34202464	34206271	GO:0004871;GO:0004672;GO:0006468;GO:0007166;GO:0005622;GO:0035556;GO:0004674;GO:0005886;GO:0016310;GO:0016301;GO:0005524;GO:0000166	signal transducer activity;protein kinase activity;protein phosphorylation;cell surface receptor signaling pathway;intracellular;intracellular signal transduction;protein serine/threonine kinase activity;plasma membrane;phosphorylation;kinase activity;ATP binding;nucleotide binding	Conveys a signal across a cell to trigger a change in cell function or state. A signal is a physical entity or change in state that is used to transfer information in order to trigger a response. [GOC:go_curators];Catalysis of the phosphorylation of an amino acid residue in a protein, usually according to the reaction: a protein + ATP = a phosphoprotein + ADP. [MetaCyc:PROTEIN-KINASE-RXN];The pro…
OS08T0246100-01	0.000281067	0.0255431	-0.771079	OS08G0246100		900.001	846.109	489.804	533.38	down	OS08G0246100	Os08g0246100 protein [Source:UniProtKB/TrEMBL;Acc:A0A0P0XDJ1]	Hypothetical conserved gene. (Os08t0246100-01)	8	8922657	8926442	GO:0005886;GO:0007165;GO:0006952;GO:0015074;GO:0043531;GO:0003676;GO:0008270	plasma membrane;signal transduction;defense response;DNA integration;ADP binding;nucleic acid binding;zinc ion binding	The membrane surrounding a cell that separates the cell from its external environment. It consists of a phospholipid bilayer and associated proteins. [ISBN:0716731363];The cellular process in which a signal is conveyed to trigger a change in the activity or state of a cell. Signal transduction begins with reception of a signal (e.g. a ligand binding to a receptor or receptor activation by a stimu…
OS01T0776600-03	0.000286778	0.025694	-0.972925	OS01G0776600		883.621	820.004	407.719	460.231	down	OS01G0776600	Purple acid phosphatase 10 [Source:Projected from Arabidopsis thaliana (AT2G16430) UniProtKB/Swiss-Prot;Acc:Q9SIV9]	Similar to Purple acid phosphatase (EC 3.1.3.2). (Os01t0776600-01);Similar to predicted protein. (Os01t0776600-02);Similar to predicted protein. (Os01t0776600-03)	1	32848286	32852539	GO:0016787;GO:0003993;GO:0016311;GO:0046872;GO:0016036;GO:0005618;GO:0005829;GO:0009505;GO:0009506	hydrolase activity;acid phosphatase activity;dephosphorylation;metal ion binding;cellular response to phosphate starvation;cell wall;cytosol;plant-type cell wall;plasmodesma	Catalysis of the hydrolysis of various bonds, e.g. C-O, C-N, C-C, phosphoric anhydride bonds, etc. Hydrolase is the systematic name for any enzyme of EC class 3. [ISBN:0198506732];Catalysis of the reaction: an orthophosphoric monoester + H2O = an alcohol + phosphate, with an acid pH optimum. [EC:3.1.3.2];The process of removing one or more phosphoric (ester or anhydride) residues from a molecule.…
OS04T0628200-01	0.000289213	0.0257611	-0.569905	OS04G0628200		1498.34	1525.53	1021.77	1015.29	down	OS04G0628200	Pentatricopeptide repeat-containing protein At3g20730 [Source:Projected from Arabidopsis thaliana (AT3G20730) UniProtKB/Swiss-Prot;Acc:Q9LT48]	Similar to H0303G06.9 protein. (Os04t0628200-01)	4	31965780	31973005	GO:0009451;GO:0004519;GO:0043231;GO:0003723;GO:0090305	RNA modification;endonuclease activity;intracellular membrane-bounded organelle;RNA binding;nucleic acid phosphodiester bond hydrolysis	The covalent alteration of one or more nucleotides within an RNA molecule to produce an RNA molecule with a sequence that differs from that coded genetically. [GOC:go_curators, ISBN:1555811337];Catalysis of the hydrolysis of ester linkages within nucleic acids by creating internal breaks. [GOC:mah, ISBN:0198547684];Organized structure of distinctive morphology and function, bounded by a single or…
OS07T0174900-00	0.000293498	0.0259912	-1.82392	OS07G0174900		153.907	189.397	46.574	50.3933	down	OS07G0174900	Os07g0174900 protein [Source:UniProtKB/TrEMBL;Acc:Q8H574]	Plant lipid transfer protein and hydrophobic protein, helical domain containing protein. (Os07t0174900-00)	7	3947968	3949371	GO:0006869;GO:0008289;GO:0006508;GO:0008233	lipid transport;lipid binding;proteolysis;peptidase activity	The directed movement of lipids into, out of or within a cell, or between cells, by means of some agent such as a transporter or pore. Lipids are compounds soluble in an organic solvent but not, or sparingly, in an aqueous solvent. [ISBN:0198506732];Interacting selectively and non-covalently with a lipid. [GOC:ai];The hydrolysis of proteins into smaller polypeptides and/or amino acids by cleavage…
OS07T0573300-02	0.000297076	0.026232	-0.663207	OS07G0573300		1151.56	1235	735.495	771.554	down	OS07G0573300	Os07g0573300 protein [Source:UniProtKB/TrEMBL;Acc:Q6ZL20]	FYVE finger-containing phosphoinositide kinase (EC 2.7.1.68) (1- phosphatidylinositol-4-phosphate 5-kinase) (PIP5K) (PtdIns(4)P-5- kinase) (PIKfyve) (p235). Splice isoform p235S. (Os07t0573300-01);Similar to FYVE finger-containing phosphoinositide kinase (EC 2.7.1.68) (1- phosphatidylinositol-4-phosphate 5-kinase) (PIP5K) (PtdIns(4)P-5- kinase) (PIKfyve) (p235). (Os07t0573300-02)	7	23169765	23173649	GO:0046872	metal ion binding	Interacting selectively and non-covalently with any metal ion. [GOC:ai]
OS11T0569600-01	0.000303257	0.0266239	-1.15649	OS11G0569600		321.004	346.767	147.138	152.425	down	OS11G0569600	NA	Similar to Receptor kinase-like protein. (Os11t0569600-01)	NA	NA	NA	NA	NA	NA
OS01T0588100-00	0.000306009	0.0267885	-1.15537	OS01G0588100		1422.88	1341.22	558.103	682.844	down	OS01G0588100	Os01g0588100 protein [Source:UniProtKB/TrEMBL;Acc:Q8S1F1]	Similar to Hypersensitive-induced response protein. (Os01t0588100-00)	1	22906348	22907811
OS08T0433200-01	0.000313117	0.0271772	-0.64485	OS08G0433200		904.078	910.957	574.69	586.132	down	OS08G0433200	Os08g0433200 protein [Source:UniProtKB/TrEMBL;Acc:Q6ZA96]	Conserved hypothetical protein. (Os08t0433200-01)	8	21010736	21013557
OS11T0525200-01	0.000313054	0.0271772	-0.741088	OS11G0525200		2757.24	2978.76	1734.04	1697.73	down	OS11G0525200	Sterol 14-demethylase [Source:Projected from Arabidopsis thaliana (AT1G11680) UniProtKB/Swiss-Prot;Acc:Q9SAA9]	Similar to Cytochrome P450 51 (EC 1.14.13.70) (CYPLI) (P450-LIA1) (Obtusifoliol 14-alpha demethylase) (Fragment). (Os11t0525200-01);Similar to Cytochrome P450 51 (EC 1.14.13.70) (CYPLI) (P450-LIA1) (Obtusifoliol 14-alpha demethylase) (Fragment). (Os11t0525200-02)	11	19048566	19052876	GO:0016126;GO:0005783;GO:0005886;GO:0004497;GO:0055114;GO:0046872;GO:0016491;GO:0016705;GO:0005506;GO:0020037;GO:0070988;GO:0008398;GO:0005794;GO:0032259;GO:0008168	sterol biosynthetic process;endoplasmic reticulum;plasma membrane;monooxygenase activity;oxidation-reduction process;metal ion binding;oxidoreductase activity;oxidoreductase activity, acting on paired donors, with incorporation or reduction of molecular oxygen;iron ion binding;heme binding;demethylation;sterol 14-demethylase activity;Golgi apparatus;methylation;methyltransferase activity	The chemical reactions and pathways resulting in the formation of sterols, steroids with one or more hydroxyl groups and a hydrocarbon side-chain in the molecule. [GOC:go_curators];The irregular network of unit membranes, visible only by electron microscopy, that occurs in the cytoplasm of many eukaryotic cells. The membranes form a complex meshwork of tubular channels, which are often expanded i…
OS06T0509900-00	0.000316988	0.0274352	-2.12167	OS06G0509900		146.773	205.866	42.931	38.0986	down	OS06G0509900	Os06g0509900 protein [Source:UniProtKB/TrEMBL;Acc:Q5Z4W6]	Similar to Thionin. (Os06t0509900-00)	6	18201961	18202883	GO:0006952	defense response	Reactions, triggered in response to the presence of a foreign body or the occurrence of an injury, which result in restriction of damage to the organism attacked or prevention/recovery from the infection caused by the attack. [GOC:go_curators]
OS01T0227100-02	0.000318074	0.0274514	-1.57724	OS01G0227100	NYC1	710.506	824.634	288.969	225.49	down	OS01G0227100	Probable chlorophyll(ide) b reductase NYC1, chloroplastic [Source:UniProtKB/Swiss-Prot;Acc:Q5N800]	Chlorophyll b reductase, Leaf senescence (Os01t0227100-01);Similar to oxidoreductase. (Os01t0227100-02)	1	7024297	7030591	GO:0009536;GO:0009579;GO:0009535;GO:0009507;GO:0055114;GO:0016491;GO:0016020;GO:0016021;GO:0034256;GO:0010304;GO:0015996;GO:0042170	plastid;thylakoid;chloroplast thylakoid membrane;chloroplast;oxidation-reduction process;oxidoreductase activity;membrane;integral component of membrane;chlorophyll(ide) b reductase activity;PSII associated light-harvesting complex II catabolic process;chlorophyll catabolic process;plastid membrane	Any member of a family of organelles found in the cytoplasm of plants and some protists, which are membrane-bounded and contain DNA. Plant plastids develop from a common type, the proplastid. [GOC:jl, ISBN:0198547684];A membranous cellular structure that bears the photosynthetic pigments in plants, algae, and cyanobacteria. In cyanobacteria thylakoids are of various shapes and are attached to, or…
OS01T0895300-01	0.00032093	0.0275423	-2.29133	OS01G0895300		195.697	191.455	31.2226	47.8675	down	OS01G0895300	Os01g0895300 protein [Source:UniProtKB/TrEMBL;Acc:A0A0N7KE83]	Cytochrome b561, eukaryote domain containing protein. (Os01t0895300-01)	1	38924933	38926377	GO:0006508;GO:0004252;GO:0055114;GO:0016021;GO:0016020	proteolysis;serine-type endopeptidase activity;oxidation-reduction process;integral component of membrane;membrane	The hydrolysis of proteins into smaller polypeptides and/or amino acids by cleavage of their peptide bonds. [GOC:bf, GOC:mah];Catalysis of the hydrolysis of internal, alpha-peptide bonds in a polypeptide chain by a catalytic mechanism that involves a catalytic triad consisting of a serine nucleophile that is activated by a proton relay involving an acidic residue (e.g. aspartate or glutamate) and…
OS05T0449900-01	0.000328455	0.0279526	-0.899293	OS05G0449900		603.455	578.824	296.752	337.126	down	OS05G0449900	Os05g0449900 protein [Source:UniProtKB/TrEMBL;Acc:Q60EH1]	Homeodomain-like containing protein. (Os05t0449900-01)	5	22081376	22083466	GO:0003677;GO:0005634;GO:0006355;GO:0006351	DNA binding;nucleus;regulation of transcription, DNA-templated;transcription, DNA-templated	Any molecular function by which a gene product interacts selectively and non-covalently with DNA (deoxyribonucleic acid). [GOC:dph, GOC:jl, GOC:tb, GOC:vw];A membrane-bounded organelle of eukaryotic cells in which chromosomes are housed and replicated. In most cells, the nucleus contains all of the cell's chromosomes except the organellar chromosomes, and is the site of RNA synthesis and processi…
OS11T0658900-01	0.000327698	0.0279526	-4.03289	OS11G0658900		77.4633	82.3464	4.87853	4.88443	down	OS11G0658900	Os11g0658900 protein [Source:UniProtKB/TrEMBL;Acc:A0A0P0Y4X6]	Similar to Lipase family protein. (Os11t0658900-01)	11	26434011	26438037	GO:0016042	lipid catabolic process	The chemical reactions and pathways resulting in the breakdown of lipids, compounds soluble in an organic solvent but not, or sparingly, in an aqueous solvent. [GOC:go_curators]
OS02T0530100-02	0.000333288	0.0282338	-1.08882	OS02G0530100		953.748	786.254	419.524	398.531	down	OS02G0530100	Os02g0530100 protein [Source:UniProtKB/TrEMBL;Acc:A0A0P0VJT1]	Similar to C4-dicarboxylate transporter/malic acid transport protein. (Os02t0530100-01);Copper chaperone homolog CCH. (Os02t0530100-02)	2	19472233	19486248	GO:0046916;GO:0030001;GO:0046914;GO:0005737;GO:0046872;GO:0006873;GO:0008308;GO:1903959;GO:0005623;GO:0016021	cellular transition metal ion homeostasis;metal ion transport;transition metal ion binding;cytoplasm;metal ion binding;cellular ion homeostasis;voltage-gated anion channel activity;regulation of anion transmembrane transport;cell;integral component of membrane	Any process involved in the maintenance of an internal steady state of transition metal ions at the level of a cell. A transition metal is an element whose atom has an incomplete d-subshell of extranuclear electrons, or which gives rise to a cation or cations with an incomplete d-subshell. Transition metals often have more than one valency state. Biologically relevant transition metals include va…
OS07T0434500-01	0.000333608	0.0282338	-0.874514	OS07G0434500		722.036	787.127	406.809	416.345	down	OS07G0434500	Os07g0434500 protein [Source:UniProtKB/TrEMBL;Acc:A0A0P0X5H1]	Similar to chromatin remodeling complex subunit. (Os07t0434500-01)	7	14506007	14510037	GO:0005524	ATP binding	Interacting selectively and non-covalently with ATP, adenosine 5'-triphosphate, a universally important coenzyme and enzyme regulator. [ISBN:0198506732]
OS02T0695600-01	0.000335722	0.0283342	-0.841249	OS02G0695600		524.916	545.545	302.469	295.02	down	OS02G0695600	Os02g0695600 protein [Source:UniProtKB/TrEMBL;Acc:Q6YUQ1]	Conserved hypothetical protein. (Os02t0695600-01)	2	28578290	28579120	GO:0016020;GO:0016021	membrane;integral component of membrane	A lipid bilayer along with all the proteins and protein complexes embedded in it an attached to it. [GOC:dos, GOC:mah, ISBN:0815316194];The component of a membrane consisting of the gene products and protein complexes having at least some part of their peptide sequence embedded in the hydrophobic region of the membrane. [GOC:dos, GOC:go_curators]
OS04T0508200-01	0.000345825	0.0289469	-0.767406	OS04G0508200		1482.58	1709.01	934.612	940.36	down	OS04G0508200	Isocitrate dehydrogenase [NADP] [Source:UniProtKB/TrEMBL;Acc:Q0JBV4]	Isocitrate/isopropylmalate dehydrogenase domain containing protein. (Os04t0508200-01)	4	25389649	25395401	GO:0006102;GO:0004450;GO:0006099;GO:0051287;GO:0016616;GO:0000287;GO:0055114;GO:0046872;GO:0016491;GO:0005739;GO:0009507;GO:0009534;GO:0009570	isocitrate metabolic process;isocitrate dehydrogenase (NADP+) activity;tricarboxylic acid cycle;NAD binding;oxidoreductase activity, acting on the CH-OH group of donors, NAD or NADP as acceptor;magnesium ion binding;oxidation-reduction process;metal ion binding;oxidoreductase activity;mitochondrion;chloroplast;chloroplast thylakoid;chloroplast stroma	The chemical reactions and pathways involving isocitrate, the anion of isocitric acid, 1-hydroxy-1,2,3-propanetricarboxylic acid. Isocitrate is an important intermediate in the TCA cycle and the glycoxylate cycle. [ISBN:0198506732];Catalysis of the reaction: isocitrate + NADP+ = 2-oxoglutarate + CO2 + NADPH + H+. [EC:1.1.1.42];A nearly universal metabolic pathway in which the acetyl group of acet…
OS02T0807800-01	0.000350162	0.0291503	-1.22256	OS02G0807800		807.845	1008.08	379.532	398.628	down	OS02G0807800	Os02g0807800 protein [Source:UniProtKB/TrEMBL;Acc:Q6K9B1]	Hypothetical conserved gene. (Os02t0807800-01)	2	34509523	34512673	GO:0007166;GO:0004674;GO:0005886;GO:0030247;GO:0016310;GO:0016301;GO:0005509;GO:0005524;GO:0000166;GO:0006468;GO:0004672;GO:0016020;GO:0016021	cell surface receptor signaling pathway;protein serine/threonine kinase activity;plasma membrane;polysaccharide binding;phosphorylation;kinase activity;calcium ion binding;ATP binding;nucleotide binding;protein phosphorylation;protein kinase activity;membrane;integral component of membrane	A series of molecular signals initiated by activation of a receptor on the surface of a cell. The pathway begins with binding of an extracellular ligand to a cell surface receptor, or for receptors that signal in the absence of a ligand, by ligand-withdrawal or the activity of a constitutively active receptor. The pathway ends with regulation of a downstream cellular process, e.g. transcription. …
OS02T0771600-02	0.000357015	0.0293213	-1.11105	OS02G0771600		820.618	977.731	439.575	392.981	down	OS02G0771600	1-aminocyclopropane-1-carboxylate oxidase [Source:UniProtKB/TrEMBL;Acc:Q6ZHG2]	Similar to 1-aminocyclopropane-1-carboxylate oxidase (Fragment). (Os02t0771600-01);ACC oxidase, Ethylene biosynthesis (Os02t0771600-02)	2	32558636	32562547	GO:0009693;GO:0055114;GO:0046872;GO:0016491	ethylene biosynthetic process;oxidation-reduction process;metal ion binding;oxidoreductase activity	The chemical reactions and pathways resulting in the formation of ethylene (C2-H4, ethene), a simple hydrocarbon gas that can function in plants as a growth regulator. [ISBN:0387969845];A metabolic process that results in the removal or addition of one or more electrons to or from a substance, with or without the concomitant removal or addition of a proton or protons. [GOC:dhl, GOC:ecd, GOC:jh2, …
OS02T0797600-03	0.000354389	0.0293213	-0.590735	OS02G0797600		6428.43	6832.69	4205.29	4600.16	down	OS02G0797600	Os02g0797600 protein [Source:UniProtKB/TrEMBL;Acc:Q6KAJ1]	Conserved hypothetical protein. (Os02t0797600-03)	2	33953313	33954803
OS03T0794000-01	0.000355642	0.0293213	-1.92689	OS03G0794000		250.736	291.3	59.518	83.0354	down	OS03G0794000	Os03g0794000 protein [Source:UniProtKB/TrEMBL;Acc:Q852L5]	Plant lipid transfer protein/Par allergen family protein. (Os03t0794000-01)	3	33028009	33029105	GO:0006869;GO:0008289;GO:0006508;GO:0008233	lipid transport;lipid binding;proteolysis;peptidase activity	The directed movement of lipids into, out of or within a cell, or between cells, by means of some agent such as a transporter or pore. Lipids are compounds soluble in an organic solvent but not, or sparingly, in an aqueous solvent. [ISBN:0198506732];Interacting selectively and non-covalently with a lipid. [GOC:ai];The hydrolysis of proteins into smaller polypeptides and/or amino acids by cleavage…
OS05T0166300-01	0.000358726	0.0293828	-1.27582	OS05G0166300		634.272	728.384	253.793	308.972	down	OS05G0166300	Serine/threonine-protein kinase [Source:UniProtKB/TrEMBL;Acc:Q60D69]	Serine/threonine protein kinase-related domain containing protein. (Os05t0166300-01)	5	3956610	3959179	GO:0006468;GO:0004674;GO:0005886;GO:0016310;GO:0016301;GO:0048544;GO:0005524;GO:0000166;GO:0004672;GO:0016020;GO:0016021;GO:0016740	protein phosphorylation;protein serine/threonine kinase activity;plasma membrane;phosphorylation;kinase activity;recognition of pollen;ATP binding;nucleotide binding;protein kinase activity;membrane;integral component of membrane;transferase activity	The process of introducing a phosphate group on to a protein. [GOC:hb];Catalysis of the reactions: ATP + protein serine = ADP + protein serine phosphate, and ATP + protein threonine = ADP + protein threonine phosphate. [GOC:bf];The membrane surrounding a cell that separates the cell from its external environment. It consists of a phospholipid bilayer and associated proteins. [ISBN:0716731363];The…
OS09T0569800-00	0.000360219	0.0294263	-1.78458	OS09G0569800		307.482	230.844	82.8234	73.4316	down	OS09G0569800	Os09g0569800 protein [Source:UniProtKB/TrEMBL;Acc:Q0IZH1]	Serine/threonine protein kinase-related domain containing protein. (Os09t0569800-00)	9	22736559	22741162	GO:0016310;GO:0016301;GO:0006950;GO:0016567;GO:0004842;GO:0004674;GO:0006468;GO:0005524;GO:0004672	phosphorylation;kinase activity;response to stress;protein ubiquitination;ubiquitin-protein transferase activity;protein serine/threonine kinase activity;protein phosphorylation;ATP binding;protein kinase activity	The process of introducing a phosphate group into a molecule, usually with the formation of a phosphoric ester, a phosphoric anhydride or a phosphoric amide. [ISBN:0198506732];Catalysis of the transfer of a phosphate group, usually from ATP, to a substrate molecule. [ISBN:0198506732];Any process that results in a change in state or activity of a cell or an organism (in terms of movement, secretio…
OS01T0801600-01	0.000371375	0.0302566	-0.604036	OS01G0801600		1191.51	1264.02	800.078	815.439	down	OS01G0801600	Probable glycerol-3-phosphate dehydrogenase [NAD(+)] 2, cytosolic [Source:UniProtKB/Swiss-Prot;Acc:Q8S2G5]	Similar to Glycerol-3-phosphate dehydrogenase. (Os01t0801600-01)	1	33952187	33956006	GO:0005829;GO:0046168;GO:0004367;GO:0051287;GO:0009331;GO:0006072;GO:0005737;GO:0016616;GO:0055114;GO:0016491;GO:0005975	cytosol;glycerol-3-phosphate catabolic process;glycerol-3-phosphate dehydrogenase [NAD+] activity;NAD binding;glycerol-3-phosphate dehydrogenase complex;glycerol-3-phosphate metabolic process;cytoplasm;oxidoreductase activity, acting on the CH-OH group of donors, NAD or NADP as acceptor;oxidation-reduction process;oxidoreductase activity;carbohydrate metabolic process	The part of the cytoplasm that does not contain organelles but which does contain other particulate matter, such as protein complexes. [GOC:hjd, GOC:jl];The chemical reactions and pathways resulting in the breakdown of glycerol-3-phosphate, a phosphoric monoester of glycerol. [GOC:ai];Catalysis of the reaction: sn-glycerol 3-phosphate + NAD+ = glycerone phosphate + NADH + H+. [EC:1.1.1.8, EC:1.1.…
OS12T0263600-01	0.000376649	0.0304686	-0.874159	OS12G0263600		902.754	1003.61	488.241	551.819	down	OS12G0263600	Os12g0263600 protein [Source:UniProtKB/TrEMBL;Acc:A0A0P0Y8U4]	Similar to Isoflavone reductase-like protein 1. (Os12t0263600-01)	12	9286790	9291494
OS01T0682500-01	0.000378018	0.0304729	-0.57305	OS01G0682500		1385.17	1320.63	923.993	894.828	down	OS01G0682500	D-glycerate 3-kinase, chloroplastic [Source:Projected from Arabidopsis thaliana (AT1G80380) UniProtKB/Swiss-Prot;Acc:Q944I4]	Similar to Protein Kinase C630.09c. (Os01t0682500-01)	1	28126575	28130263	GO:0043097;GO:0006222;GO:0006206;GO:0004849;GO:0005829;GO:0016310;GO:0016301;GO:0008887;GO:0009853;GO:0009507;GO:0009570;GO:0009941	pyrimidine nucleoside salvage;UMP biosynthetic process;pyrimidine nucleobase metabolic process;uridine kinase activity;cytosol;phosphorylation;kinase activity;glycerate kinase activity;photorespiration;chloroplast;chloroplast stroma;chloroplast envelope	Any process that generates a pyrimidine nucleoside, one of a family of organic molecules consisting of a pyrimidine base covalently bonded to a sugar ribose, from derivatives of it, without de novo synthesis. [GOC:jl];The chemical reactions and pathways resulting in the formation of UMP, uridine monophosphate. [ISBN:0198506732];The chemical reactions and pathways involving pyrimidine nucleobases,…
OS11T0240600-01	0.000381154	0.0306448	-Inf	OS11G0240600		64.213	42.2025	0	0	down	OS11G0240600	Expressed protein [Source:UniProtKB/TrEMBL;Acc:Q53M20]	Alpha/beta hydrolase fold-3 domain containing protein. (Os11t0240600-01);Similar to gibberellin receptor GID1L2. (Os11t0240600-02)	11	7494023	7495459	GO:0016787;GO:0008152;GO:0009056	hydrolase activity;metabolic process;catabolic process	Catalysis of the hydrolysis of various bonds, e.g. C-O, C-N, C-C, phosphoric anhydride bonds, etc. Hydrolase is the systematic name for any enzyme of EC class 3. [ISBN:0198506732];The chemical reactions and pathways, including anabolism and catabolism, by which living organisms transform chemical substances. Metabolic processes typically transform small molecules, but also include macromolecular …
OS02T0325600-02	0.000389301	0.0312176	-1.38882	OS02G0325600	NIGT1	348.688	326.298	112.206	145.556	down	OS02G0325600	Transcription factor NIGT1 [Source:UniProtKB/Swiss-Prot;Acc:Q6Z869]	Nitrate-inducible and autorepressible transcriptional repressor, Nitrogen response (Os02t0325600-01);Similar to Phosphate starvation response regulator-like protein. (Os02t0325600-02)	2	13096088	13098218	GO:0045892;GO:0003677;GO:0005634;GO:0006355;GO:0006351;GO:0043565	negative regulation of transcription, DNA-templated;DNA binding;nucleus;regulation of transcription, DNA-templated;transcription, DNA-templated;sequence-specific DNA binding	Any process that stops, prevents, or reduces the frequency, rate or extent of cellular DNA-templated transcription. [GOC:go_curators, GOC:txnOH];Any molecular function by which a gene product interacts selectively and non-covalently with DNA (deoxyribonucleic acid). [GOC:dph, GOC:jl, GOC:tb, GOC:vw];A membrane-bounded organelle of eukaryotic cells in which chromosomes are housed and replicated. I…
OS01T0800500-01	0.000391538	0.0312331	-0.993168	OS01G0800500		371.008	402.468	187.335	201.239	down	OS01G0800500	Purple acid phosphatase [Source:UniProtKB/TrEMBL;Acc:Q8S2H5]	Purple acid phosphatase, N-terminal domain containing protein. (Os01t0800500-01)	1	33897380	33904345	GO:0003993;GO:0016311;GO:0046872;GO:0016787	acid phosphatase activity;dephosphorylation;metal ion binding;hydrolase activity	Catalysis of the reaction: an orthophosphoric monoester + H2O = an alcohol + phosphate, with an acid pH optimum. [EC:3.1.3.2];The process of removing one or more phosphoric (ester or anhydride) residues from a molecule. [ISBN:0198506732];Interacting selectively and non-covalently with any metal ion. [GOC:ai];Catalysis of the hydrolysis of various bonds, e.g. C-O, C-N, C-C, phosphoric anhydride bo…
OS02T0471500-03	0.00039999	0.0314885	-0.623675	OS02G0471500		1732.54	1824.17	1100.57	1207.79	down	OS02G0471500	Probable protein phosphatase 2C 14 [Source:UniProtKB/Swiss-Prot;Acc:Q6K6N7]	Protein phosphatase 2C domain containing protein. (Os02t0471500-01);Protein phosphatase 2C domain containing protein. (Os02t0471500-02);Similar to protein phosphatase 2C containing protein. (Os02t0471500-03)	2	16009711	16014282	GO:0006470;GO:0004722;GO:0003824;GO:0004721;GO:0046872;GO:0016787	protein dephosphorylation;protein serine/threonine phosphatase activity;catalytic activity;phosphoprotein phosphatase activity;metal ion binding;hydrolase activity	The process of removing one or more phosphoric residues from a protein. [GOC:hb];Catalysis of the reaction: protein serine phosphate + H2O = protein serine + phosphate, and protein threonine phosphate + H2O = protein threonine + phosphate. [GOC:bf];Catalysis of a biochemical reaction at physiological temperatures. In biologically catalyzed reactions, the reactants are known as substrates, and the…
OS03T0130400-01	0.000404783	0.0314885	-0.837612	OS03G0130400		2073.42	2005.51	1050.38	1232.06	down	OS03G0130400	Probable adenylate kinase 1, chloroplastic [Source:UniProtKB/Swiss-Prot;Acc:Q10S93]	Adenylate kinase, subfamily protein. (Os03t0130400-01);Similar to ESTs AU065232(E60855). (Os03t0130400-02);Non-protein coding transcript. (Os03t0130400-03)	3	1716495	1719628	GO:0019205;GO:0016310;GO:0006139;GO:0005524;GO:0004017;GO:0016776;GO:0046939;GO:0016301;GO:0005739;GO:0009536;GO:0009507;GO:0000166;GO:0016740	nucleobase-containing compound kinase activity;phosphorylation;nucleobase-containing compound metabolic process;ATP binding;adenylate kinase activity;phosphotransferase activity, phosphate group as acceptor;nucleotide phosphorylation;kinase activity;mitochondrion;plastid;chloroplast;nucleotide binding;transferase activity	Catalysis of the transfer of a phosphate group, usually from ATP or GTP, to a nucleobase, nucleoside, nucleotide or polynucleotide substrate. [GOC:jl];The process of introducing a phosphate group into a molecule, usually with the formation of a phosphoric ester, a phosphoric anhydride or a phosphoric amide. [ISBN:0198506732];Any cellular metabolic process involving nucleobases, nucleosides, nucle…
OS07T0568100-01	0.000400555	0.0314885	-0.617493	OS07G0568100		1137.49	1133.29	710.313	769.787	down	OS07G0568100	Os07g0568100 protein [Source:UniProtKB/TrEMBL;Acc:Q7F1I0]	LRR protein kinase, Common symbiosis signaling (SYM) pathway (Os07t0568100-01)	7	22826946	22831523	GO:0016310;GO:0016301;GO:0006468;GO:0005524;GO:0004672;GO:0016020;GO:0016021	phosphorylation;kinase activity;protein phosphorylation;ATP binding;protein kinase activity;membrane;integral component of membrane	The process of introducing a phosphate group into a molecule, usually with the formation of a phosphoric ester, a phosphoric anhydride or a phosphoric amide. [ISBN:0198506732];Catalysis of the transfer of a phosphate group, usually from ATP, to a substrate molecule. [ISBN:0198506732];The process of introducing a phosphate group on to a protein. [GOC:hb];Interacting selectively and non-covalently …
OS07T0668700-02	0.00039693	0.0314885	-0.97897	OS07G0668700		429.906	478.625	239.517	221.419	down	OS07G0668700	Os07g0668700 protein [Source:UniProtKB/TrEMBL;Acc:A0A0P0X9X0]	Lipase, class 3 family protein. (Os07t0668700-01);Lipase, class 3 family protein. (Os07t0668700-02)	7	28240466	28245410	GO:0006629;GO:0016787	lipid metabolic process;hydrolase activity	The chemical reactions and pathways involving lipids, compounds soluble in an organic solvent but not, or sparingly, in an aqueous solvent. Includes fatty acids; neutral fats, other fatty-acid esters, and soaps; long-chain (fatty) alcohols and waxes; sphingoids and other long-chain bases; glycolipids, phospholipids and sphingolipids; and carotenes, polyprenols, sterols, terpenes and other isopren…
OS11T0286800-01	0.000402344	0.0314885	-2.73257	OS11G0286800		322.706	474.287	49.2489	70.6651	down	OS11G0286800	Terpene cyclase/mutase family member [Source:UniProtKB/TrEMBL;Acc:Q0IT98]	Squalene cyclase domain containing protein. (Os11t0286800-01);Similar to Cycloartenol synthase. (Os11t0286800-02);Similar to Cycloartenol synthase. (Os11t0286800-03);Similar to Cycloartenol synthase. (Os11t0286800-04)	11	10352224	10376610	GO:0016853;GO:0016866	isomerase activity;intramolecular transferase activity	Catalysis of the geometric or structural changes within one molecule. Isomerase is the systematic name for any enzyme of EC class 5. [ISBN:0198506732];Catalysis of the transfer of a functional group from one position to another within a single molecule. [GOC:mah]
OS01T0860500-02	0.000410669	0.0315245	-0.72822	OS01G0860500		735.596	686.949	433.712	425.006	down	OS01G0860500	Chitinase [Source:UniProtKB/TrEMBL;Acc:O49827]	Similar to Hevamine A precursor [Includes: Chitinase (EC 3.2.1.14); Lysozyme (EC 3.2.1.17)]. (Os01t0860500-02)	1	37239583	37240775	GO:0004568;GO:0008152;GO:0016798;GO:0004553;GO:0005975;GO:0016787;GO:0005576;GO:0008061;GO:0006032	chitinase activity;metabolic process;hydrolase activity, acting on glycosyl bonds;hydrolase activity, hydrolyzing O-glycosyl compounds;carbohydrate metabolic process;hydrolase activity;extracellular region;chitin binding;chitin catabolic process	Catalysis of the hydrolysis of (1->4)-beta linkages of N-acetyl-D-glucosamine (GlcNAc) polymers of chitin and chitodextrins. [EC:3.2.1.14, GOC:bf, GOC:kah, GOC:pde, PMID:11468293];The chemical reactions and pathways, including anabolism and catabolism, by which living organisms transform chemical substances. Metabolic processes typically transform small molecules, but also include macromolecular …
OS03T0189100-01	0.000421201	0.0316108	-0.839719	OS03G0189100		469.876	445.7	254.659	256.921	down	OS03G0189100	Expressed protein [Source:UniProtKB/TrEMBL;Acc:Q8H7N4]	Uncharacterised protein family UPF0503 domain containing protein. (Os03t0189100-01)	3	4660862	4661923
OS03T0214400-01	0.000414965	0.0316108	-0.570189	OS03G0214400		1167.05	1165.2	805.932	764.902	down	OS03G0214400	Digalactosyldiacylglycerol synthase 2, putative, expressed [Source:UniProtKB/TrEMBL;Acc:Q10Q06]	Similar to Digalactosyldiacylglycerol synthase 2. (Os03t0214400-01)	3	5994179	5997434	GO:0009707;GO:0019375;GO:0035250	chloroplast outer membrane;galactolipid biosynthetic process;UDP-galactosyltransferase activity	The outer, i.e. cytoplasm-facing, lipid bilayer of the chloroplast envelope. [GOC:tb];The chemical reactions and pathways resulting in the formation of galactolipids, any glycolipid containing one of more residues of galactose and/or N-acetylgalactosamine. [ISBN:0198506732];Catalysis of the transfer of a galactose group from UDP-galactose to an acceptor molecule. [http://www.chem.qmul.ac.uk/iubmb…
OS06T0115800-01	0.000419495	0.0316108	-1.18515	OS06G0115800		332.317	372.9	143.856	166.284	down	OS06G0115800	Os06g0115800 protein [Source:UniProtKB/TrEMBL;Acc:Q0DF43]	Hypothetical conserved gene. (Os06t0115800-01);Conserved hypothetical protein. (Os06t0115800-02)	6	876948	880442	GO:0016020;GO:0016021;	membrane;integral component of membrane;	A lipid bilayer along with all the proteins and protein complexes embedded in it an attached to it. [GOC:dos, GOC:mah, ISBN:0815316194];The component of a membrane consisting of the gene products and protein complexes having at least some part of their peptide sequence embedded in the hydrophobic region of the membrane. [GOC:dos, GOC:go_curators];
OS06T0128700-01	0.000419997	0.0316108	-0.948702	OS06G0128700		396.49	402.468	215.631	198.308	down	OS06G0128700	Os06g0128700 protein [Source:UniProtKB/TrEMBL;Acc:A0A0P0WSG7]	Ankyrin repeat domain containing protein. (Os06t0128700-01)	6	1523290	1526001
OS06T0115600-01	0.000433098	0.0321263	-1.23724	OS06G0115600		352.662	335.562	129.769	162.163	down	OS06G0115600	CYCLOPS [Source:UniProtKB/TrEMBL;Acc:A9XMT5]	Plant-specific protein with a short C-terminal coiled-coil domain and a functional NLS, Common symbiosis signaling (SYM) pathway (Os06t0115600-01)	6	871774	875187
OS12T0104400-01	0.00043323	0.0321263	-0.583249	OS12G0104400		1937.38	2087.47	1383.59	1302.83	down	OS12G0104400	Omega-3 fatty acid desaturase, chloroplast, putative, expressed [Source:UniProtKB/TrEMBL;Acc:Q2QYW4]	Fatty acid desaturase, type 1 domain containing protein. (Os12t0104400-01)	12	226239	230184	GO:0016717;GO:0006629;GO:0055114;GO:0016020;GO:0016021	oxidoreductase activity, acting on paired donors, with oxidation of a pair of donors resulting in the reduction of molecular oxygen to two molecules of water;lipid metabolic process;oxidation-reduction process;membrane;integral component of membrane	Catalysis of an oxidation-reduction (redox) reaction in which hydrogen or electrons are transferred from each of two donors, and molecular oxygen is reduced to two molecules of water. [GOC:mah];The chemical reactions and pathways involving lipids, compounds soluble in an organic solvent but not, or sparingly, in an aqueous solvent. Includes fatty acids; neutral fats, other fatty-acid esters, and …
OS01T0930200-01	0.000437026	0.0323294	-0.535019	OS01G0930200		2319.82	2315.99	1528.93	1670.48	down	OS01G0930200	Os01g0930200 protein [Source:UniProtKB/TrEMBL;Acc:Q5JK33]	Conserved hypothetical protein. (Os01t0930200-01)	1	40812546	40814128
OS07T0159500-01	0.000438996	0.0323677	-0.670451	OS07G0159500		1665.51	1796.76	1028.63	1146.75	down	OS07G0159500	Os07g0159500 protein [Source:UniProtKB/TrEMBL;Acc:A0A0P0X2W3]	Conserved hypothetical protein. (Os07t0159500-01)	7	3183342	3187245
OS08T0376600-01	0.000440723	0.0323677	-1.79925	OS08G0376600		182.446	181.162	43.9067	60.567	down	OS08G0376600	Os08g0376600 protein [Source:UniProtKB/TrEMBL;Acc:Q8GVV7]	Serine/threonine protein kinase domain containing protein. (Os08t0376600-01)	8	17672834	17674381	GO:0016310;GO:0016301;GO:0004674;GO:0006468;GO:0005524;GO:0004672;GO:0016020;GO:0016021	phosphorylation;kinase activity;protein serine/threonine kinase activity;protein phosphorylation;ATP binding;protein kinase activity;membrane;integral component of membrane	The process of introducing a phosphate group into a molecule, usually with the formation of a phosphoric ester, a phosphoric anhydride or a phosphoric amide. [ISBN:0198506732];Catalysis of the transfer of a phosphate group, usually from ATP, to a substrate molecule. [ISBN:0198506732];Catalysis of the reactions: ATP + protein serine = ADP + protein serine phosphate, and ATP + protein threonine = A…
OS09T0525400-01	0.00045446	0.0331376	-0.563076	OS09G0525400		1637.94	1799.27	1171.82	1154.68	down	OS09G0525400	Os09g0525400 protein [Source:UniProtKB/TrEMBL;Acc:Q651M5]	Similar to RING finger protein 13 (C-RZF). (Os09t0525400-01)	9	20528648	20532222	GO:0043161;GO:0061630;GO:0016567;GO:0048437	proteasome-mediated ubiquitin-dependent protein catabolic process;ubiquitin protein ligase activity;protein ubiquitination;floral organ development	The chemical reactions and pathways resulting in the breakdown of a protein or peptide by hydrolysis of its peptide bonds, initiated by the covalent attachment of ubiquitin, and mediated by the proteasome. [GOC:go_curators];Catalysis of the transfer of ubiquitin to a substrate protein via the reaction X-ubiquitin + S -> X + S-ubiquitin, where X is either an E2 or E3 enzyme, the X-ubiquitin linkag…
OS05T0135200-01	0.000459334	0.0332549	-0.754345	OS05G0135200		1219.8	1275.52	686.287	792.973	down	OS05G0135200	Peroxidase [Source:UniProtKB/TrEMBL;Acc:A0A0N7KK39]	Plant peroxidase domain containing protein. (Os05t0135200-01)	5	2061827	2063241	GO:0009506;GO:0009505;GO:0009664;GO:0004601;GO:0042744;GO:0006979;GO:0020037;GO:0055114;GO:0046872;GO:0016491;GO:0098869;GO:0005576;GO:0016020;GO:0016021	plasmodesma;plant-type cell wall;plant-type cell wall organization;peroxidase activity;hydrogen peroxide catabolic process;response to oxidative stress;heme binding;oxidation-reduction process;metal ion binding;oxidoreductase activity;cellular oxidant detoxification;extracellular region;membrane;integral component of membrane	A fine cytoplasmic channel, found in all higher plants, that connects the cytoplasm of one cell to that of an adjacent cell. [ISBN:0198506732];A more or less rigid stucture lying outside the cell membrane of a cell and composed of cellulose and pectin and other organic and inorganic substances. [ISBN:0471245208];A process that results in the assembly and arrangement of constituent parts of the ce…
OS05T0426350-00	0.000458859	0.0332549	-0.652904	OS05G0426350		990.379	925.9	619.776	598.976	down	OS05G0426350	Os05g0426350 protein [Source:UniProtKB/TrEMBL;Acc:A0A0P0WMS8]	Hypothetical protein. (Os05t0426350-00)	5	20898381	20900873
OS11T0179700-00	0.000463181	0.0334541	-1.50334	OS11G0179700		2483.79	2850.04	814.704	1066.73	down	OS11G0179700	Dirigent protein [Source:UniProtKB/TrEMBL;Acc:Q53NP9]	Similar to Dirigent-like protein. (Os11t0179700-00)	11	3959111	3959687	GO:0016853;GO:0048046;GO:0005576	isomerase activity;apoplast;extracellular region	Catalysis of the geometric or structural changes within one molecule. Isomerase is the systematic name for any enzyme of EC class 5. [ISBN:0198506732];The cell membranes and intracellular regions in a plant are connected through plasmodesmata, and plants may be described as having two major compartments: the living symplast and the non-living apoplast. The apoplast is external to the plasma membr…
OS03T0249700-02	0.000469072	0.0337202	-26.4059	OS03G0249700		261.472	210.036	0	5.30298e-06	down	OS03G0249700	Expressed protein [Source:UniProtKB/TrEMBL;Acc:Q10P23]	Conserved hypothetical protein. (Os03t0249700-01);Conserved hypothetical protein. (Os03t0249700-02)	3	7907082	7907812	GO:0016020;GO:0016021	membrane;integral component of membrane	A lipid bilayer along with all the proteins and protein complexes embedded in it an attached to it. [GOC:dos, GOC:mah, ISBN:0815316194];The component of a membrane consisting of the gene products and protein complexes having at least some part of their peptide sequence embedded in the hydrophobic region of the membrane. [GOC:dos, GOC:go_curators]
OS01T0631200-01	0.000477053	0.0339491	-0.663958	OS01G0631200		5808.73	6303.62	3619.87	4024.77	down	OS01G0631200	Os01g0631200 protein [Source:UniProtKB/TrEMBL;Acc:Q0JL19]	Similar to siroheme uroporphyrinogen methyltransferase1. (Os01t0631200-01)	1	25234709	25238165	GO:0009236;GO:0051287;GO:0006779;GO:0032259;GO:0008168;GO:0055114;GO:0008152;GO:0019354;GO:0004851;GO:0016740;GO:0009507;GO:0043115;GO:0051266	cobalamin biosynthetic process;NAD binding;porphyrin-containing compound biosynthetic process;methylation;methyltransferase activity;oxidation-reduction process;metabolic process;siroheme biosynthetic process;uroporphyrin-III C-methyltransferase activity;transferase activity;chloroplast;precorrin-2 dehydrogenase activity;sirohydrochlorin ferrochelatase activity	The chemical reactions and pathways resulting in the formation of cobalamin (vitamin B12), a water-soluble vitamin characterized by possession of a corrin nucleus containing a cobalt atom. [GOC:jl, ISBN:0198506732];Interacting selectively and non-covalently with nicotinamide adenine dinucleotide, a coenzyme involved in many redox and biosynthetic reactions; binding may be to either the oxidized f…
OS01T0864700-00	0.000473499	0.0339491	-0.776796	OS01G0864700		3240.21	3773.52	2015.81	2077.84	down	OS01G0864700	Os01g0864700 protein [Source:UniProtKB/TrEMBL;Acc:A0A0P0VAQ9]	Similar to Serine/threonine-protein kinase Nek5. (Os01t0864700-00)	1	37417036	37417649
OS08T0189200-01	0.000475711	0.0339491	-1.04922	OS08G0189200	GER2	8508.73	7873.35	3568.15	4348.12	down	OS08G0189200	Germin-like protein 8-3 [Source:UniProtKB/Swiss-Prot;Acc:Q6YZZ7]	Germin-like protein 8-3, Disease resistance (Os08t0189200-01)	8	5222239	5223278	GO:0005618;GO:0045735;GO:0030145;GO:0048046;GO:0046872;GO:0005576	cell wall;nutrient reservoir activity;manganese ion binding;apoplast;metal ion binding;extracellular region	The rigid or semi-rigid envelope lying outside the cell membrane of plant, fungal, most prokaryotic cells and some protozoan parasites, maintaining their shape and protecting them from osmotic lysis. In plants it is made of cellulose and, often, lignin; in fungi it is composed largely of polysaccharides; in bacteria it is composed of peptidoglycan; in protozoan parasites such as Giardia species, …
OS04T0325300-01	0.000481102	0.0339596	-1.11923	OS04G0325300		309.853	322.18	133.672	157.279	down	OS04G0325300	Os04g0325300 protein [Source:UniProtKB/TrEMBL;Acc:Q0JE52]	Similar to NB-ARC domain containing protein, expressed. (Os04t0325300-01)	4	15067485	15069035	GO:0043531	ADP binding	Interacting selectively and non-covalently with ADP, adenosine 5'-diphosphate. [GOC:jl]
OS06T0172200-02	0.000481295	0.0339596	-0.593124	OS06G0172200	CML30	918.348	897.576	590.302	613.485	down	OS06G0172200	Probable calcium-binding protein CML30 [Source:UniProtKB/Swiss-Prot;Acc:Q5SND2]	EF-Hand type domain containing protein. (Os06t0172200-02)	6	3649517	3650686	GO:0005509;GO:0046872	calcium ion binding;metal ion binding	Interacting selectively and non-covalently with calcium ions (Ca2+). [GOC:ai];Interacting selectively and non-covalently with any metal ion. [GOC:ai]
OS10T0140700-00	0.000485972	0.034132	-0.806428	OS10G0140700		738.959	862.579	468.338	447.414	down	OS10G0140700	Os10g0140700 protein [Source:UniProtKB/TrEMBL;Acc:A0A0P0XRK6]	Hypothetical conserved gene. (Os10t0140700-00)	10	2507002	2508368
OS10T0398100-01	0.000490036	0.0343385	-1.50168	OS10G0398100		258.89	202.778	86.8378	76.1972	down	OS10G0398100	Dirigent protein [Source:UniProtKB/TrEMBL;Acc:Q8S5Q4]	Plant disease resistance response protein family protein. (Os10t0398100-01)	10	13402709	13403493	GO:0016853;GO:0048046;GO:0005576	isomerase activity;apoplast;extracellular region	Catalysis of the geometric or structural changes within one molecule. Isomerase is the systematic name for any enzyme of EC class 5. [ISBN:0198506732];The cell membranes and intracellular regions in a plant are connected through plasmodesmata, and plants may be described as having two major compartments: the living symplast and the non-living apoplast. The apoplast is external to the plasma membr…
OS04T0524600-01	0.000492333	0.0343419	-1.19998	OS04G0524600		849.329	669.207	336.86	324.129	down	OS04G0524600		Oligopeptide transporter OPT superfamily protein. (Os04t0524600-01)	4	26247730	26252252	GO:0022857;GO:0005886;GO:0006810;GO:0055085;GO:0016020;GO:0016021	transmembrane transporter activity;plasma membrane;transport;transmembrane transport;membrane;integral component of membrane	Enables the transfer of a substance from one side of a membrane to the other. [GOC:mtg_transport, ISBN:0815340729];The membrane surrounding a cell that separates the cell from its external environment. It consists of a phospholipid bilayer and associated proteins. [ISBN:0716731363];The directed movement of substances (such as macromolecules, small molecules, ions) or cellular components (such as …
OS09T0567366-02	0.000510006	0.0351201	-Inf	OS09G0567366		101.351	104.262	0	0	down	OS09G0567366	Os09g0567350 protein [Source:UniProtKB/TrEMBL;Acc:Q652L5]	Similar to Aldo-keto reductase/ oxidoreductase. (Os09t0567366-01);Similar to Aldo-keto reductase/ oxidoreductase. (Os09t0567366-02);Similar to Aldo-keto reductase/ oxidoreductase. (Os09t0567366-03)	9	22649087	22652058	GO:0009505;GO:0009507;GO:0009570;GO:0009941	plant-type cell wall;chloroplast;chloroplast stroma;chloroplast envelope	A more or less rigid stucture lying outside the cell membrane of a cell and composed of cellulose and pectin and other organic and inorganic substances. [ISBN:0471245208];A chlorophyll-containing plastid with thylakoids organized into grana and frets, or stroma thylakoids, and embedded in a stroma. [ISBN:0471245208];The space enclosed by the double membrane of a chloroplast but excluding the thyl…
OS01T0908200-01	0.000520839	0.0356787	-0.463097	OS01G0908200		2456.4	2377.75	1774.81	1732.02	down	OS01G0908200	Os01g0908200 protein [Source:UniProtKB/TrEMBL;Acc:Q8L3R7]	Member of the Bric-a-Brac/Tramtrack/Broad (BTB) family, BT1/BT2 ortholog, Negative regulation of nitrate uptake and nitrogen use efficiency (Os01t0908200-01)	1	39544235	39548599	GO:0016573;GO:0019005;GO:0042787;GO:0030162;GO:0031625;GO:0043161;GO:0005634;GO:0005737;GO:0004402;GO:0003712;GO:0006355;GO:0008270	histone acetylation;SCF ubiquitin ligase complex;protein ubiquitination involved in ubiquitin-dependent protein catabolic process;regulation of proteolysis;ubiquitin protein ligase binding;proteasome-mediated ubiquitin-dependent protein catabolic process;nucleus;cytoplasm;histone acetyltransferase activity;transcription cofactor activity;regulation of transcription, DNA-templated;zinc ion binding	The modification of a histone by the addition of an acetyl group. [GOC:ai];A ubiquitin ligase complex in which a cullin from the Cul1 subfamily and a RING domain protein form the catalytic core; substrate specificity is conferred by a Skp1 adaptor and an F-box protein. SCF complexes are involved in targeting proteins for degradation by the proteasome. The best characterized complexes are those fr…
OS06T0192400-01	0.000527266	0.0359577	-1.10304	OS06G0192400		385.278	413.791	165.87	206.123	down	OS06G0192400	Hexosyltransferase [Source:UniProtKB/TrEMBL;Acc:Q69TI8]	Glycosyl transferase, family 31 protein. (Os06t0192400-01)	6	4653460	4655652	GO:0006486;GO:0008378;GO:0016757;GO:0016020;GO:0016021;GO:0005794;GO:0000139;GO:0016740	protein glycosylation;galactosyltransferase activity;transferase activity, transferring glycosyl groups;membrane;integral component of membrane;Golgi apparatus;Golgi membrane;transferase activity	A protein modification process that results in the addition of a carbohydrate or carbohydrate derivative unit to a protein amino acid, e.g. the addition of glycan chains to proteins. [GOC:curators, GOC:pr];Catalysis of the transfer of a galactosyl group to an acceptor molecule, typically another carbohydrate or a lipid. [ISBN:0198506732];Catalysis of the transfer of a glycosyl group from one comp…
OS10T0577500-02	0.000526712	0.0359577	-1.4192	OS10G0577500		446.468	482.315	180.22	167.07	down	OS10G0577500	Xyloglucan endotransglucosylase/hydrolase [Source:UniProtKB/TrEMBL;Acc:Q7XBU8]	Concanavalin A-like lectin/glucanase, subgroup domain containing protein. (Os10t0577500-01);Hypothetical conserved gene. (Os10t0577500-02)	10	23008601	23011807	GO:0005618;GO:0010411;GO:0008152;GO:0006073;GO:0016798;GO:0016762;GO:0048046;GO:0042546;GO:0004553;GO:0005975;GO:0016787;GO:0005576;GO:0071555;GO:0016740	cell wall;xyloglucan metabolic process;metabolic process;cellular glucan metabolic process;hydrolase activity, acting on glycosyl bonds;xyloglucan:xyloglucosyl transferase activity;apoplast;cell wall biogenesis;hydrolase activity, hydrolyzing O-glycosyl compounds;carbohydrate metabolic process;hydrolase activity;extracellular region;cell wall organization;transferase activity	The rigid or semi-rigid envelope lying outside the cell membrane of plant, fungal, most prokaryotic cells and some protozoan parasites, maintaining their shape and protecting them from osmotic lysis. In plants it is made of cellulose and, often, lignin; in fungi it is composed largely of polysaccharides; in bacteria it is composed of peptidoglycan; in protozoan parasites such as Giardia species, …
OS03T0130400-02	0.000533898	0.0360925	-0.965337	OS03G0130400		1411.39	1660.5	741.316	831.976	down	OS03G0130400	Probable adenylate kinase 1, chloroplastic [Source:UniProtKB/Swiss-Prot;Acc:Q10S93]	Adenylate kinase, subfamily protein. (Os03t0130400-01);Similar to ESTs AU065232(E60855). (Os03t0130400-02);Non-protein coding transcript. (Os03t0130400-03)	3	1716495	1719628	GO:0019205;GO:0016310;GO:0006139;GO:0005524;GO:0004017;GO:0016776;GO:0046939;GO:0016301;GO:0005739;GO:0009536;GO:0009507;GO:0000166;GO:0016740	nucleobase-containing compound kinase activity;phosphorylation;nucleobase-containing compound metabolic process;ATP binding;adenylate kinase activity;phosphotransferase activity, phosphate group as acceptor;nucleotide phosphorylation;kinase activity;mitochondrion;plastid;chloroplast;nucleotide binding;transferase activity	Catalysis of the transfer of a phosphate group, usually from ATP or GTP, to a nucleobase, nucleoside, nucleotide or polynucleotide substrate. [GOC:jl];The process of introducing a phosphate group into a molecule, usually with the formation of a phosphoric ester, a phosphoric anhydride or a phosphoric amide. [ISBN:0198506732];Any cellular metabolic process involving nucleobases, nucleosides, nucle…
OS05T0566400-01	0.000535996	0.0360925	-0.499781	OS05G0566400		3996.89	4385.02	2970.51	2957.29	down	OS05G0566400	Mitogen-activated protein kinase [Source:UniProtKB/TrEMBL;Acc:Q0DFW7]	Similar to Blast and wounding induced mitogen-activated protein kinase. (Os05t0566400-01)	5	28188894	28194022	GO:0004707;GO:0010468;GO:0005634;GO:0005737;GO:0000165;GO:0016310;GO:0016301;GO:0005622;GO:0005524;GO:0004674;GO:0000166;GO:0006468;GO:0004672;GO:0016740	MAP kinase activity;regulation of gene expression;nucleus;cytoplasm;MAPK cascade;phosphorylation;kinase activity;intracellular;ATP binding;protein serine/threonine kinase activity;nucleotide binding;protein phosphorylation;protein kinase activity;transferase activity	Catalysis of the reaction: protein + ATP = protein phosphate + ADP. This reaction is the phosphorylation of proteins. Mitogen-activated protein kinase; a family of protein kinases that perform a crucial step in relaying signals from the plasma membrane to the nucleus. They are activated by a wide range of proliferation- or differentiation-inducing signals; activation is strong with agonists such …
OS07T0187700-01	0.000537513	0.0360925	-0.729863	OS07G0187700		4108.6	4714.3	2577.78	2742.09	down	OS07G0187700	Os07g0187700 protein [Source:UniProtKB/TrEMBL;Acc:Q6Z4F3]	WD40 protein, Regulation of the plasma membrane localization of phosphate transporters, Phosphate uptake and translocation (Os07t0187700-01)	7	4682480	4687646	GO:0030176;GO:0009306;GO:0005096;GO:0043547;GO:0003400;GO:0051020;GO:0005090;GO:0016020;GO:0016021	integral component of endoplasmic reticulum membrane;protein secretion;GTPase activator activity;positive regulation of GTPase activity;regulation of COPII vesicle coating;GTPase binding;Sar guanyl-nucleotide exchange factor activity;membrane;integral component of membrane	The component of the endoplasmic reticulum membrane consisting of the gene products and protein complexes having at least some part of their peptide sequence embedded in the hydrophobic region of the membrane. [GOC:dos, GOC:mah];The controlled release of proteins from a cell. [GOC:ai];Binds to and increases the activity of a GTPase, an enzyme that catalyzes the hydrolysis of GTP. [GOC:mah];Any pr…
OS08T0453700-00	0.000535873	0.0360925	-0.901145	OS08G0453700		713.541	814.364	382.133	436.002	down	OS08G0453700	Os08g0453700 protein [Source:UniProtKB/TrEMBL;Acc:A0A0P0XGC6]	Similar to ATRBOH F (ARABIDOPSIS THALIANA RESPIRATORY BURST OXIDASE PROTEIN F); NAD(P)H oxidase. (Os08t0453700-00)	8	22210390	22219247	GO:0050664;GO:0005509;GO:0055114;GO:0016491;GO:0098869;GO:0004601;GO:0016020;GO:0016021	oxidoreductase activity, acting on NAD(P)H, oxygen as acceptor;calcium ion binding;oxidation-reduction process;oxidoreductase activity;cellular oxidant detoxification;peroxidase activity;membrane;integral component of membrane	Catalysis of an oxidation-reduction (redox) reaction in which NADH or NADPH acts as a hydrogen or electron donor and reduces an oxygen molecule. [EC:1.6.3.-];Interacting selectively and non-covalently with calcium ions (Ca2+). [GOC:ai];A metabolic process that results in the removal or addition of one or more electrons to or from a substance, with or without the concomitant removal or addition of…
OS10T0502400-02	0.000537096	0.0360925	-1.18211	OS10G0502400		906.18	961.829	460.753	362.493	down	OS10G0502400	Glutamyl-tRNA reductase, chloroplastic [Source:UniProtKB/Swiss-Prot;Acc:P0C587]	Similar to Glutamyl-tRNA reductase 2 (EC 1.2.1.70) (GluTR) (Fragment). (Os10t0502400-01);Similar to Glutamyl-tRNA reductase. (Os10t0502400-02)	10	19159179	19162398	GO:0033014;GO:0008883;GO:0050661;GO:0055114;GO:0006782;GO:0006779;GO:0015995;GO:0009536;GO:0009507;GO:0016491	tetrapyrrole biosynthetic process;glutamyl-tRNA reductase activity;NADP binding;oxidation-reduction process;protoporphyrinogen IX biosynthetic process;porphyrin-containing compound biosynthetic process;chlorophyll biosynthetic process;plastid;chloroplast;oxidoreductase activity	The chemical reactions and pathways leading to the formation of tetrapyrroles, natural pigments containing four pyrrole rings joined by one-carbon units linking position 2 of one pyrrole ring to position 5 of the next. [CHEBI:26932, GOC:mah];Catalysis of the reaction: (S)-4-amino-5-oxopentanoate + NADP(+) + tRNA(Glu) = L-glutamyl-tRNA(Glu) + H(+) + NADPH. [EC:1.2.1.70, RHEA:12347];Interacting sel…
OS12T0637100-02	0.000531448	0.0360925	-1.78675	OS12G0637100		3175.92	2486.85	707.353	933.849	down	OS12G0637100	Purple acid phosphatase [Source:UniProtKB/TrEMBL;Acc:Q2QLL9]	Similar to Purple acid phosphatase (EC 3.1.3.2). (Os12t0637100-02)	12	27303890	27307145	GO:0003993;GO:0016311;GO:0046872;GO:0016787	acid phosphatase activity;dephosphorylation;metal ion binding;hydrolase activity	Catalysis of the reaction: an orthophosphoric monoester + H2O = an alcohol + phosphate, with an acid pH optimum. [EC:3.1.3.2];The process of removing one or more phosphoric (ester or anhydride) residues from a molecule. [ISBN:0198506732];Interacting selectively and non-covalently with any metal ion. [GOC:ai];Catalysis of the hydrolysis of various bonds, e.g. C-O, C-N, C-C, phosphoric anhydride bo…
OS01T0878900-01	0.000541093	0.0361331	-2.38899	OS01G0878900		87.6694	102.561	15.0639	21.2542	down	OS01G0878900	Os01g0878900 protein [Source:UniProtKB/TrEMBL;Acc:Q8L3U9]	Similar to 4,5-DOPA dioxygenase extradiol-like protein. (Os01t0878900-01)	1	38144793	38146141	GO:0016701;GO:0006725;GO:0008198;GO:0051213;GO:0016491;GO:0055114;GO:0008270	oxidoreductase activity, acting on single donors with incorporation of molecular oxygen;cellular aromatic compound metabolic process;ferrous iron binding;dioxygenase activity;oxidoreductase activity;oxidation-reduction process;zinc ion binding	Catalysis of an oxidation-reduction (redox) reaction in which hydrogen or electrons are transferred from one donor, and molecular oxygen is incorporated into a donor. [GOC:mah];The chemical reactions and pathways involving aromatic compounds, any organic compound characterized by one or more planar rings, each of which contains conjugated double bonds and delocalized pi electrons, as carried out …
OS01T0895200-01	0.00054403	0.0361331	-4.42675	OS01G0895200		86.6366	81.3171	4.87853	2.93066	down	OS01G0895200	Os01g0895200 protein [Source:UniProtKB/TrEMBL;Acc:Q0JGZ0]	DOMON related domain containing protein. (Os01t0895200-01)	1	38916092	38917927	GO:0055114;GO:0016020;GO:0016021	oxidation-reduction process;membrane;integral component of membrane	A metabolic process that results in the removal or addition of one or more electrons to or from a substance, with or without the concomitant removal or addition of a proton or protons. [GOC:dhl, GOC:ecd, GOC:jh2, GOC:jid, GOC:mlg, GOC:rph];A lipid bilayer along with all the proteins and protein complexes embedded in it an attached to it. [GOC:dos, GOC:mah, ISBN:0815316194];The component of a memb…
OS03T0603600-01	0.000541178	0.0361331	-2.29383	OS03G0603600		2253.57	2069.98	337.594	544.126	down	OS03G0603600	Glycerophosphoryl diester phosphodiesterase family protein, expressed [Source:UniProtKB/TrEMBL;Acc:Q6AUZ6]	PLC-like phosphodiesterase, TIM beta/alpha-barrel domain domain containing protein. (Os03t0603600-01)	3	22616005	22619553	GO:0008081;GO:0006629	phosphoric diester hydrolase activity;lipid metabolic process	Catalysis of the hydrolysis of a phosphodiester to give a phosphomonoester and a free hydroxyl group. [EC:3.1.4, GOC:curators];The chemical reactions and pathways involving lipids, compounds soluble in an organic solvent but not, or sparingly, in an aqueous solvent. Includes fatty acids; neutral fats, other fatty-acid esters, and soaps; long-chain (fatty) alcohols and waxes; sphingoids and other …
OS06T0226050-00	0.000551881	0.036472	-0.757464	OS06G0226050		738.959	838.904	447.849	485.513	down	OS06G0226050	Os06g0226050 protein [Source:UniProtKB/TrEMBL;Acc:Q67X24]	Similar to Salt-stress induced protein (Salt protein). (Os06t0226050-00)	6	6522344	6523338	GO:0030246	carbohydrate binding	Interacting selectively and non-covalently with any carbohydrate, which includes monosaccharides, oligosaccharides and polysaccharides as well as substances derived from monosaccharides by reduction of the carbonyl group (alditols), by oxidation of one or more hydroxy groups to afford the corresponding aldehydes, ketones, or carboxylic acids, or by replacement of one or more hydroxy group(s) by a…
OS06T0246000-01	0.000558432	0.036472	-0.600835	OS06G0246000		17242.7	15896.9	10474.1	11377.2	down	OS06G0246000	G-box binding protein [Source:UniProtKB/TrEMBL;Acc:Q654W0]	Similar to HvB12D protein (B12Dg1 protein). (Os06t0246000-01)	6	7591680	7593322	GO:0016020;GO:0016021;GO:0005777	membrane;integral component of membrane;peroxisome	A lipid bilayer along with all the proteins and protein complexes embedded in it an attached to it. [GOC:dos, GOC:mah, ISBN:0815316194];The component of a membrane consisting of the gene products and protein complexes having at least some part of their peptide sequence embedded in the hydrophobic region of the membrane. [GOC:dos, GOC:go_curators];A small organelle enclosed by a single membrane, a…
OS09T0425900-02	0.000557374	0.036472	-1.03677	OS09G0425900		803.154	652.235	344.932	364.451	down	OS09G0425900	Os09g0425900 protein [Source:UniProtKB/TrEMBL;Acc:Q84VG2]	Similar to senescence-associated protein DH. (Os09t0425900-01);Similar to Senescence-associated protein 5. (Os09t0425900-02)	9	15444237	15446516	GO:0016021;GO:0016020	integral component of membrane;membrane	The component of a membrane consisting of the gene products and protein complexes having at least some part of their peptide sequence embedded in the hydrophobic region of the membrane. [GOC:dos, GOC:go_curators];A lipid bilayer along with all the proteins and protein complexes embedded in it an attached to it. [GOC:dos, GOC:mah, ISBN:0815316194]
OS09T0480600-01	0.000558017	0.036472	-0.690924	OS09G0480600		727.747	738.03	428.335	479.651	down	OS09G0480600	Os09g0480600 protein [Source:UniProtKB/TrEMBL;Acc:Q0J0W3]	Conserved hypothetical protein. (Os09t0480600-01)	9	18448401	18449178	GO:0016020;GO:0016021	membrane;integral component of membrane	A lipid bilayer along with all the proteins and protein complexes embedded in it an attached to it. [GOC:dos, GOC:mah, ISBN:0815316194];The component of a membrane consisting of the gene products and protein complexes having at least some part of their peptide sequence embedded in the hydrophobic region of the membrane. [GOC:dos, GOC:go_curators]
OS11T0557800-01	0.000560848	0.0365353	-0.987844	OS11G0557800		2330.01	2644.35	1151.33	1356.9	down	OS11G0557800	NA	Conserved hypothetical protein. (Os11t0557800-01)	NA	NA	NA	NA	NA	NA
OS07T0479300-02	0.000569509	0.0369419	-0.809381	OS07G0479300		808.396	920.499	501.83	484.724	down	OS07G0479300	Carboxypeptidase [Source:UniProtKB/TrEMBL;Acc:Q0D6H5]	Peptidase S10, serine carboxypeptidase family protein. (Os07t0479300-01);Similar to Serine carboxypeptidase-like. (Os07t0479300-02);Non-protein coding transcript. (Os07t0479300-03)	7	17410041	17413849	GO:0004185;GO:0006508;GO:0005773;GO:0051603;GO:0004180;GO:0016787;GO:0008233;GO:0005777;GO:0005789	serine-type carboxypeptidase activity;proteolysis;vacuole;proteolysis involved in cellular protein catabolic process;carboxypeptidase activity;hydrolase activity;peptidase activity;peroxisome;endoplasmic reticulum membrane	Catalysis of the hydrolysis of a peptide bond not more than three residues from the C-terminus of a polypeptide chain by a catalytic mechanism that involves a catalytic triad consisting of a serine nucleophile that is activated by a proton relay involving an acidic residue (e.g. aspartate or glutamate) and a basic residue (usually histidine). [http://merops.sanger.ac.uk/about/glossary.htm#CARBOXY…
OS06T0713000-01	0.000581561	0.0374255	-0.874634	OS06G0713000		493.319	451.876	242.951	272.551	down	OS06G0713000	Os06g0713000 protein [Source:UniProtKB/TrEMBL;Acc:O82114]	Zinc finger, B-box domain containing protein. (Os06t0713000-01)	6	30196103	30197569	GO:0009640;GO:0006355;GO:0000989;GO:0005634;GO:0005622;GO:0008270	photomorphogenesis;regulation of transcription, DNA-templated;transcription factor activity, transcription factor binding;nucleus;intracellular;zinc ion binding	The control of plant growth, development, and differentiation by the duration and nature of light, independent of photosynthesis. [GOC:lr];Any process that modulates the frequency, rate or extent of cellular DNA-templated transcription. [GOC:go_curators, GOC:txnOH];Interacting selectively and non-covalently with a specific transcription factor, which may be a single protein or a complex, in order…
OS07T0614700-01	0.00057983	0.0374255	-2.63535	OS07G0614700		381.468	274.374	40.9796	64.5757	down	OS07G0614700	Os07g0614700 protein [Source:UniProtKB/TrEMBL;Acc:A0A0P0X8L1]	SPX, N-terminal domain containing protein. (Os07t0614700-01)	7	25326762	25327995	GO:0016036	cellular response to phosphate starvation	Any process that results in a change in state or activity of a cell (in terms of movement, secretion, enzyme production, gene expression, etc.) as a result of deprivation of phosphate. [GOC:jl]
OS02T0614100-01	0.000587404	0.0374675	-0.517796	OS02G0614100		1484.03	1501.79	1004	1081.41	down	OS02G0614100	Os02g0614100 protein [Source:UniProtKB/TrEMBL;Acc:Q6K5Y4]	Golgi-localized nucleotide sugar transporter, UDP-glucose transporter, Modulation of cell wall biosynthesis and plant growth (Os02t0614100-01)	2	24235668	24239738	GO:0016020;GO:0016021;GO:0015165;GO:0090481	membrane;integral component of membrane;pyrimidine nucleotide-sugar transmembrane transporter activity;pyrimidine nucleotide-sugar transmembrane transport	A lipid bilayer along with all the proteins and protein complexes embedded in it an attached to it. [GOC:dos, GOC:mah, ISBN:0815316194];The component of a membrane consisting of the gene products and protein complexes having at least some part of their peptide sequence embedded in the hydrophobic region of the membrane. [GOC:dos, GOC:go_curators];Enables the transfer of a pyrimidine nucleotide-su…
OS05T0354400-01	0.000588649	0.0374675	-0.859846	OS05G0354400		595.045	564.836	299.202	339.906	down	OS05G0354400	Os05g0354400 protein [Source:UniProtKB/TrEMBL;Acc:A0A0P0WL81]	Similar to ESK1 (ESKIMO 1). (Os05t0354400-01);Similar to ESK1 (ESKIMO 1). (Os05t0354400-02)	5	16781887	16786652	GO:0005794;GO:0071554;GO:0016413;GO:0016020;GO:0016021	Golgi apparatus;cell wall organization or biogenesis;O-acetyltransferase activity;membrane;integral component of membrane	A compound membranous cytoplasmic organelle of eukaryotic cells, consisting of flattened, ribosome-free vesicles arranged in a more or less regular stack. The Golgi apparatus differs from the endoplasmic reticulum in often having slightly thicker membranes, appearing in sections as a characteristic shallow semicircle so that the convex side (cis or entry face) abuts the endoplasmic reticulum, sec…
OS09T0397800-01	0.000590858	0.0374956	-1.60981	OS09G0397800		596.264	589.806	160.991	227.615	down	OS09G0397800	Os09g0397800 protein [Source:UniProtKB/TrEMBL;Acc:A0A0P0XMN1]	Hypothetical gene. (Os09t0397800-01)	9	13888829	13889235
OS01T0716200-03	0.000600375	0.0376988	-0.66599	OS01G0716200		2883.24	3304.45	1914.21	1985.62	down	OS01G0716200	Calmodulin-binding family protein-like [Source:UniProtKB/TrEMBL;Acc:Q5JMB8]	IQ calmodulin-binding region domain containing protein. (Os01t0716200-01);Similar to Calmodulin binding protein. (Os01t0716200-02);IQ calmodulin-binding region domain containing protein. (Os01t0716200-03)	1	29801081	29806870
OS02T0704900-01	0.000598374	0.0376988	-0.621084	OS02G0704900	IPP	2354.52	2512.42	1673.51	1490.88	down	OS02G0704900	Soluble inorganic pyrophosphatase [Source:UniProtKB/TrEMBL;Acc:B7E5N1]	Similar to Inorganic pyrophosphatase-like protein. (Os02t0704900-01);Similar to Inorganic pyrophosphatase-like protein. (Os02t0704900-02)	2	29081845	29086702	GO:0004427;GO:0006796;GO:0005737;GO:0000287;GO:0046872;GO:0016787	inorganic diphosphatase activity;phosphate-containing compound metabolic process;cytoplasm;magnesium ion binding;metal ion binding;hydrolase activity	Catalysis of the reaction: diphosphate + H(2)O = H(+) + 2 phosphate. [EC:3.6.1.1, RHEA:24579];The chemical reactions and pathways involving the phosphate group, the anion or salt of any phosphoric acid. [GOC:ai];All of the contents of a cell excluding the plasma membrane and nucleus, but including other subcellular structures. [ISBN:0198547684];Interacting selectively and non-covalently with magn…
OS06T0570566-00	0.000601756	0.0376988	-Inf	OS06G0570566		40.1667	40.0162	0	0	down	OS06G0570566	Os06g0570566 protein [Source:UniProtKB/TrEMBL;Acc:A0A0P0WY46]	Similar to Ent-kaurene oxidase. (Os06t0570566-00)	6	22090108	22091615	GO:0055114;GO:0046872;GO:0016491;GO:0004497;GO:0016705;GO:0005506;GO:0020037	oxidation-reduction process;metal ion binding;oxidoreductase activity;monooxygenase activity;oxidoreductase activity, acting on paired donors, with incorporation or reduction of molecular oxygen;iron ion binding;heme binding	A metabolic process that results in the removal or addition of one or more electrons to or from a substance, with or without the concomitant removal or addition of a proton or protons. [GOC:dhl, GOC:ecd, GOC:jh2, GOC:jid, GOC:mlg, GOC:rph];Interacting selectively and non-covalently with any metal ion. [GOC:ai];Catalysis of an oxidation-reduction (redox) reaction, a reversible chemical reaction in…
OS02T0519900-05	0.000604098	0.0377314	-0.533183	OS02G0519900		7281.44	7726.77	5032.97	5338.13	down	OS02G0519900	Elongation factor 2 [Source:UniProtKB/TrEMBL;Acc:Q6H4L2]	Similar to Elongation factor EF-2 (Fragment). (Os02t0519900-01);Similar to H0613H07.5 protein. (Os02t0519900-02);Similar to H0613H07.5 protein. (Os02t0519900-03);Similar to H0613H07.5 protein. (Os02t0519900-04);Similar to H0613H07.5 protein. (Os02t0519900-05)	2	18916988	18921785	GO:0005525;GO:0006414;GO:0003746;GO:0003924	GTP binding;translational elongation;translation elongation factor activity;GTPase activity	Interacting selectively and non-covalently with GTP, guanosine triphosphate. [GOC:ai];The successive addition of amino acid residues to a nascent polypeptide chain during protein biosynthesis. [GOC:ems];Functions in chain elongation during polypeptide synthesis at the ribosome. [ISBN:0198506732];Catalysis of the reaction: GTP + H2O = GDP + phosphate. [ISBN:0198547684]
OS03T0608700-01	0.000605264	0.0377314	-0.456759	OS03G0608700		2915.92	3098.69	2153.51	2228.86	down	OS03G0608700	Os03g0608700 protein [Source:UniProtKB/TrEMBL;Acc:Q10GY9]	Similar to 10A19I.15. (Os03t0608700-01);Putative harbinger transposase-derived nuclease domain containing protein. (Os03t0608700-02)	3	22911337	22918539	GO:0006468;GO:0005524;GO:0004672;GO:0016020;GO:0016021	protein phosphorylation;ATP binding;protein kinase activity;membrane;integral component of membrane	The process of introducing a phosphate group on to a protein. [GOC:hb];Interacting selectively and non-covalently with ATP, adenosine 5'-triphosphate, a universally important coenzyme and enzyme regulator. [ISBN:0198506732];Catalysis of the phosphorylation of an amino acid residue in a protein, usually according to the reaction: a protein + ATP = a phosphoprotein + ADP. [MetaCyc:PROTEIN-KINASE-RX…
OS04T0652700-01	0.000607615	0.0377314	-0.816758	OS04G0652700		5904.29	5167.19	2966.59	3318.87	down	OS04G0652700	Os04g0652700 protein [Source:UniProtKB/TrEMBL;Acc:B9FCW0]	Similar to Nuclease PA3. (Os04t0652700-01);Similar to nuclease PA3. (Os04t0652700-02)	4	33253920	33256572	GO:0006308;GO:0004519;GO:0016788;GO:0090305;GO:0003676	DNA catabolic process;endonuclease activity;hydrolase activity, acting on ester bonds;nucleic acid phosphodiester bond hydrolysis;nucleic acid binding	The cellular DNA metabolic process resulting in the breakdown of DNA, deoxyribonucleic acid, one of the two main types of nucleic acid, consisting of a long unbranched macromolecule formed from one or two strands of linked deoxyribonucleotides, the 3'-phosphate group of each constituent deoxyribonucleotide being joined in 3',5'-phosphodiester linkage to the 5'-hydroxyl group of the deoxyribose mo…
OS03T0276900-00	0.000627985	0.0384493	-0.436524	OS03G0276900		2211.78	2161.59	1611.86	1619.68	down	OS03G0276900	Beta-glucuronosyltransferase GlcAT14C [Source:Projected from Arabidopsis thaliana (AT2G37585) UniProtKB/Swiss-Prot;Acc:Q8S8P3]	Similar to BGGP Beta-1-3-galactosyl-O-glycosyl-glycoprotein. (Os03t0276900-00)	3	9383048	9387390	GO:0008375;GO:0016020;GO:0016740;GO:0015020;GO:0007186;GO:0018153	acetylglucosaminyltransferase activity;membrane;transferase activity;glucuronosyltransferase activity;G-protein coupled receptor signaling pathway;isopeptide cross-linking via N6-(L-isoglutamyl)-L-lysine	Catalysis of the transfer of an N-acetylglucosaminyl residue from UDP-N-acetyl-glucosamine to a sugar. [ISBN:0198506732];A lipid bilayer along with all the proteins and protein complexes embedded in it an attached to it. [GOC:dos, GOC:mah, ISBN:0815316194];Catalysis of the transfer of a group, e.g. a methyl group, glycosyl group, acyl group, phosphorus-containing, or other groups, from one compou…
OS01T0720400-01	0.000631162	0.038516	-1.37845	OS01G0720400		268.064	224.394	83.9106	105.504	down	OS01G0720400	Os01g0720400 protein [Source:UniProtKB/TrEMBL;Acc:Q8W0E7]	HAD-superfamily subfamily IB hydrolase, hypothetical 1 protein. (Os01t0720400-01)	1	30025366	30026465	GO:0016791;GO:0016311	phosphatase activity;dephosphorylation	Catalysis of the hydrolysis of phosphoric monoesters, releasing inorganic phosphate. [EC:3.1.3, EC:3.1.3.41, GOC:curators, GOC:pg];The process of removing one or more phosphoric (ester or anhydride) residues from a molecule. [ISBN:0198506732]
OS06T0651900-01	0.000631596	0.038516	-2.34852	OS06G0651900		78.4826	90.5811	15.6113	17.584	down	OS06G0651900	Os06g0651900 protein [Source:UniProtKB/TrEMBL;Acc:Q0DAH9]	Uncharacterised protein family UPF0057 domain containing protein. (Os06t0651900-01)	6	26676696	26677651	GO:0016021;GO:0016020	integral component of membrane;membrane	The component of a membrane consisting of the gene products and protein complexes having at least some part of their peptide sequence embedded in the hydrophobic region of the membrane. [GOC:dos, GOC:go_curators];A lipid bilayer along with all the proteins and protein complexes embedded in it an attached to it. [GOC:dos, GOC:mah, ISBN:0815316194]
OS03T0243900-01	0.000634106	0.0385215	-0.638383	OS03G0243900		696.753	715.844	438.543	468.955	down	OS03G0243900	Os03g0243900 protein [Source:UniProtKB/TrEMBL;Acc:Q10P77]	Similar to Thaumatin-like protein. (Os03t0243900-01)	3	7611453	7614083
OS11T0141333-00	0.000643831	0.0387211	-1.15094	OS11G0141333		320.168	256.285	129.292	130.302	down	OS11G0141333	Sulfotransferase [Source:UniProtKB/TrEMBL;Acc:A0A0P0XYV1]	Similar to Sulfotransferase domain containing protein. (Os11t0141333-00)	11	1917488	1921931	GO:0008146;GO:0016740	sulfotransferase activity;transferase activity	Catalysis of the transfer of a sulfate group from 3'-phosphoadenosine 5'-phosphosulfate to the hydroxyl group of an acceptor, producing the sulfated derivative and 3'-phosphoadenosine 5'-phosphate. [EC:2.8.2, GOC:curators];Catalysis of the transfer of a group, e.g. a methyl group, glycosyl group, acyl group, phosphorus-containing, or other groups, from one compound (generally regarded as the dono…
OS08T0302000-01	0.000648642	0.0388575	-3.19776	OS08G0302000		239.857	172.938	15.6113	29.3783	down	OS08G0302000	Peroxidase 40 [Source:Projected from Arabidopsis thaliana (AT4G16270) UniProtKB/Swiss-Prot;Acc:O23474]	Similar to Peroxidase 40 precursor (EC 1.11.1.7) (Atperox P40). (Os08t0302000-01)	8	12455954	12457748	GO:0042744;GO:0006979;GO:0020037;GO:0004601;GO:0055114;GO:0046872;GO:0016491;GO:0098869;GO:0005576	hydrogen peroxide catabolic process;response to oxidative stress;heme binding;peroxidase activity;oxidation-reduction process;metal ion binding;oxidoreductase activity;cellular oxidant detoxification;extracellular region	The chemical reactions and pathways resulting in the breakdown of hydrogen peroxide (H2O2). [GOC:jl];Any process that results in a change in state or activity of a cell or an organism (in terms of movement, secretion, enzyme production, gene expression, etc.) as a result of oxidative stress, a state often resulting from exposure to high levels of reactive oxygen species, e.g. superoxide anions, h…
OS02T0802400-01	0.000653052	0.0390032	-0.491236	OS02G0802400		1442.24	1383.42	981.559	1028.66	down	OS02G0802400	Os02g0802400 protein [Source:UniProtKB/TrEMBL;Acc:Q69II5]	Similar to calcineurin subunit B. (Os02t0802400-01)	2	34206968	34209799	GO:0005509;GO:0005773	calcium ion binding;vacuole	Interacting selectively and non-covalently with calcium ions (Ca2+). [GOC:ai];A closed structure, found only in eukaryotic cells, that is completely surrounded by unit membrane and contains liquid material. Cells contain one or several vacuoles, that may have different functions from each other. Vacuoles have a diverse array of functions. They can act as a storage organelle for nutrients or waste…
OS12T0442800-01	0.000654834	0.0390032	-0.797635	OS12G0442800		484.146	552.75	297.59	298.927	down	OS12G0442800	Os12g0442800 protein [Source:UniProtKB/TrEMBL;Acc:Q2QS20]	Similar to Sulfite oxidase (EC 1.8.3.1) (Moco containig protein AtMCP) (At-SO) (AtSOX). (Os12t0442800-01)	12	14827496	14830607	GO:0043546;GO:0042128;GO:0030151;GO:0055114;GO:0046872;GO:0016491;GO:0008482;GO:0006790;GO:0010477;GO:0015994;GO:0005739;GO:0005777	molybdopterin cofactor binding;nitrate assimilation;molybdenum ion binding;oxidation-reduction process;metal ion binding;oxidoreductase activity;sulfite oxidase activity;sulfur compound metabolic process;response to sulfur dioxide;chlorophyll metabolic process;mitochondrion;peroxisome	Interacting selectively and non-covalently with the molybdopterin cofactor (Moco), essential for the catalytic activity of some enzymes, e.g. sulfite oxidase, xanthine dehydrogenase, and aldehyde oxidase. The cofactor consists of a mononuclear molybdenum (Mo-molybdopterin) or tungsten ion (W-molybdopterin) coordinated by one or two molybdopterin ligands. [ISSN:09498257];The nitrogen metabolic pro…
OS10T0452700-01	0.000668108	0.0394054	-1.91629	OS10G0452700		166.138	242.922	49.761	58.6132	down	OS10G0452700	Os10g0452700 protein [Source:UniProtKB/TrEMBL;Acc:Q7XDT3]	Eggshell protein family protein. (Os10t0452700-01)	10	16507486	16508277
OS03T0196000-00	0.00068075	0.0397842	-1.31017	OS03G0196000		1822.11	2159.72	709.585	896.179	down	OS03G0196000	Os03g0196000 protein [Source:UniProtKB/TrEMBL;Acc:Q8H7X4]	Similar to Sulfate transporter. (Os03t0196000-00)	3	4998396	5001806	GO:0015116;GO:0005887;GO:0008271;GO:1902358;GO:0008272;GO:0006810;GO:0055085;GO:0016021;GO:0016020	sulfate transmembrane transporter activity;integral component of plasma membrane;secondary active sulfate transmembrane transporter activity;sulfate transmembrane transport;sulfate transport;transport;transmembrane transport;integral component of membrane;membrane	Enables the transfer of sulfate ions, SO4(2-), from one side of a membrane to the other. [GOC:ai];The component of the plasma membrane consisting of the gene products and protein complexes having at least some part of their peptide sequence embedded in the hydrophobic region of the membrane. [GOC:dos, GOC:go_curators];Catalysis of the secondary active transfer of sulfate from one side of the memb…
OS11T0686500-01	0.000686188	0.0400084	-0.582519	OS11G0686500		863.478	832.976	554.821	578.065	down	OS11G0686500	NB-ARC domain containing protein, expressed [Source:UniProtKB/TrEMBL;Acc:Q2QZH9]	NB-ARC domain containing protein. (Os11t0686500-01)	11	27793778	27797821	GO:0005886;GO:0007165;GO:0006952;GO:0043531	plasma membrane;signal transduction;defense response;ADP binding	The membrane surrounding a cell that separates the cell from its external environment. It consists of a phospholipid bilayer and associated proteins. [ISBN:0716731363];The cellular process in which a signal is conveyed to trigger a change in the activity or state of a cell. Signal transduction begins with reception of a signal (e.g. a ligand binding to a receptor or receptor activation by a stimu…
OS02T0121100-01	0.000702031	0.0405608	-0.460985	OS02G0121100		2087.43	2253.2	1581.62	1571.81	down	OS02G0121100	Cold shock domain protein 1 [Source:UniProtKB/TrEMBL;Acc:Q6YUR8]	Zinc finger, CCHC-type domain containing protein. (Os02t0121100-01)	2	1103076	1104294	GO:0006355;GO:0003676;GO:0003677;GO:0008270	regulation of transcription, DNA-templated;nucleic acid binding;DNA binding;zinc ion binding	Any process that modulates the frequency, rate or extent of cellular DNA-templated transcription. [GOC:go_curators, GOC:txnOH];Interacting selectively and non-covalently with any nucleic acid. [GOC:jl];Any molecular function by which a gene product interacts selectively and non-covalently with DNA (deoxyribonucleic acid). [GOC:dph, GOC:jl, GOC:tb, GOC:vw];Interacting selectively and non-covalentl…
OS08T0191100-01	0.000702299	0.0405608	-0.44647	OS08G0191100		7570	7995.84	5617.13	5805.64	down	OS08G0191100	Os08g0191100 protein [Source:UniProtKB/TrEMBL;Acc:A0A0P0XDH5]	Similar to Iron-responsive element binding protein (Fragment). (Os08t0191100-01)	8	5327664	5328165
OS03T0321700-01	0.000711369	0.0410071	-0.457631	OS03G0321700		2682.81	2897.72	2047.22	2016.42	down	OS03G0321700	Os03g0321700 protein [Source:UniProtKB/TrEMBL;Acc:Q10M65]	Similar to WRKY transcription factor 55. (Os03t0321700-01)	3	11650891	11652144	GO:0003700;GO:0043565;GO:0006355	transcription factor activity, sequence-specific DNA binding;sequence-specific DNA binding;regulation of transcription, DNA-templated	Interacting selectively and non-covalently with a specific DNA sequence in order to modulate transcription. The transcription factor may or may not also interact selectively with a protein or macromolecular complex. [GOC:curators, GOC:txnOH];Interacting selectively and non-covalently with DNA of a specific nucleotide composition, e.g. GC-rich DNA binding, or with a specific sequence motif or type…
OS04T0423400-01	0.000736342	0.0420734	-Inf	OS04G0423400		79.3822	64.7521	0	0	down	OS04G0423400	OSJNBb0088C09.10 protein [Source:UniProtKB/TrEMBL;Acc:Q7XJY1]	Similar to OSIGBa0076I14.3 protein. (Os04t0423400-01);Similar to OSIGBa0076I14.3 protein. (Os04t0423400-02)	4	20934960	20936052	GO:0006950	response to stress	Any process that results in a change in state or activity of a cell or an organism (in terms of movement, secretion, enzyme production, gene expression, etc.) as a result of a disturbance in organismal or cellular homeostasis, usually, but not necessarily, exogenous (e.g. temperature, humidity, ionizing radiation). [GOC:mah]
OS06T0649900-01	0.000735025	0.0420734	-0.550143	OS06G0649900		889.809	884.195	624.451	587.109	down	OS06G0649900	Os06g0649900 protein [Source:UniProtKB/TrEMBL;Acc:Q67UR5]	Phospholipase D/Transphosphatidylase domain containing protein. (Os06t0649900-01)	6	26575128	26579581	GO:0003824	catalytic activity	Catalysis of a biochemical reaction at physiological temperatures. In biologically catalyzed reactions, the reactants are known as substrates, and the catalysts are naturally occurring macromolecular substances known as enzymes. Enzymes possess specific binding sites for substrates, and are usually composed wholly or largely of protein, but RNA that has catalytic activity (ribozyme) is often also…
OS07T0110000-02	0.000736753	0.0420734	-1.06365	OS07G0110000		328.033	315.09	142.588	165.095	down	OS07G0110000	Os07g0110000 protein [Source:UniProtKB/TrEMBL;Acc:Q0D931]	Conserved hypothetical protein. (Os07t0110000-01);Hypothetical conserved gene. (Os07t0110000-02)	7	548481	554208	GO:0016020;GO:0016021	membrane;integral component of membrane	A lipid bilayer along with all the proteins and protein complexes embedded in it an attached to it. [GOC:dos, GOC:mah, ISBN:0815316194];The component of a membrane consisting of the gene products and protein complexes having at least some part of their peptide sequence embedded in the hydrophobic region of the membrane. [GOC:dos, GOC:go_curators]
OS11T0615000-01	0.000747099	0.0423476	-0.54385	OS11G0615000		1087.54	1194.02	772.758	792.255	down	OS11G0615000	Os11g0615000 protein [Source:UniProtKB/TrEMBL;Acc:Q0IRM9]	LNS2, Lipin/Ned1/Smp2 domain containing protein. (Os11t0615000-01)	11	23906483	23909177	GO:0008195;GO:0016311	phosphatidate phosphatase activity;dephosphorylation	Catalysis of the reaction: a 1,2-diacylglycerol 3-phosphate + H2O = a 1,2-diacyl-sn-glycerol + phosphate. [EC:3.1.3.4, GOC:pr];The process of removing one or more phosphoric (ester or anhydride) residues from a molecule. [ISBN:0198506732]
OS03T0626600-01	0.00075097	0.0424148	-0.466123	OS03G0626600		1781.84	1854.98	1277.87	1354.85	down	OS03G0626600	LIM domain-containing protein, putative, expressed [Source:UniProtKB/TrEMBL;Acc:Q5KQN3]	Zinc finger, LIM-type domain containing protein. (Os03t0626600-01)	3	23855253	23861941	GO:0046872	metal ion binding	Interacting selectively and non-covalently with any metal ion. [GOC:ai]
OS01T0725400-01	0.000759071	0.0425117	-0.81203	OS01G0725400		505.55	558.926	282.954	323.35	down	OS01G0725400	CASP-like protein 3A1 [Source:UniProtKB/Swiss-Prot;Acc:Q5JM57]	Uncharacterised protein family UPF0497, trans-membrane plant subgroup domain containing protein. (Os01t0725400-01)	1	30241954	30251103	GO:0005886;GO:0016020;GO:0016021;GO:0051536	plasma membrane;membrane;integral component of membrane;iron-sulfur cluster binding	The membrane surrounding a cell that separates the cell from its external environment. It consists of a phospholipid bilayer and associated proteins. [ISBN:0716731363];A lipid bilayer along with all the proteins and protein complexes embedded in it an attached to it. [GOC:dos, GOC:mah, ISBN:0815316194];The component of a membrane consisting of the gene products and protein complexes having at lea…
OS06T0554800-02	0.000759734	0.0425117	-0.495498	OS06G0554800		2896.78	2920.39	1949.87	2176.34	down	OS06G0554800		Similar to ABC transporter (PDR5-like) isolog (PDR1 ABC transporter). (Os06t0554800-01);Similar to Isoform 2 of Pleiotropic drug resistance protein 12. (Os06t0554800-02)	6	21113234	21120648	GO:0016020;GO:0016021;GO:0042626;GO:0005886;GO:0055085;GO:0006810;GO:0016887;GO:0005524;GO:0000166	membrane;integral component of membrane;ATPase activity, coupled to transmembrane movement of substances;plasma membrane;transmembrane transport;transport;ATPase activity;ATP binding;nucleotide binding	A lipid bilayer along with all the proteins and protein complexes embedded in it an attached to it. [GOC:dos, GOC:mah, ISBN:0815316194];The component of a membrane consisting of the gene products and protein complexes having at least some part of their peptide sequence embedded in the hydrophobic region of the membrane. [GOC:dos, GOC:go_curators];Catalysis of the reaction: ATP + H2O = ADP + phosp…
OS07T0558200-02	0.000765549	0.0426808	-0.748558	OS07G0558200		495.927	510.375	283.09	315.859	down	OS07G0558200	Os07g0558200 protein [Source:UniProtKB/TrEMBL;Acc:Q6Z413]	Inositol monophosphatase family protein. (Os07t0558200-01);Similar to predicted protein. (Os07t0558200-02)	7	22303860	22308676	GO:0046854	phosphatidylinositol phosphorylation	The process of introducing one or more phosphate groups into a phosphatidylinositol, any glycerophosphoinositol having one phosphatidyl group esterified to one of the hydroxy groups of inositol. [ISBN:0198506732]
OS03T0339400-01	0.000769849	0.0427644	-2.12109	OS03G0339400		131.484	161.605	26.344	41.0293	down	OS03G0339400	Peroxidase [Source:UniProtKB/TrEMBL;Acc:C7IZT8]	Haem peroxidase, plant/fungal/bacterial family protein. (Os03t0339400-01)	3	12618079	12619711	GO:0042744;GO:0006979;GO:0020037;GO:0004601;GO:0055114;GO:0046872;GO:0016491;GO:0098869;GO:0005576	hydrogen peroxide catabolic process;response to oxidative stress;heme binding;peroxidase activity;oxidation-reduction process;metal ion binding;oxidoreductase activity;cellular oxidant detoxification;extracellular region	The chemical reactions and pathways resulting in the breakdown of hydrogen peroxide (H2O2). [GOC:jl];Any process that results in a change in state or activity of a cell or an organism (in terms of movement, secretion, enzyme production, gene expression, etc.) as a result of oxidative stress, a state often resulting from exposure to high levels of reactive oxygen species, e.g. superoxide anions, h…
OS01T0915900-01	0.000786425	0.0432067	-0.614718	OS01G0915900		3857.88	3478.11	2283.15	2507.67	down	OS01G0915900	Os01g0915900 protein [Source:UniProtKB/TrEMBL;Acc:Q8RZX3]	Conserved hypothetical protein. (Os01t0915900-01)	1	39918940	39920664
OS06T0340600-03	0.000790924	0.0432067	-0.636061	OS06G0340600		1304.98	1341.47	874.952	827.95	down	OS06G0340600	Os06g0340600 protein [Source:UniProtKB/TrEMBL;Acc:Q5Z885]	Similar to phosphatidylinositol 3- and 4-kinase family protein. (Os06t0340600-01);Similar to phosphatidylinositol 3- and 4-kinase family protein. (Os06t0340600-02);Phosphatidylinositol 3- and 4-kinase, catalytic domain containing protein. (Os06t0340600-03)	6	13601989	13604917	GO:0016301;GO:0016310	kinase activity;phosphorylation	Catalysis of the transfer of a phosphate group, usually from ATP, to a substrate molecule. [ISBN:0198506732];The process of introducing a phosphate group into a molecule, usually with the formation of a phosphoric ester, a phosphoric anhydride or a phosphoric amide. [ISBN:0198506732]
OS06T0514100-01	0.000790192	0.0432067	-1.99376	OS06G0514100		1900.84	1317.92	457.126	351.053	down	OS06G0514100	Os06g0513050 protein [Source:UniProtKB/TrEMBL;Acc:A0A0P0WX20]	Conserved hypothetical protein. (Os06t0514100-01)	6	18726431	18727299	GO:0016020;GO:0016021	membrane;integral component of membrane	A lipid bilayer along with all the proteins and protein complexes embedded in it an attached to it. [GOC:dos, GOC:mah, ISBN:0815316194];The component of a membrane consisting of the gene products and protein complexes having at least some part of their peptide sequence embedded in the hydrophobic region of the membrane. [GOC:dos, GOC:go_curators]
OS07T0598200-01	0.00078875	0.0432067	-0.543739	OS07G0598200		1399.44	1365.92	893.746	1003.26	down	OS07G0598200	Os07g0598200 protein [Source:UniProtKB/TrEMBL;Acc:Q6ZJE5]	Similar to Circadian clock coupling factor ZGT. (Os07t0598200-01)	7	24396230	24400772
OS08T0560900-01	0.000789477	0.0432067	-Inf	OS08G0560900		60.6036	157.43	0	0	down	OS08G0560900	Chloroplast photosystem I reaction center subunit II-like protein [Source:UniProtKB/TrEMBL;Acc:Q84PB4]	Similar to Photosystem I reaction center subunit II, chloroplast precursor (Photosystem I 20 kDa subunit) (PSI-D). (Os08t0560900-01);Similar to Photosystem I reaction center subunit II, chloroplast precursor (Photosystem I 20 kDa subunit) (PSI-D). (Os08t0560900-02);Similar to Photosystem I reaction center subunit II, chloroplastic. (Os08t0560900-03)	8	28083386	28084239	GO:0009538;GO:0009522;GO:0015979	photosystem I reaction center;photosystem I;photosynthesis	A photochemical system containing P700, the chlorophyll a dimer that functions as a primary electron donor. Functioning as a light-dependent plastocyanin-ferredoxin oxidoreductase, it transfers electrons from plastocyanin to ferredoxin. [GOC:kd, ISBN:0943088399];A photosystem that contains an iron-sulfur reaction center associated with accessory pigments and electron carriers. In cyanobacteria an…
OS10T0122400-00	0.000791953	0.0432067	-1.08529	OS10G0122400		391.394	310.858	160.991	169.978	down	OS10G0122400	Os10g0122400 protein [Source:UniProtKB/TrEMBL;Acc:A0A0P0XS94]	Hypothetical protein. (Os10t0122400-00)	10	1444042	1445372
OS10T0388900-01	0.000789558	0.0432067	-1.13493	OS10G0388900		276.218	300.564	116.109	146.533	down	OS10G0388900	Expressed protein [Source:UniProtKB/TrEMBL;Acc:Q338P9]	Conserved hypothetical protein. (Os10t0388900-01)	10	12867952	12869919	GO:0005730;GO:0010501;GO:0004004;GO:0005737;GO:0005509;GO:0016020;GO:0016021	nucleolus;RNA secondary structure unwinding;ATP-dependent RNA helicase activity;cytoplasm;calcium ion binding;membrane;integral component of membrane	A small, dense body one or more of which are present in the nucleus of eukaryotic cells. It is rich in RNA and protein, is not bounded by a limiting membrane, and is not seen during mitosis. Its prime function is the transcription of the nucleolar DNA into 45S ribosomal-precursor RNA, the processing of this RNA into 5.8S, 18S, and 28S components of ribosomal RNA, and the association of these comp…
OS06T0160700-01	0.000793942	0.043238	-1.13955	OS06G0160700		328.2	267.626	124.89	145.556	down	OS06G0160700	Starch synthase, chloroplastic/amyloplastic [Source:UniProtKB/TrEMBL;Acc:B7F2B2]	Starch synthase, Starch biosynthesis (Os06t0160700-01)	6	3079296	3086808	GO:0019252;GO:0033201;GO:0009011;GO:0009507;GO:0009501;GO:0004373;GO:0009536;GO:0016757;GO:0016740	starch biosynthetic process;alpha-1,4-glucan synthase activity;starch synthase activity;chloroplast;amyloplast;glycogen (starch) synthase activity;plastid;transferase activity, transferring glycosyl groups;transferase activity	The chemical reactions and pathways resulting in the formation of starch, the most important reserve polysaccharide in plants. [GOC:ai];Catalysis of the reaction: RDP-glucose + [alpha-D-glucosyl-(1,4)]n = RDP + [alpha-D-glucosyl-(1,4)]n+1, where RDP is ADP or UDP. [PMID:17472966];Catalysis of the reaction: ADP-glucose + (1,4)-alpha-D-glucosyl(n) = ADP + (1,4)-alpha-D-glucosyl(n+1). [EC:2.4.1.21];…
OS05T0498400-01	0.000811863	0.043901	-0.419231	OS05G0498400		5454.49	5797.39	4196.89	4217.52	down	OS05G0498400	Os05g0498400 protein [Source:UniProtKB/TrEMBL;Acc:Q6L4U9]	Similar to Protein translation factor SUI1. (Os05t0498400-01);Similar to Protein translation factor SUI1. (Os05t0498400-02)	5	24537805	24539858	GO:0006413;GO:0003743	translational initiation;translation initiation factor activity	The process preceding formation of the peptide bond between the first two amino acids of a protein. This includes the formation of a complex of the ribosome, mRNA or circRNA, and an initiation complex that contains the first aminoacyl-tRNA. [ISBN:019879276X];Functions in the initiation of ribosome-mediated translation of mRNA into a polypeptide. [ISBN:0198506732]
OS06T0695200-00	0.000815783	0.044035	-5.65889	OS06G0695200		90.146	77.2413	1.14745	2.16559	down	OS06G0695200	Peroxidase [Source:UniProtKB/TrEMBL;Acc:Q5U1K0]	Similar to Peroxidase precursor (EC 1.11.1.7). (Os06t0695200-00)	6	29021739	29023459	GO:0042744;GO:0006979;GO:0020037;GO:0004601;GO:0055114;GO:0046872;GO:0016491;GO:0098869;GO:0005576	hydrogen peroxide catabolic process;response to oxidative stress;heme binding;peroxidase activity;oxidation-reduction process;metal ion binding;oxidoreductase activity;cellular oxidant detoxification;extracellular region	The chemical reactions and pathways resulting in the breakdown of hydrogen peroxide (H2O2). [GOC:jl];Any process that results in a change in state or activity of a cell or an organism (in terms of movement, secretion, enzyme production, gene expression, etc.) as a result of oxidative stress, a state often resulting from exposure to high levels of reactive oxygen species, e.g. superoxide anions, h…
OS11T0545300-01	0.000823585	0.0440766	-0.412012	OS11G0545300		3781.2	3864.91	2957.93	2788.69	down	OS11G0545300	NA	Similar to Topoisomerase 6 subunit A-like protein. (Os11t0545300-01);Hypothetical gene. (Os11t0545300-02)	NA	NA	NA	NA	NA	NA
OS01T0941200-01	0.00081849	0.0440766	-0.723304	OS01G0941200		1162.38	1222.24	664.749	779.639	down	OS01G0941200	Os01g0941200 protein [Source:UniProtKB/TrEMBL;Acc:Q8S9Q6]	Similar to Glucan endo-1,3-beta-glucosidase GII precursor (EC 3.2.1.39) ((1->3)- beta-glucan endohydrolase GII) ((1->3)-beta-glucanase isoenzyme GII) (Beta-1,3-endoglucanase GII). (Os01t0941200-01)	1	41365160	41366543	GO:0030247;GO:0004553;GO:0046658;GO:0008152;GO:0016798;GO:0005975;GO:0016787	polysaccharide binding;hydrolase activity, hydrolyzing O-glycosyl compounds;anchored component of plasma membrane;metabolic process;hydrolase activity, acting on glycosyl bonds;carbohydrate metabolic process;hydrolase activity	Interacting selectively and non-covalently with any polysaccharide, a polymer of many (typically more than 10) monosaccharide residues linked glycosidically. [CHEBI:18154, GOC:mah];Catalysis of the hydrolysis of any O-glycosyl bond. [GOC:mah];The component of the plasma membrane consisting of the gene products that are tethered to the membrane only by a covalently attached anchor, such as a lipid…
OS06T0560000-02	0.000823768	0.0440766	-20.8964	OS06G0560000		411.356	252.215	1.61321e-05	0.000323842	down	OS06G0560000	Solute carrier family 40 member 1 [Source:UniProtKB/Swiss-Prot;Acc:Q5Z922]	Ferroportin1 family protein. (Os06t0560000-01);Ferroportin1 family protein. (Os06t0560000-02)	6	21397006	21399317	GO:0034755;GO:0005381;GO:0006810;GO:0006811;GO:0016021;GO:0016020	iron ion transmembrane transport;iron ion transmembrane transporter activity;transport;ion transport;integral component of membrane;membrane	A process in which an iron ion is transported from one side of a membrane to the other by means of some agent such as a transporter or pore. [GOC:mah];Catalysis of the transfer of iron (Fe) ions from one side of a membrane to the other. [GOC:ai];The directed movement of substances (such as macromolecules, small molecules, ions) or cellular components (such as complexes and organelles) into, out o…
OS01T0214800-03	0.000828564	0.0440998	-0.69629	OS01G0214800		2597.51	2944.59	1779.35	1641	down	OS01G0214800	Os01g0214800 protein [Source:UniProtKB/TrEMBL;Acc:Q9LHX8]	Lipase, GDSL domain containing protein. (Os01t0214800-01);Similar to Esterase. (Os01t0214800-02);Similar to Esterase. (Os01t0214800-03)	1	6278520	6283559	GO:0016020;GO:0016021;GO:0016788	membrane;integral component of membrane;hydrolase activity, acting on ester bonds	A lipid bilayer along with all the proteins and protein complexes embedded in it an attached to it. [GOC:dos, GOC:mah, ISBN:0815316194];The component of a membrane consisting of the gene products and protein complexes having at least some part of their peptide sequence embedded in the hydrophobic region of the membrane. [GOC:dos, GOC:go_curators];Catalysis of the hydrolysis of any ester bond. [GO…
OS04T0684800-01	0.000827232	0.0440998	-0.643075	OS04G0684800		780.453	697.462	463.601	482.776	down	OS04G0684800	Os04g0684800 protein [Source:UniProtKB/TrEMBL;Acc:Q0J8W1]	Similar to CROC-1-like protein (Fragment). (Os04t0684800-01);Non-protein coding transcript. (Os04t0684800-02)	4	34975665	34977774	GO:0070534;GO:0006301;GO:0031625;GO:0061630;GO:0005634;GO:0005737	protein K63-linked ubiquitination;postreplication repair;ubiquitin protein ligase binding;ubiquitin protein ligase activity;nucleus;cytoplasm	A protein ubiquitination process in which a polymer of ubiquitin, formed by linkages between lysine residues at position 63 of the ubiquitin monomers, is added to a protein. K63-linked ubiquitination does not target the substrate protein for degradation, but is involved in several pathways, notably as a signal to promote error-free DNA postreplication repair. [GOC:mah, PMID:15556404];The conversi…
OS07T0437500-02	0.000831418	0.0440998	-0.907505	OS07G0437500		480.477	580.76	274.934	290.818	down	OS07G0437500	Tyrosine decarboxylase 1 [Source:UniProtKB/Swiss-Prot;Acc:Q7XHL3]	Aromatic L-amino acid decarboxylase (AADC), Serotonin biosynthesis (Os07t0437500-01);Similar to Tryptophan decarboxylase. (Os07t0437500-02)	7	14668015	14676707	GO:0006520;GO:0016831;GO:0030170;GO:0019752;GO:0016829;GO:0003824;GO:0004837	cellular amino acid metabolic process;carboxy-lyase activity;pyridoxal phosphate binding;carboxylic acid metabolic process;lyase activity;catalytic activity;tyrosine decarboxylase activity	The chemical reactions and pathways involving amino acids, carboxylic acids containing one or more amino groups, as carried out by individual cells. [CHEBI:33709, GOC:curators, ISBN:0198506732];Catalysis of the nonhydrolytic addition or removal of a carboxyl group to or from a compound. [http://www.mercksource.com/];Interacting selectively and non-covalently with pyridoxal 5' phosphate, 3-hydroxy…
OS07T0531400-01	0.000829998	0.0440998	-Inf	OS07G0531400		38.5375	37.6894	0	0	down	OS07G0531400	Peroxidase [Source:UniProtKB/TrEMBL;Acc:Q8GVN8]	Similar to Peroxidase 27 precursor (EC 1.11.1.7) (Atperox P27) (PRXR7) (ATP12a). (Os07t0531400-01);Plant peroxidase domain containing protein. (Os07t0531400-02)	7	20803306	20805360	GO:0009506;GO:0009505;GO:0009664;GO:0004601;GO:0042744;GO:0055114;GO:0046872;GO:0016491;GO:0098869;GO:0006979;GO:0020037;GO:0005576	plasmodesma;plant-type cell wall;plant-type cell wall organization;peroxidase activity;hydrogen peroxide catabolic process;oxidation-reduction process;metal ion binding;oxidoreductase activity;cellular oxidant detoxification;response to oxidative stress;heme binding;extracellular region	A fine cytoplasmic channel, found in all higher plants, that connects the cytoplasm of one cell to that of an adjacent cell. [ISBN:0198506732];A more or less rigid stucture lying outside the cell membrane of a cell and composed of cellulose and pectin and other organic and inorganic substances. [ISBN:0471245208];A process that results in the assembly and arrangement of constituent parts of the ce…
OS06T0113900-04	0.000834316	0.0441768	-0.73537	OS06G0113900		755.663	750.94	480.651	424.311	down	OS06G0113900	Os06g0113900 protein [Source:UniProtKB/TrEMBL;Acc:Q9LWT7]	Major facilitator superfamily, general substrate transporter domain containing protein. (Os06t0113900-01);Major facilitator superfamily, general substrate transporter domain containing protein. (Os06t0113900-02);Major facilitator superfamily, general substrate transporter domain containing protein. (Os06t0113900-03);Similar to cDNA clone:J033107D23, full insert sequence. (Os06t0113900-04);Similar…	6	796330	804194	GO:0016020;GO:0016021	membrane;integral component of membrane	A lipid bilayer along with all the proteins and protein complexes embedded in it an attached to it. [GOC:dos, GOC:mah, ISBN:0815316194];The component of a membrane consisting of the gene products and protein complexes having at least some part of their peptide sequence embedded in the hydrophobic region of the membrane. [GOC:dos, GOC:go_curators]
OS02T0327000-02	0.000858254	0.0452873	-0.405625	OS02G0327000	GAP1	2484.28	2471.9	1864.26	1877.21	down	OS02G0327000	GTPase activating protein 1 [Source:UniProtKB/Swiss-Prot;Acc:Q6YWF1]	C2 domain containing protein. (Os02t0327000-01);C2 domain containing protein. (Os02t0327000-02)	2	13173784	13176182	GO:0009738;GO:0005515;GO:0005829;GO:0006952;GO:0008289;GO:0005737;GO:0005886;GO:0016310;GO:0016301;GO:0005096;GO:0046872;GO:0005634;GO:1901002;GO:0009651;GO:0016020;GO:0009611;GO:0043547;GO:1902479	abscisic acid-activated signaling pathway;protein binding;cytosol;defense response;lipid binding;cytoplasm;plasma membrane;phosphorylation;kinase activity;GTPase activator activity;metal ion binding;nucleus;positive regulation of response to salt stress;response to salt stress;membrane;response to wounding;positive regulation of GTPase activity;positive regulation of defense response to bacterium…	A series of molecular signals generated by the binding of the plant hormone abscisic acid (ABA) to a receptor, and ending with modulation of a cellular process, e.g. transcription. [GOC:signaling, GOC:sm, PMID:24269821];Interacting selectively and non-covalently with any protein or protein complex (a complex of two or more proteins that may include other nonprotein molecules). [GOC:go_curators];T…
OS07T0679400-01	0.000861936	0.0454032	-1.54344	OS07G0679400		128.426	164.693	49.761	50.7981	down	OS07G0679400	Os07g0679400 protein [Source:UniProtKB/TrEMBL;Acc:A0A0P0XAF2]	Conserved hypothetical protein. (Os07t0679400-01)	7	28770335	28772979
OS02T0609200-00	0.000871277	0.0457376	-3.49383	OS02G0609200		82.5596	49.4079	6.82994	4.88443	down	OS02G0609200	Os02g0609200 protein [Source:UniProtKB/TrEMBL;Acc:A0A0N7KFN3]	Similar to Atozi1 (Fragment). (Os02t0609200-00)	2	23904194	23904763	GO:0016020;GO:0016021	membrane;integral component of membrane	A lipid bilayer along with all the proteins and protein complexes embedded in it an attached to it. [GOC:dos, GOC:mah, ISBN:0815316194];The component of a membrane consisting of the gene products and protein complexes having at least some part of their peptide sequence embedded in the hydrophobic region of the membrane. [GOC:dos, GOC:go_curators]
OS01T0612900-01	0.000878208	0.0458718	-0.496419	OS01G0612900		949.945	972.717	683.969	678.936	down	OS01G0612900	Os01g0612900 protein [Source:UniProtKB/TrEMBL;Acc:A2ZVC7]	Lipase, GDSL domain containing protein. (Os01t0612900-01)	1	24312652	24317113	GO:0016788;GO:0016020;GO:0016021	hydrolase activity, acting on ester bonds;membrane;integral component of membrane	Catalysis of the hydrolysis of any ester bond. [GOC:jl];A lipid bilayer along with all the proteins and protein complexes embedded in it an attached to it. [GOC:dos, GOC:mah, ISBN:0815316194];The component of a membrane consisting of the gene products and protein complexes having at least some part of their peptide sequence embedded in the hydrophobic region of the membrane. [GOC:dos, GOC:go_cura…
OS01T0899700-01	0.000881874	0.0458718	-0.44981	OS01G0899700		2037.49	2143.07	1479.17	1581.58	down	OS01G0899700	Os01g0899700 protein [Source:UniProtKB/TrEMBL;Acc:Q5N8V9]	Pollen Ole e 1 allergen and extensin domain containing protein. (Os01t0899700-01)	1	39136937	39139380
OS05T0443500-01	0.000878126	0.0458718	-0.429034	OS05G0443500		7727.98	8206.85	5825.93	6009.81	down	OS05G0443500	Ferredoxin [Source:UniProtKB/TrEMBL;Acc:Q40684]	Similar to Ferredoxin VI, chloroplast precursor (Fd VI). (Os05t0443500-01)	5	21705751	21707086	GO:0022900;GO:0051537;GO:0051536;GO:0009536;GO:0009507;GO:0016192;GO:0009055;GO:0055114;GO:0046872;GO:0048193;GO:0016020	electron transport chain;2 iron, 2 sulfur cluster binding;iron-sulfur cluster binding;plastid;chloroplast;vesicle-mediated transport;electron carrier activity;oxidation-reduction process;metal ion binding;Golgi vesicle transport;membrane	A process in which a series of electron carriers operate together to transfer electrons from donors to any of several different terminal electron acceptors to generate a transmembrane electrochemical gradient. [GOC:mtg_electron_transport];Interacting selectively and non-covalently with a 2 iron, 2 sulfur (2Fe-2S) cluster; this cluster consists of two iron atoms, with two inorganic sulfur atoms fo…
OS07T0181500-01	0.000884292	0.0458718	-0.633892	OS07G0181500		1033.03	954.078	600.059	680.506	down	OS07G0181500	Os07g0181500 protein [Source:UniProtKB/TrEMBL;Acc:B7EKS3]	Protein of unknown function DUF506, plant family protein. (Os07t0181500-01)	7	4305620	4307513
OS01T0227100-01	0.000915834	0.0461379	-1.72781	OS01G0227100	NYC1	261.862	359.096	81.7987	105.675	down	OS01G0227100	Probable chlorophyll(ide) b reductase NYC1, chloroplastic [Source:UniProtKB/Swiss-Prot;Acc:Q5N800]	Chlorophyll b reductase, Leaf senescence (Os01t0227100-01);Similar to oxidoreductase. (Os01t0227100-02)	1	7024297	7030591	GO:0009536;GO:0009579;GO:0009535;GO:0009507;GO:0055114;GO:0016491;GO:0016020;GO:0016021;GO:0034256;GO:0010304;GO:0015996;GO:0042170	plastid;thylakoid;chloroplast thylakoid membrane;chloroplast;oxidation-reduction process;oxidoreductase activity;membrane;integral component of membrane;chlorophyll(ide) b reductase activity;PSII associated light-harvesting complex II catabolic process;chlorophyll catabolic process;plastid membrane	Any member of a family of organelles found in the cytoplasm of plants and some protists, which are membrane-bounded and contain DNA. Plant plastids develop from a common type, the proplastid. [GOC:jl, ISBN:0198547684];A membranous cellular structure that bears the photosynthetic pigments in plants, algae, and cyanobacteria. In cyanobacteria thylakoids are of various shapes and are attached to, or…
OS03T0162200-01	0.000899685	0.0461379	-0.549759	OS03G0162200		842.923	902.723	583.91	608.601	down	OS03G0162200	Probable histone H2A variant 1 [Source:UniProtKB/Swiss-Prot;Acc:Q8H7Y8]	Similar to Histone H2A. (Os03t0162200-01)	3	3371375	3372344	GO:0003677;GO:0006342;GO:0000786;GO:0005694;GO:0046982;GO:0005634;GO:0000790	DNA binding;chromatin silencing;nucleosome;chromosome;protein heterodimerization activity;nucleus;nuclear chromatin	Any molecular function by which a gene product interacts selectively and non-covalently with DNA (deoxyribonucleic acid). [GOC:dph, GOC:jl, GOC:tb, GOC:vw];Repression of transcription by altering the structure of chromatin, e.g. by conversion of large regions of DNA into an inaccessible state often called heterochromatin. [GOC:mah, PMID:10219245];A complex comprised of DNA wound around a multisub…
OS03T0390600-03	0.000900845	0.0461379	-1.00128	OS03G0390600	H3	2757.42	3442.97	1492.48	1604.97	down	OS03G0390600	Histone H3.3 [Source:UniProtKB/Swiss-Prot;Acc:Q0JCT1]	Similar to Histone H3 (Fragment). (Os03t0390600-01);Similar to Histone H3.3. (Os03t0390600-02);Non-protein coding transcript. (Os03t0390600-03)	3	15645609	15648151	GO:0005515;GO:0006334;GO:0005634;GO:0000786;GO:0005694;GO:0046982;GO:0003677;GO:0031492	protein binding;nucleosome assembly;nucleus;nucleosome;chromosome;protein heterodimerization activity;DNA binding;nucleosomal DNA binding	Interacting selectively and non-covalently with any protein or protein complex (a complex of two or more proteins that may include other nonprotein molecules). [GOC:go_curators];The aggregation, arrangement and bonding together of a nucleosome, the beadlike structural units of eukaryotic chromatin composed of histones and DNA. [GOC:mah];A membrane-bounded organelle of eukaryotic cells in which ch…
OS04T0127200-02	0.000910484	0.0461379	-1.85614	OS04G0127200		5388.05	4265.36	1086.48	1579.93	down	OS04G0127200	Os04g0127200 protein [Source:UniProtKB/TrEMBL;Acc:Q0JF92]	Hypothetical conserved gene. (Os04t0127200-01);Similar to Subtilase. (Os04t0127200-02)	4	1705451	1710275	GO:0004252;GO:0008236;GO:0006508;GO:0016787;GO:0008233	serine-type endopeptidase activity;serine-type peptidase activity;proteolysis;hydrolase activity;peptidase activity	Catalysis of the hydrolysis of internal, alpha-peptide bonds in a polypeptide chain by a catalytic mechanism that involves a catalytic triad consisting of a serine nucleophile that is activated by a proton relay involving an acidic residue (e.g. aspartate or glutamate) and a basic residue (usually histidine). [GOC:mah, http://merops.sanger.ac.uk/about/glossary.htm#CATTYPE, ISBN:0716720094];Cataly…
OS04T0382900-01	0.000912829	0.0461379	-1.45345	OS04G0382900		179.326	250.127	76.105	80.709	down	OS04G0382900	OSJNBa0072D21.16 protein [Source:UniProtKB/TrEMBL;Acc:Q7XVC6]	Conserved hypothetical protein. (Os04t0382900-01)	4	18786423	18787210
OS04T0686650-00	0.000898413	0.0461379	-0.69332	OS04G0686650		596.264	540.398	341.497	361.448	down	OS04G0686650	Os04g0686650 protein [Source:UniProtKB/TrEMBL;Acc:A0A0P0WGQ6]	Similar to H0723C07.13 protein. (Os04t0686650-00)	4	35091588	35097920	GO:0004871;GO:0004672;GO:0006468;GO:0035556;GO:0005737;GO:0016310;GO:0016301;GO:0005524	signal transducer activity;protein kinase activity;protein phosphorylation;intracellular signal transduction;cytoplasm;phosphorylation;kinase activity;ATP binding	Conveys a signal across a cell to trigger a change in cell function or state. A signal is a physical entity or change in state that is used to transfer information in order to trigger a response. [GOC:go_curators];Catalysis of the phosphorylation of an amino acid residue in a protein, usually according to the reaction: a protein + ATP = a phosphoprotein + ADP. [MetaCyc:PROTEIN-KINASE-RXN];The pro…
OS05T0542100-01	0.000900032	0.0461379	-0.485707	OS05G0542100		3036.36	3337.09	2203.14	2348.44	down	OS05G0542100	Os05g0542100 protein [Source:UniProtKB/TrEMBL;Acc:Q5TKP1]	Similar to Fiber protein Fb11. (Os05t0542100-01)	5	26907931	26910905	GO:0016020;GO:0016021	membrane;integral component of membrane	A lipid bilayer along with all the proteins and protein complexes embedded in it an attached to it. [GOC:dos, GOC:mah, ISBN:0815316194];The component of a membrane consisting of the gene products and protein complexes having at least some part of their peptide sequence embedded in the hydrophobic region of the membrane. [GOC:dos, GOC:go_curators]
OS06T0596300-01	0.000906361	0.0461379	-0.499018	OS06G0596300		1521.75	1648.99	1083.03	1160.54	down	OS06G0596300	Acyl-[acyl-carrier-protein] hydrolase [Source:UniProtKB/TrEMBL;Acc:Q0DB74]	Similar to Acyl-ACP thioesterase (Fragment). (Os06t0596300-01)	6	23467234	23471674	GO:0016790;GO:0006631;GO:0006629;GO:0006633;GO:0009536;GO:0009507;GO:0016787	thiolester hydrolase activity;fatty acid metabolic process;lipid metabolic process;fatty acid biosynthetic process;plastid;chloroplast;hydrolase activity	Catalysis of the reaction: RCO-SR' + H2O = RCOOH + HSR'. This reaction is the hydrolysis of a thiolester bond, an ester formed from a carboxylic acid and a thiol (i.e., RCO-SR'), such as that found in acetyl-coenzyme A. [http://www.onelook.com];The chemical reactions and pathways involving fatty acids, aliphatic monocarboxylic acids liberated from naturally occurring fats and oils by hydrolysis. …
OS07T0632800-01	0.000894351	0.0461379	-0.435796	OS07G0632800		3892.53	4221.28	2944.68	3053.75	down	OS07G0632800	Os07g0632800 protein [Source:UniProtKB/TrEMBL;Acc:A0A0N7KNW9]	Similar to predicted protein. (Os07t0632800-01)	7	26245519	26250364	GO:0004871;GO:0004672;GO:0006468;GO:0035556;GO:0005737;GO:0016310;GO:0016301;GO:0005524;GO:0004674;GO:0000166;GO:0009742;GO:0009734;GO:0010305	signal transducer activity;protein kinase activity;protein phosphorylation;intracellular signal transduction;cytoplasm;phosphorylation;kinase activity;ATP binding;protein serine/threonine kinase activity;nucleotide binding;brassinosteroid mediated signaling pathway;auxin-activated signaling pathway;leaf vascular tissue pattern formation	Conveys a signal across a cell to trigger a change in cell function or state. A signal is a physical entity or change in state that is used to transfer information in order to trigger a response. [GOC:go_curators];Catalysis of the phosphorylation of an amino acid residue in a protein, usually according to the reaction: a protein + ATP = a phosphoprotein + ADP. [MetaCyc:PROTEIN-KINASE-RXN];The pro…
OS09T0553250-00	0.000910472	0.0461379	-2.40144	OS09G0553250		358.623	528.529	76.4751	91.4409	down	OS09G0553250	Os09g0553250 protein [Source:UniProtKB/TrEMBL;Acc:A0A0P0XQ67]	Hypothetical gene. (Os09t0553250-00)	9	21920150	21922356
OS10T0486100-00	0.000916656	0.0461379	-1.3457	OS10G0486100		649.351	813.779	255.771	319.918	down	OS10G0486100	Cytochrome P450 family protein, expressed [Source:UniProtKB/TrEMBL;Acc:Q8W372]	Cytochrome P450-like protein (CYP86B1). (Os10t0486100-00)	10	18390302	18394392	GO:0055114;GO:0046872;GO:0016491;GO:0004497;GO:0016705;GO:0005506;GO:0020037	oxidation-reduction process;metal ion binding;oxidoreductase activity;monooxygenase activity;oxidoreductase activity, acting on paired donors, with incorporation or reduction of molecular oxygen;iron ion binding;heme binding	A metabolic process that results in the removal or addition of one or more electrons to or from a substance, with or without the concomitant removal or addition of a proton or protons. [GOC:dhl, GOC:ecd, GOC:jh2, GOC:jid, GOC:mlg, GOC:rph];Interacting selectively and non-covalently with any metal ion. [GOC:ai];Catalysis of an oxidation-reduction (redox) reaction, a reversible chemical reaction in…
OS12T0121400-00	0.000905055	0.0461379	-0.493453	OS12G0121400		1061.61	1110.15	767.017	775.634	down	OS12G0121400	Os12g0121400 protein [Source:UniProtKB/TrEMBL;Acc:Q2QYF7]	Snf7 family protein. (Os12t0121400-00)	12	1012305	1015316	GO:0007034;GO:0005622	vacuolar transport;intracellular	The directed movement of substances into, out of or within a vacuole. [GOC:ai];The living contents of a cell; the matter contained within (but not including) the plasma membrane, usually taken to exclude large vacuoles and masses of secretory or ingested material. In eukaryotes it includes the nucleus and cytoplasm. [ISBN:0198506732]
OS05T0114000-01	0.000927334	0.0463697	-0.782763	OS05G0114000		9371.57	10847.8	5543.61	6208.94	down	OS05G0114000	Os05g0114000 protein [Source:UniProtKB/TrEMBL;Acc:Q75L10]	Similar to PRLI-interacting factor F (Fragment). (Os05t0114000-01)	5	739658	742961	GO:0006796;GO:0004427;GO:0000287;GO:0005737	phosphate-containing compound metabolic process;inorganic diphosphatase activity;magnesium ion binding;cytoplasm	The chemical reactions and pathways involving the phosphate group, the anion or salt of any phosphoric acid. [GOC:ai];Catalysis of the reaction: diphosphate + H(2)O = H(+) + 2 phosphate. [EC:3.6.1.1, RHEA:24579];Interacting selectively and non-covalently with magnesium (Mg) ions. [GOC:ai];All of the contents of a cell excluding the plasma membrane and nucleus, but including other subcellular stru…
OS01T0660300-01	0.000937962	0.0466379	-0.429173	OS01G0660300		1789.81	1838.38	1316.23	1378.39	down	OS01G0660300	Pyruvate kinase [Source:UniProtKB/TrEMBL;Acc:Q0JKP1]	Similar to Pyruvate kinase. (Os01t0660300-01)	1	26888425	26895926	GO:0004743;GO:0009570;GO:0006096;GO:0030955;GO:0016310;GO:0016301;GO:0000287;GO:0003824;GO:0016740	pyruvate kinase activity;chloroplast stroma;glycolytic process;potassium ion binding;phosphorylation;kinase activity;magnesium ion binding;catalytic activity;transferase activity	Catalysis of the reaction: ATP + pyruvate = ADP + phosphoenolpyruvate. [EC:2.7.1.40];The space enclosed by the double membrane of a chloroplast but excluding the thylakoid space. It contains DNA, ribosomes and some temporary products of photosynthesis. [ISBN:0198547684];The chemical reactions and pathways resulting in the breakdown of a carbohydrate into pyruvate, with the concomitant production …
OS03T0169500-01	0.000949647	0.0466379	-0.599055	OS03G0169500	CSLA4	669.742	653.458	422.239	451.319	down	OS03G0169500	Probable mannan synthase 4 [Source:UniProtKB/Swiss-Prot;Acc:Q8S7W0]	Similar to Cellulose synthase-like A1. (Os03t0169500-01)	3	3729174	3733685	GO:0016757;GO:0016020;GO:0016021;GO:0005794;GO:0000139;GO:0071555;GO:0016740	transferase activity, transferring glycosyl groups;membrane;integral component of membrane;Golgi apparatus;Golgi membrane;cell wall organization;transferase activity	Catalysis of the transfer of a glycosyl group from one compound (donor) to another (acceptor). [GOC:jl, ISBN:0198506732];A lipid bilayer along with all the proteins and protein complexes embedded in it an attached to it. [GOC:dos, GOC:mah, ISBN:0815316194];The component of a membrane consisting of the gene products and protein complexes having at least some part of their peptide sequence embedded…
OS09T0348600-00	0.000947497	0.0466379	-2.50096	OS09G0348600		59.942	85.0167	12.967	12.6413	down	OS09G0348600	Os09g0348600 protein [Source:UniProtKB/TrEMBL;Acc:A0A0N7KQM4]	Protein kinase, catalytic domain domain containing protein. (Os09t0348600-00)	9	10956083	10965501	GO:0016310;GO:0016301;GO:0006468;GO:0005524;GO:0004672;GO:0016020;GO:0016021	phosphorylation;kinase activity;protein phosphorylation;ATP binding;protein kinase activity;membrane;integral component of membrane	The process of introducing a phosphate group into a molecule, usually with the formation of a phosphoric ester, a phosphoric anhydride or a phosphoric amide. [ISBN:0198506732];Catalysis of the transfer of a phosphate group, usually from ATP, to a substrate molecule. [ISBN:0198506732];The process of introducing a phosphate group on to a protein. [GOC:hb];Interacting selectively and non-covalently …
OS11T0629400-01	0.000944437	0.0466379	-0.672967	OS11G0629400		2490.04	2593.91	1470.39	1718.34	down	OS11G0629400	Protein SPIRAL1-like 2 [Source:UniProtKB/Swiss-Prot;Acc:Q2R0W8]	Similar to Nitrilase associated protein-like. (Os11t0629400-01)	11	24651999	24653182	GO:0005874	microtubule	Any of the long, generally straight, hollow tubes of internal diameter 12-15 nm and external diameter 24 nm found in a wide variety of eukaryotic cells; each consists (usually) of 13 protofilaments of polymeric tubulin, staggered in such a manner that the tubulin monomers are arranged in a helical pattern on the microtubular surface, and with the alpha/beta axes of the tubulin subunits parallel t…
OS04T0442000-01	0.000968021	0.04732	-0.42661	OS04G0442000	ARF9	3522.22	3462.83	2701.98	2494.95	down	OS04G0442000	Auxin response factor 9 [Source:UniProtKB/Swiss-Prot;Acc:Q0JCZ4]	Similar to Auxin response factor 2 (ARF1-binding protein) (ARF1-BP). (Os04t0442000-01)	4	22006405	22012018	GO:0009725;GO:0003677;GO:0005634;GO:0009734;GO:0006355;GO:0006351	response to hormone;DNA binding;nucleus;auxin-activated signaling pathway;regulation of transcription, DNA-templated;transcription, DNA-templated	Any process that results in a change in state or activity of a cell or an organism (in terms of movement, secretion, enzyme production, gene expression, etc.) as a result of a hormone stimulus. [GOC:jl];Any molecular function by which a gene product interacts selectively and non-covalently with DNA (deoxyribonucleic acid). [GOC:dph, GOC:jl, GOC:tb, GOC:vw];A membrane-bounded organelle of eukaryot…
OS05T0110800-02	0.000973086	0.0474916	-1.81809	OS05G0110800		228.053	215.173	59.3841	66.3134	down	OS05G0110800	Os05g0110800 protein [Source:UniProtKB/TrEMBL;Acc:A0A0P0WH08]	Conserved hypothetical protein. (Os05t0110800-01);Similar to predicted protein. (Os05t0110800-02)	5	575028	576861	GO:0016020;GO:0016021	membrane;integral component of membrane	A lipid bilayer along with all the proteins and protein complexes embedded in it an attached to it. [GOC:dos, GOC:mah, ISBN:0815316194];The component of a membrane consisting of the gene products and protein complexes having at least some part of their peptide sequence embedded in the hydrophobic region of the membrane. [GOC:dos, GOC:go_curators]
OS08T0549300-01	0.00098206	0.0477769	-0.421647	OS08G0549300		5233.87	5690.34	4067.71	4087.99	down	OS08G0549300	Acyl carrier protein [Source:UniProtKB/TrEMBL;Acc:Q6ZJI9]	Similar to Acyl carrier protein III, chloroplast precursor (ACP III). (Os08t0549300-01)	8	27565854	27568595	GO:0009245;GO:0031177;GO:0000036;GO:0000035;GO:0005829;GO:0006633	lipid A biosynthetic process;phosphopantetheine binding;ACP phosphopantetheine attachment site binding involved in fatty acid biosynthetic process;acyl binding;cytosol;fatty acid biosynthetic process	The chemical reactions and pathways resulting in the formation of lipid A, the glycolipid group of bacterial lipopolysaccharides, consisting of four to six fatty acyl chains linked to two glucosamine residues. Further modifications of the backbone are common. [ISBN:0198506732, PMID:20974832, PMID:22216004];Interacting selectively and non-covalently with phosphopantetheine, the vitamin pantetheine…
OS05T0165500-02	0.000995541	0.0482587	-0.755446	OS05G0165500		519.396	464.14	286.219	296.391	down	OS05G0165500	Os05g0165500 protein [Source:UniProtKB/TrEMBL;Acc:Q6F2S7]	Conserved hypothetical protein. (Os05t0165500-01);Conserved hypothetical protein. (Os05t0165500-02)	5	3856578	3859257
OS09T0356000-00	0.000996701	0.0482587	-1.44834	OS09G0356000		470.895	658.771	199.044	214.915	down	OS09G0356000	Os09g0356000 protein [Source:UniProtKB/TrEMBL;Acc:A0A0P0XML9]	Similar to OsD305. (Os09t0356000-00)	9	11427219	11435151	GO:0016310;GO:0016301;GO:0006468;GO:0005524;GO:0004672;GO:0016020;GO:0016021	phosphorylation;kinase activity;protein phosphorylation;ATP binding;protein kinase activity;membrane;integral component of membrane	The process of introducing a phosphate group into a molecule, usually with the formation of a phosphoric ester, a phosphoric anhydride or a phosphoric amide. [ISBN:0198506732];Catalysis of the transfer of a phosphate group, usually from ATP, to a substrate molecule. [ISBN:0198506732];The process of introducing a phosphate group on to a protein. [GOC:hb];Interacting selectively and non-covalently …
OS03T0255100-02	0.00100174	0.0483492	-0.66944	OS03G0255100		2233.99	2437.12	1368.23	1568.73	down	OS03G0255100	Beta-galactosidase 8 [Source:Projected from Arabidopsis thaliana (AT2G28470) UniProtKB/Swiss-Prot;Acc:Q9SCV4]	Similar to Relative to SR12 protein (Fragment). (Os03t0255100-01);Similar to Beta-galactosidase. (Os03t0255100-02)	3	8196070	8201999	GO:0030246;GO:0004553;GO:0005975;GO:0005618;GO:0004565;GO:0005773;GO:0008152;GO:0016798;GO:0048046;GO:0016787;GO:0005576;GO:0016020;GO:0016021	carbohydrate binding;hydrolase activity, hydrolyzing O-glycosyl compounds;carbohydrate metabolic process;cell wall;beta-galactosidase activity;vacuole;metabolic process;hydrolase activity, acting on glycosyl bonds;apoplast;hydrolase activity;extracellular region;membrane;integral component of membrane	Interacting selectively and non-covalently with any carbohydrate, which includes monosaccharides, oligosaccharides and polysaccharides as well as substances derived from monosaccharides by reduction of the carbonyl group (alditols), by oxidation of one or more hydroxy groups to afford the corresponding aldehydes, ketones, or carboxylic acids, or by replacement of one or more hydroxy group(s) by a…
OS07T0153400-01	0.00100432	0.0483973	-0.421888	OS07G0153400		2553.23	2662.88	1879.21	2014.34	down	OS07G0153400	Kelch repeat containing F-box protein family-like [Source:UniProtKB/TrEMBL;Acc:Q69NY4]	Kelch-type beta propeller domain containing protein. (Os07t0153400-01)	7	2824369	2826637
OS08T0203700-01	0.00101739	0.0488288	-0.547568	OS08G0203700		1867.43	1663.56	1169.08	1246.73	down	OS08G0203700	Os08g0203700 protein [Source:UniProtKB/TrEMBL;Acc:Q6ZKW6]	Protein kinase, core domain containing protein. (Os08t0203700-01);Similar to SHR5-receptor-like kinase (Fragment). (Os08t0203700-02)	8	6040528	6048561	GO:0004674;GO:0005886;GO:0016310;GO:0016301;GO:0006468;GO:0005524;GO:0004672;GO:0016020;GO:0016021	protein serine/threonine kinase activity;plasma membrane;phosphorylation;kinase activity;protein phosphorylation;ATP binding;protein kinase activity;membrane;integral component of membrane	Catalysis of the reactions: ATP + protein serine = ADP + protein serine phosphate, and ATP + protein threonine = ADP + protein threonine phosphate. [GOC:bf];The membrane surrounding a cell that separates the cell from its external environment. It consists of a phospholipid bilayer and associated proteins. [ISBN:0716731363];The process of introducing a phosphate group into a molecule, usually with…
OS08T0546700-01	0.00101699	0.0488288	-0.578001	OS08G0546700		960.195	1066.27	649.101	708.412	down	OS08G0546700	Rhomboid-like protein [Source:UniProtKB/TrEMBL;Acc:Q6ZFV7]	Peptidase S54, rhomboid domain containing protein. (Os08t0546700-01)	8	27376052	27378939	GO:0004252;GO:0006508;GO:0016787;GO:0008233;GO:0016021;GO:0016020	serine-type endopeptidase activity;proteolysis;hydrolase activity;peptidase activity;integral component of membrane;membrane	Catalysis of the hydrolysis of internal, alpha-peptide bonds in a polypeptide chain by a catalytic mechanism that involves a catalytic triad consisting of a serine nucleophile that is activated by a proton relay involving an acidic residue (e.g. aspartate or glutamate) and a basic residue (usually histidine). [GOC:mah, http://merops.sanger.ac.uk/about/glossary.htm#CATTYPE, ISBN:0716720094];The hy…
OS04T0629100-01	0.00102771	0.0490602	-Inf	OS04G0629100		104.797	52.9163	0	0	down	OS04G0629100	Histone-lysine N-methyltransferase ATXR2 [Source:Projected from Arabidopsis thaliana (AT3G21820) UniProtKB/Swiss-Prot;Acc:Q5PP37]	Similar to H0303G06.16 protein. (Os04t0629100-01);Similar to H0303G06.16 protein. (Os04t0629100-02)	4	32002722	32007327
OS03T0202200-01	0.00102978	0.0490826	-0.604482	OS03G0202200	VDAC5	3555.5	3839.38	2279.13	2584.53	down	OS03G0202200	Mitochondrial outer membrane protein porin 5 [Source:UniProtKB/Swiss-Prot;Acc:Q84P97]	Porin-like protein. (Os03t0202200-01)	3	5348313	5351951	GO:0008308;GO:0005739;GO:1903959;GO:0005741;GO:0006810;GO:0055085;GO:0006811;GO:0003676;GO:0046930;GO:0015288;GO:0016020;GO:0016021;GO:0098656	voltage-gated anion channel activity;mitochondrion;regulation of anion transmembrane transport;mitochondrial outer membrane;transport;transmembrane transport;ion transport;nucleic acid binding;pore complex;porin activity;membrane;integral component of membrane;anion transmembrane transport	Enables the transmembrane transfer of an anion by a voltage-gated channel. An anion is a negatively charged ion. A voltage-gated channel is a channel whose open state is dependent on the voltage across the membrane in which it is embedded. [GOC:mtg_transport, GOC:vw, ISBN:0815340729];A semiautonomous, self replicating organelle that occurs in varying numbers, shapes, and sizes in the cytoplasm of…
OS01T0901800-02	0.0010443	0.0496971	-0.478072	OS01G0901800		1846.19	2037.23	1358.12	1429.92	down	OS01G0901800	Os01g0901800 protein [Source:UniProtKB/TrEMBL;Acc:Q5N6Y5]	Similar to acid phosphatase/vanadium-dependent haloperoxidase related. (Os01t0901800-01);Acid phosphatase/vanadium-dependent haloperoxidase related family protein. (Os01t0901800-02)	1	39266781	39269329	GO:0016020;GO:0016021	membrane;integral component of membrane	A lipid bilayer along with all the proteins and protein complexes embedded in it an attached to it. [GOC:dos, GOC:mah, ISBN:0815316194];The component of a membrane consisting of the gene products and protein complexes having at least some part of their peptide sequence embedded in the hydrophobic region of the membrane. [GOC:dos, GOC:go_curators]
OS01T0814400-03	0.00105248	0.0497759	-0.680261	OS01G0814400		1929.62	2089.18	1191.45	1316.5	down	OS01G0814400	Os01g0814400 protein [Source:UniProtKB/TrEMBL;Acc:A0A0P0V9N0]	Conserved hypothetical protein. (Os01t0814400-01);Conserved hypothetical protein. (Os01t0814400-02);Similar to 91A protein (Fragment). (Os01t0814400-03)	1	34639786	34642794	GO:0016020;GO:0016021	membrane;integral component of membrane	A lipid bilayer along with all the proteins and protein complexes embedded in it an attached to it. [GOC:dos, GOC:mah, ISBN:0815316194];The component of a membrane consisting of the gene products and protein complexes having at least some part of their peptide sequence embedded in the hydrophobic region of the membrane. [GOC:dos, GOC:go_curators]
OS06T0347100-01	0.00105059	0.0497759	-0.390132	OS06G0347100		2103.7	2181.11	1637.22	1632.34	down	OS06G0347100	Os06g0347100 protein [Source:UniProtKB/TrEMBL;Acc:Q0DCC7]	Similar to Acyl-coenzyme A oxidase 4, peroxisomal (EC 1.3.3.6) (AOX 4) (Short- chain acyl-CoA oxidase) (SAOX) (AtCX4) (G6p) (AtG6). (Os06t0347100-01)	6	13947426	13951272	GO:0003995;GO:0050660;GO:0016627;GO:0055114;GO:0016491;GO:0008152	acyl-CoA dehydrogenase activity;flavin adenine dinucleotide binding;oxidoreductase activity, acting on the CH-CH group of donors;oxidation-reduction process;oxidoreductase activity;metabolic process	Catalysis of the reaction: acyl-CoA + acceptor = 2,3-dehydroacyl-CoA + reduced acceptor. [EC:1.3.99.3];Interacting selectively and non-covalently with FAD, flavin-adenine dinucleotide, the coenzyme or the prosthetic group of various flavoprotein oxidoreductase enzymes, in either the oxidized form, FAD, or the reduced form, FADH2. [CHEBI:24040, GOC:ai, GOC:imk, ISBN:0198506732];Catalysis of an oxi…
OS09T0438100-01	0.00105693	0.0498325	-1.69413	OS09G0438100		94.7906	91.6104	25.3683	32.2373	down	OS09G0438100	Os09g0438100 protein [Source:UniProtKB/TrEMBL;Acc:Q69LJ5]	Conserved hypothetical protein. (Os09t0438100-01)	9	16200946	16201902	GO:0016020;GO:0016021	membrane;integral component of membrane	A lipid bilayer along with all the proteins and protein complexes embedded in it an attached to it. [GOC:dos, GOC:mah, ISBN:0815316194];The component of a membrane consisting of the gene products and protein complexes having at least some part of their peptide sequence embedded in the hydrophobic region of the membrane. [GOC:dos, GOC:go_curators]
OS11T0503900-01	0.00105978	0.0498899	-0.934226	OS11G0503900		243.602	274.693	133.343	137.893	down	OS11G0503900	Sulfotransferase [Source:UniProtKB/TrEMBL;Acc:Q2R3T7]	Sulfotransferase family protein. (Os11t0503900-01)	11	17943546	17945362	GO:0008146;GO:0016740	sulfotransferase activity;transferase activity	Catalysis of the transfer of a sulfate group from 3'-phosphoadenosine 5'-phosphosulfate to the hydroxyl group of an acceptor, producing the sulfated derivative and 3'-phosphoadenosine 5'-phosphate. [EC:2.8.2, GOC:curators];Catalysis of the transfer of a group, e.g. a methyl group, glycosyl group, acyl group, phosphorus-containing, or other groups, from one compound (generally regarded as the dono…
OS09T0375600-01	0.00106935	0.0499988	-0.798412	OS09G0375600		413.817	448.788	228.315	267.667	down	OS09G0375600	Os09g0375600 protein [Source:UniProtKB/TrEMBL;Acc:A0A0P0XMI6]	Similar to Protein kinase family protein. (Os09t0375600-01)	9	12565503	12567065	GO:0007178;GO:0006468;GO:0004675;GO:0007166;GO:0005886;GO:0016310;GO:0016301;GO:0005524;GO:0004674;GO:0000166;GO:0004672	transmembrane receptor protein serine/threonine kinase signaling pathway;protein phosphorylation;transmembrane receptor protein serine/threonine kinase activity;cell surface receptor signaling pathway;plasma membrane;phosphorylation;kinase activity;ATP binding;protein serine/threonine kinase activity;nucleotide binding;protein kinase activity	A series of molecular signals initiated by the binding of an extracellular ligand to a receptor on the surface of the target cell where the receptor possesses serine/threonine kinase activity, and ending with regulation of a downstream cellular process, e.g. transcription. [GOC:mah, GOC:signaling];The process of introducing a phosphate group on to a protein. [GOC:hb];Combining with a signal and t…
OS11T0566800-01	0.00108016	0.0500015	-1.15964	OS11G0566800		183.466	187.338	74.1536	91.8274	no	OS11G0566800	NA	Similar to Bibenzyl synthase (EC 2.3.1.-). (Os11t0566800-01)	NA	NA	NA	NA	NA	NA
OS02T0101000-01	0.00107943	0.0500015	0.405119	OS02G0101000		1936.58	1953.67	2500.69	2650.77	no	OS02G0101000	Os02g0101000 protein [Source:UniProtKB/TrEMBL;Acc:Q6YU97]	Amino acid transporter, transmembrane domain containing protein. (Os02t0101000-01);Similar to amino acid permease. (Os02t0101000-02)	2	50308	55886	GO:0003333;GO:0015171;GO:0016020;GO:0016021	amino acid transmembrane transport;amino acid transmembrane transporter activity;membrane;integral component of membrane	The directed movement of amino acids, organic acids containing one or more amino substituents across a membrane by means of some agent such as a transporter or pore. [GOC:dph, GOC:tb];Enables the transfer of amino acids from one side of a membrane to the other. Amino acids are organic molecules that contain an amino group and a carboxyl group. [GOC:ai, GOC:mtg_transport, ISBN:0815340729];A lipid …
OS02T0166600-01	0.00107649	0.0500015	0.456674	OS02G0166600		800.114	809.054	1104.5	1103.88	no	OS02G0166600	Os02g0166600 protein [Source:UniProtKB/TrEMBL;Acc:Q6H4W7]	Hypothetical protein. (Os02t0166600-01)	2	3580321	3581706
OS03T0327100-01	0.00107951	0.0500015	-0.572867	OS03G0327100		1015.1	893.354	650.908	632.104	no	OS03G0327100	GRAB2 protein, putative, expressed [Source:UniProtKB/TrEMBL;Acc:Q8H7M4]	Similar to CUC1. (Os03t0327100-01)	3	11937445	11939473	GO:0003677;GO:0005634;GO:0006355;GO:0006351	DNA binding;nucleus;regulation of transcription, DNA-templated;transcription, DNA-templated	Any molecular function by which a gene product interacts selectively and non-covalently with DNA (deoxyribonucleic acid). [GOC:dph, GOC:jl, GOC:tb, GOC:vw];A membrane-bounded organelle of eukaryotic cells in which chromosomes are housed and replicated. In most cells, the nucleus contains all of the cell's chromosomes except the organellar chromosomes, and is the site of RNA synthesis and processi…
OS08T0476900-01	0.00108593	0.0501925	-1.56223	OS08G0476900		98.8025	115.286	38.6708	33.8251	no	OS08G0476900	Patatin [Source:UniProtKB/TrEMBL;Acc:Q6ZG46]	Similar to Patatin-like protein 1. (Os08t0476900-01)	8	23491893	23494532	GO:0005737;GO:0016020;GO:0016042;GO:0006629;GO:0016787;GO:0047372;GO:0004620;GO:0008152	cytoplasm;membrane;lipid catabolic process;lipid metabolic process;hydrolase activity;acylglycerol lipase activity;phospholipase activity;metabolic process	All of the contents of a cell excluding the plasma membrane and nucleus, but including other subcellular structures. [ISBN:0198547684];A lipid bilayer along with all the proteins and protein complexes embedded in it an attached to it. [GOC:dos, GOC:mah, ISBN:0815316194];The chemical reactions and pathways resulting in the breakdown of lipids, compounds soluble in an organic solvent but not, or sp…
OS04T0269600-04	0.00108841	0.0502311	-1.05054	OS04G0269600		897.588	1151.84	509.187	480.252	no	OS04G0269600	Amine oxidase [Source:UniProtKB/TrEMBL;Acc:A0A0P0W8J1]	Similar to Primary amine oxidase. (Os04t0269600-01);Similar to cDNA clone:J023110G01, full insert sequence. (Os04t0269600-02);Hypothetical conserved gene. (Os04t0269600-03);Similar to cDNA clone:J023110G01, full insert sequence. (Os04t0269600-04)	4	11236469	11243987	GO:0009308;GO:0048038;GO:0008131;GO:0005507;GO:0055114;GO:0046872;GO:0016491	amine metabolic process;quinone binding;primary amine oxidase activity;copper ion binding;oxidation-reduction process;metal ion binding;oxidoreductase activity	The chemical reactions and pathways involving any organic compound that is weakly basic in character and contains an amino or a substituted amino group. Amines are called primary, secondary, or tertiary according to whether one, two, or three carbon atoms are attached to the nitrogen atom. [GOC:jl, ISBN:0198506732];Interacting selectively and non-covalently with a quinone, any member of a class o…
OS11T0226966-00	0.0010906	0.0502565	-0.817961	OS11G0226966		570.782	634.067	312.226	371.217	no	OS11G0226966	Expressed protein [Source:UniProtKB/TrEMBL;Acc:Q2R8J5]	Hypothetical conserved gene. (Os11t0226966-00)	11	6646291	6647404
OS09T0521400-01	0.00109364	0.0503205	-0.381821	OS09G0521400		2619.42	2649.42	1980.65	2063.02	no	OS09G0521400	Os09g0521400 protein [Source:UniProtKB/TrEMBL;Acc:Q64MA9]	Similar to HMG-CoA synthase. (Os09t0521400-01)	9	20367529	20371141	GO:0016126;GO:0008202;GO:0006694;GO:0004421;GO:0008299;GO:0006629;GO:0008152;GO:0003824;GO:0016740	sterol biosynthetic process;steroid metabolic process;steroid biosynthetic process;hydroxymethylglutaryl-CoA synthase activity;isoprenoid biosynthetic process;lipid metabolic process;metabolic process;catalytic activity;transferase activity	The chemical reactions and pathways resulting in the formation of sterols, steroids with one or more hydroxyl groups and a hydrocarbon side-chain in the molecule. [GOC:go_curators];The chemical reactions and pathways involving steroids, compounds with a 1,2,cyclopentanoperhydrophenanthrene nucleus. [ISBN:0198547684];The chemical reactions and pathways resulting in the formation of steroids, compo…
OS01T0649100-01	0.00109725	0.0504106	-0.710663	OS01G0649100		4549.39	5250.71	2844.09	3144.16	no	OS01G0649100	Malate dehydrogenase [Source:UniProtKB/TrEMBL;Acc:Q94JA2]	Malate dehydrogenase. (Os01t0649100-01);Malate dehydrogenase. (Os01t0649100-02)	1	26190754	26194403	GO:0006099;GO:0030060;GO:0016615;GO:0006108;GO:0016616;GO:0055114;GO:0016491;GO:0005975;GO:0019752;GO:0003824	tricarboxylic acid cycle;L-malate dehydrogenase activity;malate dehydrogenase activity;malate metabolic process;oxidoreductase activity, acting on the CH-OH group of donors, NAD or NADP as acceptor;oxidation-reduction process;oxidoreductase activity;carbohydrate metabolic process;carboxylic acid metabolic process;catalytic activity	A nearly universal metabolic pathway in which the acetyl group of acetyl coenzyme A is effectively oxidized to two CO2 and four pairs of electrons are transferred to coenzymes. The acetyl group combines with oxaloacetate to form citrate, which undergoes successive transformations to isocitrate, 2-oxoglutarate, succinyl-CoA, succinate, fumarate, malate, and oxaloacetate again, thus completing the …
OS03T0365900-01	0.00110431	0.0505828	0.654379	OS03G0365900		1334.2	1163.14	1880.18	2050.49	no	OS03G0365900	Os03g0365900 protein [Source:UniProtKB/TrEMBL;Acc:A0A0P0VYH5]	Similar to GDSL-like Lipase/Acylhydrolase family protein. (Os03t0365900-01)	3	14295600	14297898	GO:0016788;GO:0016787	hydrolase activity, acting on ester bonds;hydrolase activity	Catalysis of the hydrolysis of any ester bond. [GOC:jl];Catalysis of the hydrolysis of various bonds, e.g. C-O, C-N, C-C, phosphoric anhydride bonds, etc. Hydrolase is the systematic name for any enzyme of EC class 3. [ISBN:0198506732]
OS10T0109300-02	0.00110364	0.0505828	-2.76007	OS10G0109300		3587.36	3812.28	362.098	730.213	no	OS10G0109300	Peroxidase [Source:UniProtKB/TrEMBL;Acc:Q7XHB3]	Similar to Peroxidase (EC 1.11.1.7). (Os10t0109300-01);Similar to Peroxidase 54. (Os10t0109300-02)	10	655625	658866	GO:0042744;GO:0006979;GO:0020037;GO:0004601;GO:0055114;GO:0046872;GO:0016491;GO:0098869;GO:0005576	hydrogen peroxide catabolic process;response to oxidative stress;heme binding;peroxidase activity;oxidation-reduction process;metal ion binding;oxidoreductase activity;cellular oxidant detoxification;extracellular region	The chemical reactions and pathways resulting in the breakdown of hydrogen peroxide (H2O2). [GOC:jl];Any process that results in a change in state or activity of a cell or an organism (in terms of movement, secretion, enzyme production, gene expression, etc.) as a result of oxidative stress, a state often resulting from exposure to high levels of reactive oxygen species, e.g. superoxide anions, h…
OS07T0142100-00	0.00111017	0.0507751	3.09024	OS07G0142100		7.13478	10.2933	51.7124	96.7118	no	OS07G0142100	Os07g0142100 protein [Source:UniProtKB/TrEMBL;Acc:A0A0N7KMX3]	Conserved hypothetical protein. (Os07t0142100-00)	7	2175193	2175719
OS07T0650600-03	0.00111235	0.0507988	-0.628781	OS07G0650600		786.368	838.826	493.697	557.353	no	OS07G0650600	BLE2 protein [Source:UniProtKB/TrEMBL;Acc:Q8H493]	Similar to BLE2 protein. (Os07t0650600-02);Hypothetical conserved gene. (Os07t0650600-03);BLE2 protein. (Os07t0650600-04)	7	27197715	27201395	GO:0016020;GO:0016021;	membrane;integral component of membrane;	A lipid bilayer along with all the proteins and protein complexes embedded in it an attached to it. [GOC:dos, GOC:mah, ISBN:0815316194];The component of a membrane consisting of the gene products and protein complexes having at least some part of their peptide sequence embedded in the hydrophobic region of the membrane. [GOC:dos, GOC:go_curators];
OS01T0847700-01	0.00111427	0.0508108	0.63969	OS01G0847700		548.57	636.547	896.786	949.618	no	OS01G0847700	Os01g0847700 protein [Source:UniProtKB/TrEMBL;Acc:Q941T6]	Aldo-keto reductase, Detoxification of reactive aldehydes, Abiotic stress tolerance (Os01t0847700-01)	1	36410714	36414587	GO:0016491;GO:0055114	oxidoreductase activity;oxidation-reduction process	Catalysis of an oxidation-reduction (redox) reaction, a reversible chemical reaction in which the oxidation state of an atom or atoms within a molecule is altered. One substrate acts as a hydrogen or electron donor and becomes oxidized, while the other acts as hydrogen or electron acceptor and becomes reduced. [GOC:go_curators];A metabolic process that results in the removal or addition of one or…
OS01T0881900-01	0.00111853	0.0509288	0.521766	OS01G0881900		997.85	938.749	1467.46	1312.94	no	OS01G0881900	Os01g0881900 protein [Source:UniProtKB/TrEMBL;Acc:Q8RZQ3]	Leucine-rich repeat, cysteine-containing containing protein. (Os01t0881900-01)	1	38275062	38279030
OS03T0121300-02	0.00112149	0.0509876	-1.82383	OS03G0121300		204.757	186.638	53.4956	57.0618	no	OS03G0121300	Peroxidase [Source:UniProtKB/TrEMBL;Acc:Q8LMR6]	Similar to Peroxidase 1. (Os03t0121300-01);Similar to Peroxidase 5. (Os03t0121300-02)	3	1178482	1180131	GO:0098869;GO:0055114;GO:0006979;GO:0020037;GO:0004601;GO:0009506;GO:0009505;GO:0009664;GO:0042744;GO:0046872;GO:0016491;GO:0005576	cellular oxidant detoxification;oxidation-reduction process;response to oxidative stress;heme binding;peroxidase activity;plasmodesma;plant-type cell wall;plant-type cell wall organization;hydrogen peroxide catabolic process;metal ion binding;oxidoreductase activity;extracellular region	Any process carried out at the cellular level that reduces or removes the toxicity superoxide radicals or hydrogen peroxide. [GOC:dos, GOC:vw];A metabolic process that results in the removal or addition of one or more electrons to or from a substance, with or without the concomitant removal or addition of a proton or protons. [GOC:dhl, GOC:ecd, GOC:jh2, GOC:jid, GOC:mlg, GOC:rph];Any process that…
OS02T0706900-00	0.00113704	0.051465	-1.33591	OS02G0706900		351.643	358.207	117.085	164.117	no	OS02G0706900	Os02g0706900 protein [Source:UniProtKB/TrEMBL;Acc:Q8S3R0]	Alpha/beta hydrolase family protein. (Os02t0706900-00)	2	29224218	29226240	GO:0016787;GO:0016020;GO:0016021	hydrolase activity;membrane;integral component of membrane	Catalysis of the hydrolysis of various bonds, e.g. C-O, C-N, C-C, phosphoric anhydride bonds, etc. Hydrolase is the systematic name for any enzyme of EC class 3. [ISBN:0198506732];A lipid bilayer along with all the proteins and protein complexes embedded in it an attached to it. [GOC:dos, GOC:mah, ISBN:0815316194];The component of a membrane consisting of the gene products and protein complexes h…
OS09T0530800-00	0.00113627	0.051465	-1.47638	OS09G0530800		188.89	208.31	67.3476	75.4017	no	OS09G0530800	Os09g0530800 protein [Source:UniProtKB/TrEMBL;Acc:A0A0P0XQ21]	Similar to predicted protein. (Os09t0530800-00)	9	20794568	20797868	GO:0004252;GO:0006508	serine-type endopeptidase activity;proteolysis	Catalysis of the hydrolysis of internal, alpha-peptide bonds in a polypeptide chain by a catalytic mechanism that involves a catalytic triad consisting of a serine nucleophile that is activated by a proton relay involving an acidic residue (e.g. aspartate or glutamate) and a basic residue (usually histidine). [GOC:mah, http://merops.sanger.ac.uk/about/glossary.htm#CATTYPE, ISBN:0716720094];The hy…
OS11T0133850-00	0.00113456	0.051465	1.20704	OS11G0133850		137.902	140.392	275.305	367.174	no	OS11G0133850	Os11g0133850 protein [Source:UniProtKB/TrEMBL;Acc:A0A0P0XYK0]	Hypothetical gene. (Os11t0133850-00)	11	1564325	1564862
OS01T0292200-03	0.00114227	0.0515491	-0.620127	OS01G0292200	CIPK1	1040.9	1134.04	671.628	743.416	no	OS01G0292200	Non-specific serine/threonine protein kinase [Source:UniProtKB/TrEMBL;Acc:B3GLZ5]	Serine/threonine protein kinase domain containing protein. (Os01t0292200-01);Similar to CBL-interacting protein kinase 1. (Os01t0292200-02);Similar to CBL-interacting protein kinase 1. (Os01t0292200-03)	1	10622951	10627532	GO:0007165;GO:0006468;GO:0005524;GO:0004672;GO:0035556;GO:0004674;GO:0005634;GO:0005737;GO:0016310;GO:0016301;GO:0000166;GO:0016740	signal transduction;protein phosphorylation;ATP binding;protein kinase activity;intracellular signal transduction;protein serine/threonine kinase activity;nucleus;cytoplasm;phosphorylation;kinase activity;nucleotide binding;transferase activity	The cellular process in which a signal is conveyed to trigger a change in the activity or state of a cell. Signal transduction begins with reception of a signal (e.g. a ligand binding to a receptor or receptor activation by a stimulus such as light), or for signal transduction in the absence of ligand, signal-withdrawal or the activity of a constitutively active receptor. Signal transduction ends…
OS07T0432333-01	0.00114164	0.0515491	1.82977	OS07G0432333		1643.29	2613.01	7406.62	7723.76	no	OS07G0432333	Os07g0432333 protein [Source:UniProtKB/TrEMBL;Acc:Q6YTL9]	Similar to Thionin-like peptide. (Os07t0432333-01)	7	14303299	14304162
OS04T0106300-01	0.00114735	0.0517018	0.654168	OS04G0106300	ARG1	293.545	296.447	448.824	479.651	no	OS04G0106300	Arginase 1, mitochondrial [Source:UniProtKB/Swiss-Prot;Acc:Q7X7N2]	Arginine hydrolysis enzyme, Arginase, Panicle development and grain production (Os04t0106300-01)	4	396563	400802	GO:0016813;GO:0005739;GO:0046872;GO:0016787;GO:0004053;GO:0000050;GO:0006525;GO:0030145;GO:0006527	hydrolase activity, acting on carbon-nitrogen (but not peptide) bonds, in linear amidines;mitochondrion;metal ion binding;hydrolase activity;arginase activity;urea cycle;arginine metabolic process;manganese ion binding;arginine catabolic process	Catalysis of the hydrolysis of any non-peptide carbon-nitrogen bond in a linear amidine, a compound of the form R-C(=NH)-NH2. [ISBN:0198506732];A semiautonomous, self replicating organelle that occurs in varying numbers, shapes, and sizes in the cytoplasm of virtually all eukaryotic cells. It is notably the site of tissue respiration. [GOC:giardia, ISBN:0198506732];Interacting selectively and non…
OS01T0200700-01	0.00114991	0.0517409	-1.99255	OS01G0200700	MT3A	1045.75	861.549	294.663	184.632	no	OS01G0200700	Metallothionein-like protein 3A [Source:UniProtKB/Swiss-Prot;Acc:A1YTM8]	Similar to Metallothionein-like protein type 3 (MT-3) (MWMT3). (Os01t0200700-01)	1	5478545	5479749	GO:0008270;GO:0005507;GO:0055114;GO:0046872;GO:0016491	zinc ion binding;copper ion binding;oxidation-reduction process;metal ion binding;oxidoreductase activity	Interacting selectively and non-covalently with zinc (Zn) ions. [GOC:ai];Interacting selectively and non-covalently with copper (Cu) ions. [GOC:ai];A metabolic process that results in the removal or addition of one or more electrons to or from a substance, with or without the concomitant removal or addition of a proton or protons. [GOC:dhl, GOC:ecd, GOC:jh2, GOC:jid, GOC:mlg, GOC:rph];Interacting…
OS07T0164800-01	0.00115397	0.0518473	0.397627	OS07G0164800		1562.52	1642.81	2090.94	2131.57	no	OS07G0164800	Neurofilament triplet M protein-like protein [Source:UniProtKB/TrEMBL;Acc:Q8LHS0]	Conserved hypothetical protein. (Os07t0164800-01)	7	3469431	3471635
OS12T0632700-01	0.00116151	0.0521091	0.444633	OS12G0632700		5173.73	5507.95	6955.8	7581.62	no	OS12G0632700	Malate dehydrogenase, glyoxysomal [Source:UniProtKB/Swiss-Prot;Acc:Q42972]	Malate dehydrogenase, glyoxysomal precursor (EC 1.1.1.37). (Os12t0632700-01)	12	27094649	27099336	GO:0009514;GO:0005777;GO:0006099;GO:0030060;GO:0016615;GO:0006108;GO:0016616;GO:0055114;GO:0016491;GO:0005975;GO:0006097;GO:0019752;GO:0003824	glyoxysome;peroxisome;tricarboxylic acid cycle;L-malate dehydrogenase activity;malate dehydrogenase activity;malate metabolic process;oxidoreductase activity, acting on the CH-OH group of donors, NAD or NADP as acceptor;oxidation-reduction process;oxidoreductase activity;carbohydrate metabolic process;glyoxylate cycle;carboxylic acid metabolic process;catalytic activity	A specialized form of peroxisome that contains the enzymes of the glyoxylate pathway. The glyoxysome is found in some plant cells, notably the cells of germinating seeds. [GOC:dhl, ISBN:0140514031];A small organelle enclosed by a single membrane, and found in most eukaryotic cells. Contains peroxidases and other enzymes involved in a variety of metabolic processes including free radical detoxific…
OS02T0714100-01	0.00116922	0.0523512	-0.548208	OS02G0714100		2323.9	2574.35	1598.2	1751.56	no	OS02G0714100	Os02g0714100 protein [Source:UniProtKB/TrEMBL;Acc:Q6ZFU0]	Diacylglycerol acyltransferase family protein. (Os02t0714100-01)	2	29599167	29601738	GO:0016746;GO:0016747;GO:0016020;GO:0016021;GO:0016740	transferase activity, transferring acyl groups;transferase activity, transferring acyl groups other than amino-acyl groups;membrane;integral component of membrane;transferase activity	Catalysis of the transfer of an acyl group from one compound (donor) to another (acceptor). [GOC:jl, ISBN:0198506732];Catalysis of the transfer of an acyl group, other than amino-acyl, from one compound (donor) to another (acceptor). [GOC:jl];A lipid bilayer along with all the proteins and protein complexes embedded in it an attached to it. [GOC:dos, GOC:mah, ISBN:0815316194];The component of a m…
OS10T0376200-01	0.00117033	0.0523512	-1.33433	OS10G0376200		832.321	662.722	260.214	332.684	no	OS10G0376200	Leucine Rich Repeat family protein, expressed [Source:UniProtKB/TrEMBL;Acc:Q7XF95]	Leucine-rich repeat, typical subtype containing protein. (Os10t0376200-01)	10	11981020	11986066
OS04T0542800-01	0.00117467	0.0524685	0.823351	OS04G0542800	YSL16	2420.71	2055.26	3708.92	4211.35	no	OS04G0542800	Probable metal-nicotianamine transporter YSL16 [Source:UniProtKB/Swiss-Prot;Acc:Q7XN54]	Transporter of the Copper-Nicotianamine Complex, Fe(III)-deoxymugineic acid transporter, Copper distribution, Allocation of iron (Os04t0542800-01)	4	27183978	27187746	GO:0048316;GO:0005886;GO:0006810;GO:0055085;GO:0016020;GO:0016021;GO:0051980;GO:0010039;GO:0015688	seed development;plasma membrane;transport;transmembrane transport;membrane;integral component of membrane;iron-nicotianamine transmembrane transporter activity;response to iron ion;iron chelate transport	The process whose specific outcome is the progression of the seed over time, from its formation to the mature structure. A seed is a propagating organ formed in the sexual reproductive cycle of gymnosperms and angiosperms, consisting of a protective coat enclosing an embryo and food reserves. [GOC:jid, PO:0009010];The membrane surrounding a cell that separates the cell from its external environme…
OS03T0265900-01	0.00117956	0.0525336	1.30141	OS03G0265900		175.725	183.655	372.772	512.989	no	OS03G0265900	Expressed protein [Source:UniProtKB/TrEMBL;Acc:Q10NL7]	Conserved hypothetical protein. (Os03t0265900-01)	3	8789242	8790378
OS09T0513100-02	0.0011782	0.0525336	-0.770325	OS09G0513100		520.315	510.167	329.634	274.522	no	OS09G0513100	Os09g0513100 protein [Source:UniProtKB/TrEMBL;Acc:A0A0P0XPT6]	Similar to Phospholipase A1. (Os09t0513100-01);Similar to phospholipase A1. (Os09t0513100-02)	9	19965263	19970151	GO:0016746;GO:0008374;GO:0006629;GO:0016740	transferase activity, transferring acyl groups;O-acyltransferase activity;lipid metabolic process;transferase activity	Catalysis of the transfer of an acyl group from one compound (donor) to another (acceptor). [GOC:jl, ISBN:0198506732];Catalysis of the transfer of an acyl group to an oxygen atom on the acceptor molecule. [GOC:ai];The chemical reactions and pathways involving lipids, compounds soluble in an organic solvent but not, or sparingly, in an aqueous solvent. Includes fatty acids; neutral fats, other fat…
OS05T0169200-01	0.0011898	0.0528678	-1.0424	OS05G0169200		196.716	187.338	98.5462	87.9198	no	OS05G0169200	Autophagy-related protein 18e [Source:Projected from Arabidopsis thaliana (AT5G05150) UniProtKB/Swiss-Prot;Acc:Q9FHK8]	WD40 repeat-like domain containing protein. (Os05t0169200-01)	5	4144983	4148965	GO:0005829;GO:0019898;GO:0034497;GO:0000422;GO:0044804;GO:0034045;GO:0032266;GO:0080025;GO:0006497	cytosol;extrinsic component of membrane;protein localization to pre-autophagosomal structure;mitophagy;nucleophagy;pre-autophagosomal structure membrane;phosphatidylinositol-3-phosphate binding;phosphatidylinositol-3,5-bisphosphate binding;protein lipidation	The part of the cytoplasm that does not contain organelles but which does contain other particulate matter, such as protein complexes. [GOC:hjd, GOC:jl];The component of a membrane consisting of gene products and protein complexes that are loosely bound to one of its surfaces, but not integrated into the hydrophobic region. [GOC:dos, GOC:jl, GOC:mah];Any process in which a protein is transported …
OS11T0168250-00	0.00119053	0.0528678	-0.458126	OS11G0168250		1960.67	1933.05	1390.9	1443.46	no	OS11G0168250	Os11g0168250 protein [Source:UniProtKB/TrEMBL;Acc:A0A0N7KSH6]	Hypothetical gene. (Os11t0168250-00)	11	3296345	3296924
OS01T0127200-01	0.00119372	0.0529326	-3.27409	OS01G0127200	LPR5	484.026	312.209	26.9375	55.3704	no	OS01G0127200	Multicopper oxidase LPR1 homolog 5 [Source:UniProtKB/Swiss-Prot;Acc:A2ZNT5]	Multicopper oxidase, Maintenance of Pi homeostasis (Os01t0127200-01)	1	1497241	1500606	GO:0005789;GO:0005783;GO:0005507;GO:0055114;GO:0046872;GO:0016491;GO:0016020	endoplasmic reticulum membrane;endoplasmic reticulum;copper ion binding;oxidation-reduction process;metal ion binding;oxidoreductase activity;membrane	The lipid bilayer surrounding the endoplasmic reticulum. [GOC:mah];The irregular network of unit membranes, visible only by electron microscopy, that occurs in the cytoplasm of many eukaryotic cells. The membranes form a complex meshwork of tubular channels, which are often expanded into slitlike cavities called cisternae. The ER takes two forms, rough (or granular), with ribosomes adhering to th…
OS01T0136400-01	0.00122268	0.0530795	0.493978	OS01G0136400		1371.43	1216.76	1787.07	1857.94	no	OS01G0136400	Os01g0136400 protein [Source:UniProtKB/TrEMBL;Acc:Q5ZC67]	Protein kinase, core domain containing protein. (Os01t0136400-01)	1	1957847	1967451	GO:0007166;GO:0004674;GO:0005886;GO:0030247;GO:0016310;GO:0016301;GO:0005524;GO:0000166;GO:0006468;GO:0004672;GO:0016020;GO:0016021;GO:0016740	cell surface receptor signaling pathway;protein serine/threonine kinase activity;plasma membrane;polysaccharide binding;phosphorylation;kinase activity;ATP binding;nucleotide binding;protein phosphorylation;protein kinase activity;membrane;integral component of membrane;transferase activity	A series of molecular signals initiated by activation of a receptor on the surface of a cell. The pathway begins with binding of an extracellular ligand to a cell surface receptor, or for receptors that signal in the absence of a ligand, by ligand-withdrawal or the activity of a constitutively active receptor. The pathway ends with regulation of a downstream cellular process, e.g. transcription. …
OS01T0901000-02	0.0012101	0.0530795	-0.542124	OS01G0901000		1066.83	1202.53	783.43	775.074	no	OS01G0901000	RING-type E3 ubiquitin transferase [Source:UniProtKB/TrEMBL;Acc:Q5N8V2]	Similar to Arm repeat-containing protein. (Os01t0901000-01);Similar to predicted protein. (Os01t0901000-02)	1	39222268	39226573	GO:0016567;GO:0004842;GO:0016740	protein ubiquitination;ubiquitin-protein transferase activity;transferase activity	The process in which one or more ubiquitin groups are added to a protein. [GOC:ai];Catalysis of the transfer of ubiquitin from one protein to another via the reaction X-Ub + Y --> Y-Ub + X, where both X-Ub and Y-Ub are covalent linkages. [GOC:BioGRID, GOC:jh2, PMID:9635407];Catalysis of the transfer of a group, e.g. a methyl group, glycosyl group, acyl group, phosphorus-containing, or other group…
OS02T0745100-01	0.00122198	0.0530795	-1.44661	OS02G0745100	NIP2-1	48917.1	36498	13969.2	17368.1	no	OS02G0745100	Aquaporin NIP2-1 [Source:UniProtKB/Swiss-Prot;Acc:Q6Z2T3]	Aquaporin NIP III subfamily protein, Aquaporin, Silicon influx transporter, Arsenic species (As) uptake, Arsenite efflux, Selenite (Se) uptake, Water transport (Os02t0745100-01)	2	31266328	31269935	GO:0034220;GO:0006833;GO:0015250;GO:0005887;GO:0005886;GO:0006810;GO:0005215;GO:0016020;GO:0016021;GO:0015115;GO:0015708;GO:0048226;GO:0035445	ion transmembrane transport;water transport;water channel activity;integral component of plasma membrane;plasma membrane;transport;transporter activity;membrane;integral component of membrane;silicate transmembrane transporter activity;silicate transport;Casparian strip;borate transmembrane transport	A process in which an ion is transported from one side of a membrane to the other by means of some agent such as a transporter or pore. [GOC:mah];The directed movement of water (H2O) into, out of or within a cell, or between cells, by means of some agent such as a transporter or pore. [GOC:ai];Transport systems of this type enable facilitated diffusion of water (by an energy-independent process) …
OS03T0583900-01	0.00121866	0.0530795	-10.3164	OS03G0583900	DCL2A	220.036	206.718	0.0253135	0.309362	no	OS03G0583900	Endoribonuclease Dicer homolog 2a [Source:UniProtKB/Swiss-Prot;Acc:Q10HL3]	DEAD-like helicase, N-terminal domain containing protein. (Os03t0583900-01);Similar to Endoribonuclease Dicer homolog 2a. (Os03t0583900-02);Similar to Endoribonuclease Dicer homolog 2a. (Os03t0583900-03);Similar to Endoribonuclease Dicer homolog 2a. (Os03t0583900-04)	3	21500778	21515569	GO:0016891;GO:0003723;GO:0090502;GO:0003676;GO:0005524;GO:0090501;GO:0004525;GO:0006396;GO:0016442;GO:0030422;GO:0005634;GO:0005737;GO:0004519;GO:0004518;GO:0031047;GO:0004386;GO:0090305;GO:0046872;GO:0016787;GO:0000166	endoribonuclease activity, producing 5'-phosphomonoesters;RNA binding;RNA phosphodiester bond hydrolysis, endonucleolytic;nucleic acid binding;ATP binding;RNA phosphodiester bond hydrolysis;ribonuclease III activity;RNA processing;RISC complex;production of siRNA involved in RNA interference;nucleus;cytoplasm;endonuclease activity;nuclease activity;gene silencing by RNA;helicase activity;nucleic …	Catalysis of the hydrolysis of ester linkages within ribonucleic acids by creating internal breaks to yield 5'-phosphomonoesters. [GOC:ai];Interacting selectively and non-covalently with an RNA molecule or a portion thereof. [GOC:jl, GOC:mah];The chemical reactions and pathways involving the hydrolysis of internal 3',5'-phosphodiester bonds in one or two strands of ribonucleotides. [GOC:dph, GOC:…
OS04T0483500-01	0.00122014	0.0530795	-1.52002	OS04G0483500		818.461	923.309	247.829	359.494	no	OS04G0483500	OSJNBa0081L15.5 protein [Source:UniProtKB/TrEMBL;Acc:Q7XQF8]	Beta-ketoacyl-CoA reductase, Cuticular wax biosynthesis, Fatty acid elongation (Os04t0483500-01)	4	24175649	24178952	GO:0016020;GO:0016021	membrane;integral component of membrane	A lipid bilayer along with all the proteins and protein complexes embedded in it an attached to it. [GOC:dos, GOC:mah, ISBN:0815316194];The component of a membrane consisting of the gene products and protein complexes having at least some part of their peptide sequence embedded in the hydrophobic region of the membrane. [GOC:dos, GOC:go_curators]
OS05T0551100-01	0.00120087	0.0530795	0.759353	OS05G0551100		194.677	198.661	347.351	318.465	no	OS05G0551100	Os05g0551100 protein [Source:UniProtKB/TrEMBL;Acc:Q6AUD7]	Conserved hypothetical protein. (Os05t0551100-01)	5	27383401	27387244
OS06T0625700-01	0.00121008	0.0530795	1.08096	OS06G0625700	CSLA9	76.7067	79.952	170.122	161.28	no	OS06G0625700	Probable mannan synthase 9 [Source:UniProtKB/Swiss-Prot;Acc:Q67VS7]	Glycosyl transferase, family 2 domain containing protein. (Os06t0625700-01)	6	25231214	25235848	GO:0016757;GO:0016020;GO:0016021;GO:0005794;GO:0000139;GO:0071555;GO:0016740	transferase activity, transferring glycosyl groups;membrane;integral component of membrane;Golgi apparatus;Golgi membrane;cell wall organization;transferase activity	Catalysis of the transfer of a glycosyl group from one compound (donor) to another (acceptor). [GOC:jl, ISBN:0198506732];A lipid bilayer along with all the proteins and protein complexes embedded in it an attached to it. [GOC:dos, GOC:mah, ISBN:0815316194];The component of a membrane consisting of the gene products and protein complexes having at least some part of their peptide sequence embedded…
OS06T0681300-02	0.00120342	0.0530795	-0.688137	OS06G0681300		406.417	436.232	259.644	263.35	no	OS06G0681300	Os06g0681300 protein [Source:UniProtKB/TrEMBL;Acc:Q653X9]	Hypothetical conserved gene. (Os06t0681300-01);PAK-box/P21-Rho-binding domain containing protein. (Os06t0681300-02)	6	28390431	28396001	GO:0006857;GO:0006810;GO:0005215;GO:0016020;GO:0016021	oligopeptide transport;transport;transporter activity;membrane;integral component of membrane	The directed movement of oligopeptides into, out of or within a cell, or between cells, by means of some agent such as a transporter or pore. Oligopeptides are molecules that contain a small number (2 to 20) of amino-acid residues connected by peptide linkages. [ISBN:0198506732];The directed movement of substances (such as macromolecules, small molecules, ions) or cellular components (such as com…
OS06T0714300-01	0.00121677	0.0530795	-0.490687	OS06G0714300		957.079	1029.33	686.896	726.804	no	OS06G0714300	Auxin-induced protein-like [Source:UniProtKB/TrEMBL;Acc:Q5Z7T1]	Auxin responsive SAUR protein family protein. (Os06t0714300-01)	6	30314770	30315668	GO:0009733	response to auxin	Any process that results in a change in state or activity of a cell or an organism (in terms of movement, secretion, enzyme production, gene expression, etc.) as a result of an auxin stimulus. [GOC:jl]
OS07T0409900-01	0.00122309	0.0530795	-0.397363	OS07G0409900	CPK18	2011.66	2128.23	1583.64	1559.54	no	OS07G0409900	Calcium-dependent protein kinase 18 [Source:UniProtKB/Swiss-Prot;Acc:Q0D715]	Plasma membrane-associated calcium-dependent protein kinase, Direct phosphorylation and activation of MAPK, Negative reguration of rice immunity (Os07t0409900-01);Similar to Calcium-dependent protein kinase. (Os07t0409900-02)	7	12795040	12803562	GO:0046777;GO:0009738;GO:0010857;GO:0009931;GO:0005516;GO:0004683;GO:0050832;GO:0005515;GO:0035556;GO:0018105;GO:0005634;GO:0005737;GO:0006952;GO:0005886;GO:0016310;GO:0016301;GO:0005509;GO:0046872;GO:0005524;GO:0004674;GO:0000166;GO:0006468;GO:0004672;GO:0016020;GO:0016740	protein autophosphorylation;abscisic acid-activated signaling pathway;calcium-dependent protein kinase activity;calcium-dependent protein serine/threonine kinase activity;calmodulin binding;calmodulin-dependent protein kinase activity;defense response to fungus;protein binding;intracellular signal transduction;peptidyl-serine phosphorylation;nucleus;cytoplasm;defense response;plasma membrane;phos…	The phosphorylation by a protein of one or more of its own amino acid residues (cis-autophosphorylation), or residues on an identical protein (trans-autophosphorylation). [ISBN:0198506732];A series of molecular signals generated by the binding of the plant hormone abscisic acid (ABA) to a receptor, and ending with modulation of a cellular process, e.g. transcription. [GOC:signaling, GOC:sm, PMID:…
OS07T0694000-02	0.00120721	0.0530795	-0.407098	OS07G0694000		3471.96	3767.88	2730.09	2729.75	no	OS07G0694000	Phosphoinositide phospholipase C [Source:UniProtKB/TrEMBL;Acc:Q6Z3Y9]	Phosphoinositide phospholipase C, Salt tolerance (Os07t0694000-01);Similar to Phosphoinositide-specific phospholipase C. (Os07t0694000-02)	7	29545847	29548978	GO:0007165;GO:0004871;GO:0004435;GO:0016042;GO:0006629;GO:0008081;GO:0005622;GO:0035556;GO:0016787	signal transduction;signal transducer activity;phosphatidylinositol phospholipase C activity;lipid catabolic process;lipid metabolic process;phosphoric diester hydrolase activity;intracellular;intracellular signal transduction;hydrolase activity	The cellular process in which a signal is conveyed to trigger a change in the activity or state of a cell. Signal transduction begins with reception of a signal (e.g. a ligand binding to a receptor or receptor activation by a stimulus such as light), or for signal transduction in the absence of ligand, signal-withdrawal or the activity of a constitutively active receptor. Signal transduction ends…
OS08T0409900-01	0.00122256	0.0530795	-2.12145	OS08G0409900		136.58	152.341	24.3926	42.0061	no	OS08G0409900	Os08g0409900 protein [Source:UniProtKB/TrEMBL;Acc:Q6ZAK1]	Major facilitator superfamily protein. (Os08t0409900-01)	8	19632714	19635614	GO:0055085;GO:0016021;GO:0016020	transmembrane transport;integral component of membrane;membrane	The process in which a solute is transported across a lipid bilayer, from one side of a membrane to the other [GOC:dph, GOC:jid];The component of a membrane consisting of the gene products and protein complexes having at least some part of their peptide sequence embedded in the hydrophobic region of the membrane. [GOC:dos, GOC:go_curators];A lipid bilayer along with all the proteins and protein c…
OS08T0480000-01	0.00120441	0.0530795	1.08789	OS08G0480000		80.2133	74.8091	162.737	166.783	no	OS08G0480000	Protein DETOXIFICATION [Source:UniProtKB/TrEMBL;Acc:Q6ZB84]	Multi antimicrobial extrusion protein MatE family protein. (Os08t0480000-01)	8	23712632	23717520	GO:0006855;GO:0015297;GO:0015238;GO:0055085;GO:0016020;GO:0016021	drug transmembrane transport;antiporter activity;drug transmembrane transporter activity;transmembrane transport;membrane;integral component of membrane	The process in which a drug is transported from one side of a membrane to the other by means of some agent such as a transporter or pore. [GOC:ai, GOC:bf];Enables the active transport of a solute across a membrane by a mechanism whereby two or more species are transported in opposite directions in a tightly coupled process not directly linked to a form of energy other than chemiosmotic energy. Th…
OS09T0424401-00	0.0012014	0.0530795	0.401029	OS09G0424401		2695.13	2741.71	3560.91	3618.16	no	OS09G0424401	Os09g0424401 protein [Source:UniProtKB/TrEMBL;Acc:A0A0N7KQU0]	Hypothetical gene. (Os09t0424401-00)	9	15385753	15387645
OS12T0611100-01	0.00121765	0.0530795	0.529181	OS12G0611100		622.764	571.278	883.989	839.146	no	OS12G0611100	Os12g0611100 protein [Source:UniProtKB/TrEMBL;Acc:A0A0P0YCZ3]	Similar to serine/threonine-protein kinase receptor. (Os12t0611100-01)	12	25820882	25824699	GO:0004674;GO:0005886;GO:0006629;GO:0016310;GO:0016301;GO:0006468;GO:0005524;GO:0004672;GO:0008152;GO:0016020;GO:0016021	protein serine/threonine kinase activity;plasma membrane;lipid metabolic process;phosphorylation;kinase activity;protein phosphorylation;ATP binding;protein kinase activity;metabolic process;membrane;integral component of membrane	Catalysis of the reactions: ATP + protein serine = ADP + protein serine phosphate, and ATP + protein threonine = ADP + protein threonine phosphate. [GOC:bf];The membrane surrounding a cell that separates the cell from its external environment. It consists of a phospholipid bilayer and associated proteins. [ISBN:0716731363];The chemical reactions and pathways involving lipids, compounds soluble in…
OS01T0269800-00	0.00122735	0.0531371	-1.28951	OS01G0269800		128.426	124.549	49.761	53.7288	no	OS01G0269800	Os01g0269800 protein [Source:UniProtKB/TrEMBL;Acc:A0A0P0V108]	NB-ARC domain containing protein. (Os01t0269800-00)	1	9316276	9318060	GO:0005886;GO:0007165;GO:0006952;GO:0043531	plasma membrane;signal transduction;defense response;ADP binding	The membrane surrounding a cell that separates the cell from its external environment. It consists of a phospholipid bilayer and associated proteins. [ISBN:0716731363];The cellular process in which a signal is conveyed to trigger a change in the activity or state of a cell. Signal transduction begins with reception of a signal (e.g. a ligand binding to a receptor or receptor activation by a stimu…
OS05T0525200-00	0.0012279	0.0531371	-0.576871	OS05G0525200		610.387	664.353	432.589	422.018	no	OS05G0525200		Hypothetical protein. (Os05t0525200-00)	5	26143266	26147537
OS02T0725000-01	0.00123082	0.0531732	0.886885	OS02G0725000		403.383	475.488	750.102	875.088	no	OS02G0725000	Os02g0725000 protein [Source:UniProtKB/TrEMBL;Acc:Q6Z5K6]	Similar to Protein kinase G11A (EC 2.7.1.-) (Fragment). (Os02t0725000-01)	2	30135368	30138655	GO:0035556;GO:0004674;GO:0005634;GO:0005737;GO:0005886;GO:0006468;GO:0005524;GO:0004672	intracellular signal transduction;protein serine/threonine kinase activity;nucleus;cytoplasm;plasma membrane;protein phosphorylation;ATP binding;protein kinase activity	The process in which a signal is passed on to downstream components within the cell, which become activated themselves to further propagate the signal and finally trigger a change in the function or state of the cell. [GOC:bf, GOC:jl, GOC:signaling, ISBN:3527303782];Catalysis of the reactions: ATP + protein serine = ADP + protein serine phosphate, and ATP + protein threonine = ADP + protein threo…
OS04T0685300-02	0.00123221	0.0531732	-0.701491	OS04G0685300		1424.92	1464.74	809.835	967.118	no	OS04G0685300	OSJNBa0088H09.15 protein [Source:UniProtKB/TrEMBL;Acc:Q7XPU1]	Harpin-induced 1 domain containing protein. (Os04t0685300-02)	4	35001018	35002142	GO:0009506;GO:0004871;GO:0046658;GO:0006952;GO:0007165;GO:0016020;GO:0016021	plasmodesma;signal transducer activity;anchored component of plasma membrane;defense response;signal transduction;membrane;integral component of membrane	A fine cytoplasmic channel, found in all higher plants, that connects the cytoplasm of one cell to that of an adjacent cell. [ISBN:0198506732];Conveys a signal across a cell to trigger a change in cell function or state. A signal is a physical entity or change in state that is used to transfer information in order to trigger a response. [GOC:go_curators];The component of the plasma membrane consi…
OS07T0452500-02	0.00123418	0.0531827	-0.376923	OS07G0452500		2667.06	2712.62	2126.93	2015.85	no	OS07G0452500	Os07g0452500 protein [Source:UniProtKB/TrEMBL;Acc:Q7EY59]	Similar to ORMDL family protein. (Os07t0452500-01);ORMDL family protein. (Os07t0452500-02)	7	15602028	15604564	GO:0005789;GO:0016021;GO:0016020;GO:0090156;GO:1900060;GO:0035339	endoplasmic reticulum membrane;integral component of membrane;membrane;cellular sphingolipid homeostasis;negative regulation of ceramide biosynthetic process;SPOTS complex	The lipid bilayer surrounding the endoplasmic reticulum. [GOC:mah];The component of a membrane consisting of the gene products and protein complexes having at least some part of their peptide sequence embedded in the hydrophobic region of the membrane. [GOC:dos, GOC:go_curators];A lipid bilayer along with all the proteins and protein complexes embedded in it an attached to it. [GOC:dos, GOC:mah, …
OS02T0626100-04	0.00124073	0.0533899	-1.6968	OS02G0626100	PAL	8067.31	12174.7	2959.63	3284.44	no	OS02G0626100	Phenylalanine ammonia-lyase [Source:UniProtKB/Swiss-Prot;Acc:P14717]	Similar to Phenylalanine ammonia-lyase. (Os02t0626100-01);Similar to Phenylalanine ammonia-lyase. (Os02t0626100-02);Similar to Phenylalanine ammonia-lyase. (Os02t0626100-03);Non-protein coding transcript. (Os02t0626100-04)	2	24973448	24977287	GO:0016829;GO:0003824;GO:0006559;GO:0016841;GO:0005737;GO:0009800;GO:0009698;GO:0045548	lyase activity;catalytic activity;L-phenylalanine catabolic process;ammonia-lyase activity;cytoplasm;cinnamic acid biosynthetic process;phenylpropanoid metabolic process;phenylalanine ammonia-lyase activity	Catalysis of the cleavage of C-C, C-O, C-N and other bonds by other means than by hydrolysis or oxidation, or conversely adding a group to a double bond. They differ from other enzymes in that two substrates are involved in one reaction direction, but only one in the other direction. When acting on the single substrate, a molecule is eliminated and this generates either a new double bond or a new…
OS12T0138900-02	0.00124293	0.0534093	0.464014	OS12G0138900		1053.86	987.698	1440.5	1375.58	no	OS12G0138900	2-isopropylmalate synthase B, putative, expressed [Source:UniProtKB/TrEMBL;Acc:Q2QXY9]	Similar to Plastid isopropylmalate synthase (Fragment). (Os12t0138900-01);Similar to Plastid isopropylmalate synthase (Fragment). (Os12t0138900-02)	12	1888943	1894864	GO:0003852;GO:0009098;GO:0046912;GO:0019752;GO:0003824;GO:0016740	2-isopropylmalate synthase activity;leucine biosynthetic process;transferase activity, transferring acyl groups, acyl groups converted into alkyl on transfer;carboxylic acid metabolic process;catalytic activity;transferase activity	Catalysis of the reaction: 3-methyl-2-oxobutanoate + acetyl-CoA + H(2)O = (2S)-2-isopropylmalate + CoA + H(+). [EC:2.3.3.13, RHEA:21527];The chemical reactions and pathways resulting in the formation of leucine, 2-amino-4-methylpentanoic acid. [GOC:ai];Catalysis of the transfer of an acyl group from one compound (donor) to another (acceptor), with the acyl group being converted into alkyl on tran…
OS03T0171300-01	0.00124563	0.05345	-1.34005	OS03G0171300	ILI6	612.572	638.185	204.898	289.159	no	OS03G0171300	Transcription factor ILI6 [Source:UniProtKB/Swiss-Prot;Acc:Q0DUR2]	Similar to DNA-binding protein-like. (Os03t0171300-01)	3	3814378	3823216	GO:0080113;GO:0009742;GO:0040008;GO:0005515;GO:0046983;GO:0005634;GO:0006355;GO:0006351	regulation of seed growth;brassinosteroid mediated signaling pathway;regulation of growth;protein binding;protein dimerization activity;nucleus;regulation of transcription, DNA-templated;transcription, DNA-templated	Any process that modulates the frequency, rate or extent of growth of the seed of an plant. [PMID:19141706];A series of molecular signals mediated by the detection of brassinosteroid. [GOC:sm];Any process that modulates the frequency, rate or extent of the growth of all or part of an organism so that it occurs at its proper speed, either globally or in a specific part of the organism's developmen…
OS04T0437600-02	0.0012476	0.0534594	-0.539207	OS04G0437600		726.626	717.973	507.513	486.587	no	OS04G0437600	Os04g0437600 protein [Source:UniProtKB/TrEMBL;Acc:Q0JD14]	Mitogen activated protein kinase kinase kinase 3 domain containing protein. (Os04t0437600-01);Similar to H0315A08.7 protein. (Os04t0437600-02)	4	21752568	21758576	GO:0007346;GO:0004674;GO:0005737;GO:0006468;GO:0005524;GO:0004672;GO:0023014;GO:0031098;GO:0032147	regulation of mitotic cell cycle;protein serine/threonine kinase activity;cytoplasm;protein phosphorylation;ATP binding;protein kinase activity;signal transduction by protein phosphorylation;stress-activated protein kinase signaling cascade;activation of protein kinase activity	Any process that modulates the rate or extent of progress through the mitotic cell cycle. [GOC:dph, GOC:go_curators, GOC:tb];Catalysis of the reactions: ATP + protein serine = ADP + protein serine phosphate, and ATP + protein threonine = ADP + protein threonine phosphate. [GOC:bf];All of the contents of a cell excluding the plasma membrane and nucleus, but including other subcellular structures. …
OS04T0472200-01	0.00125753	0.0536594	-1.02048	OS04G0472200		200.793	215.13	95.6191	109.411	no	OS04G0472200	OSJNBa0089K21.15 protein [Source:UniProtKB/TrEMBL;Acc:Q7X7S7]	Similar to H0418A01.11 protein. (Os04t0472200-01)	4	23599540	23600705
OS04T0654600-01	0.00125428	0.0536594	-0.779201	OS04G0654600		434.202	475.551	285.882	244.222	no	OS04G0654600	Os04g0654600 protein [Source:UniProtKB/TrEMBL;Acc:Q0J9G2]	Protein kinase, core domain containing protein. (Os04t0654600-01)	4	33386622	33391644	GO:0007178;GO:0006468;GO:0004675;GO:0007166;GO:0005886;GO:0005524;GO:0004674;GO:0000166;GO:0004672	transmembrane receptor protein serine/threonine kinase signaling pathway;protein phosphorylation;transmembrane receptor protein serine/threonine kinase activity;cell surface receptor signaling pathway;plasma membrane;ATP binding;protein serine/threonine kinase activity;nucleotide binding;protein kinase activity	A series of molecular signals initiated by the binding of an extracellular ligand to a receptor on the surface of the target cell where the receptor possesses serine/threonine kinase activity, and ending with regulation of a downstream cellular process, e.g. transcription. [GOC:mah, GOC:signaling];The process of introducing a phosphate group on to a protein. [GOC:hb];Combining with a signal and t…
OS10T0580900-01	0.00125687	0.0536594	-1.4276	OS10G0580900		640.199	826.119	255.352	289.75	no	OS10G0580900	Expressed protein [Source:UniProtKB/TrEMBL;Acc:Q7XBR1]	Conserved hypothetical protein. (Os10t0580900-01);Conserved hypothetical protein. (Os10t0580900-02);Non-protein coding transcript. (Os10t0580900-03)	10	23192471	23194991
OS04T0410400-01	0.00125984	0.053683	-0.720627	OS04G0410400		377.124	424.084	239.048	247.152	no	OS04G0410400	OSJNBa0073L04.2 protein [Source:UniProtKB/TrEMBL;Acc:Q7XVG2]	Root cap family protein. (Os04t0410400-01)	4	20280360	20281976
OS01T0862800-01	0.00126276	0.0537325	2.28037	OS01G0862800		15.662	17.4986	62.7601	98.3356	no	OS01G0862800	NAC transcription factor-like protein [Source:UniProtKB/TrEMBL;Acc:Q94CW0]	NAC (NAM ATAF1/2 CUC2) transcription factor, Early and transient regulator of abiotic stress responses (Os01t0862800-01)	1	37334397	37336207	GO:0016459;GO:0003774;GO:0003677;GO:0005634;GO:0006355;GO:0006351;GO:0005524;GO:0000166	myosin complex;motor activity;DNA binding;nucleus;regulation of transcription, DNA-templated;transcription, DNA-templated;ATP binding;nucleotide binding	A protein complex, formed of one or more myosin heavy chains plus associated light chains and other proteins, that functions as a molecular motor; uses the energy of ATP hydrolysis to move actin filaments or to move vesicles or other cargo on fixed actin filaments; has magnesium-ATPase activity and binds actin. Myosin classes are distinguished based on sequence features of the motor, or head, dom…
OS05T0567100-01	0.00126505	0.053755	0.39629	OS05G0567100		8124.4	8204.88	10662.7	10828.5	no	OS05G0567100	Aspartic proteinase oryzasin-1 [Source:UniProtKB/Swiss-Prot;Acc:Q42456]	Aspartic proteinase oryzasin 1 precursor (EC 3.4.23.-). (Os05t0567100-01);Aspartic proteinase oryzasin 1 precursor (EC 3.4.23.-). (Os05t0567100-02);Similar to Phytepsin. (Os05t0567100-03)	5	28231900	28237359	GO:0005764;GO:0006665;GO:0004190;GO:0006629;GO:0006508;GO:0016787;GO:0008233;GO:0005773;GO:0030163	lysosome;sphingolipid metabolic process;aspartic-type endopeptidase activity;lipid metabolic process;proteolysis;hydrolase activity;peptidase activity;vacuole;protein catabolic process	A small lytic vacuole that has cell cycle-independent morphology and is found in most animal cells and that contains a variety of hydrolases, most of which have their maximal activities in the pH range 5-6. The contained enzymes display latency if properly isolated. About 40 different lysosomal hydrolases are known and lysosomes have a great variety of morphologies and functions. [GOC:mah, ISBN:0…
OS01T0691600-02	0.00127739	0.0539583	0.469262	OS01G0691600		936.753	892.935	1298.62	1234.4	no	OS01G0691600	Os01g0691600 protein [Source:UniProtKB/TrEMBL;Acc:Q0JK78]	Similar to DNA repair helicase XPB2 (EC 3.6.1.-) (XPB homolog 2) (ERCC3 homolog 2) (RAD25 homolog 2) (AtXPB2). (Os01t0691600-01);Similar to XPB1 (ARABIDOPSIS HOMOLOG OF XERODERMA PIGMENTOSUM COMPLEMENTATION GROUP B 1); ATP-dependent helicase. (Os01t0691600-02)	1	28545585	28553746	GO:0032508;GO:0004003;GO:0006367;GO:0006289;GO:0016787;GO:0003677;GO:0005524	DNA duplex unwinding;ATP-dependent DNA helicase activity;transcription initiation from RNA polymerase II promoter;nucleotide-excision repair;hydrolase activity;DNA binding;ATP binding	The process in which interchain hydrogen bonds between two strands of DNA are broken or 'melted', generating a region of unpaired single strands. [GOC:isa_complete, GOC:mah];Catalysis of the reaction: ATP + H2O = ADP + phosphate; this reaction drives the unwinding of the DNA helix. [EC:3.6.1.3, GOC:jl];Any process involved in the assembly of the RNA polymerase II preinitiation complex (PIC) at an…
OS03T0769400-01	0.00127226	0.0539583	-0.385537	OS03G0769400		1892.75	1942.35	1445.99	1489.75	no	OS03G0769400	Expressed protein [Source:UniProtKB/TrEMBL;Acc:Q75KA7]	BTB/POZ fold domain containing protein. (Os03t0769400-01)	3	31853946	31857784
OS04T0659800-00	0.0012776	0.0539583	1.13295	OS04G0659800		89.7262	89.4364	174.016	218.9	no	OS04G0659800	Os04g0659800 protein [Source:UniProtKB/TrEMBL;Acc:A0A0P0WFV3]	Similar to OSIGBa0132E09-OSIGBa0108L24.20 protein. (Os04t0659800-00)	4	33658425	33664069	GO:0003333;GO:0015171;GO:0005886;GO:0016020;GO:0016021	amino acid transmembrane transport;amino acid transmembrane transporter activity;plasma membrane;membrane;integral component of membrane	The directed movement of amino acids, organic acids containing one or more amino substituents across a membrane by means of some agent such as a transporter or pore. [GOC:dph, GOC:tb];Enables the transfer of amino acids from one side of a membrane to the other. Amino acids are organic molecules that contain an amino group and a carboxyl group. [GOC:ai, GOC:mtg_transport, ISBN:0815340729];The memb…
OS12T0136900-00	0.00127822	0.0539583	0.4863	OS12G0136900	ACA9	1108.91	1041.15	1573.97	1437.93	no	OS12G0136900	Probable calcium-transporting ATPase 9, plasma membrane-type [Source:UniProtKB/Swiss-Prot;Acc:Q2QY12]	Similar to Calcium-transporting ATPase 4, plasma membrane-type (EC 3.6.3.8) (Ca(2+)-ATPase isoform 4). (Os12t0136900-00)	12	1783558	1789565	GO:0005388;GO:0043231;GO:0005887;GO:0005516;GO:0006816;GO:0070588;GO:0099132;GO:0046872;GO:0006810;GO:0000166;GO:0006811;GO:0016787;GO:0016021;GO:0005524;GO:0016020	calcium-transporting ATPase activity;intracellular membrane-bounded organelle;integral component of plasma membrane;calmodulin binding;calcium ion transport;calcium ion transmembrane transport;ATP hydrolysis coupled cation transmembrane transport;metal ion binding;transport;nucleotide binding;ion transport;hydrolase activity;integral component of membrane;ATP binding;membrane	Catalysis of the transfer of a solute or solutes from one side of a membrane to the other according to the reaction: ATP + H2O + Ca2+(cis) = ADP + phosphate + Ca2+(trans). [EC:3.6.3.8];Organized structure of distinctive morphology and function, bounded by a single or double lipid bilayer membrane and occurring within the cell. Includes the nucleus, mitochondria, plastids, vacuoles, and vesicles. …
OS12T0605800-03	0.00127867	0.0539583	0.459412	OS12G0605800	MCCA	808.432	868.854	1173.65	1132.59	no	OS12G0605800	Methylcrotonoyl-CoA carboxylase subunit alpha, mitochondrial [Source:UniProtKB/Swiss-Prot;Acc:Q2QMG2]	Similar to 3-methylcrotonyl CoA carboxylase biotin-containing subunit (Fragment). (Os12t0605800-01);Similar to Methylcrotonoyl-CoA carboxylase subunit alpha, mitochondrial. (Os12t0605800-02);Similar to Methylcrotonoyl-CoA carboxylase subunit alpha, mitochondrial. (Os12t0605800-03)	12	25576492	25581974	GO:0005829;GO:0004075;GO:0003824;GO:0005759;GO:0006631;GO:0008152;GO:0006629;GO:0016874;GO:0005737;GO:0006633;GO:0005739;GO:0009536;GO:0046872;GO:0005524;GO:0000166;GO:0006552;GO:0004485;GO:0003989;GO:2001295	cytosol;biotin carboxylase activity;catalytic activity;mitochondrial matrix;fatty acid metabolic process;metabolic process;lipid metabolic process;ligase activity;cytoplasm;fatty acid biosynthetic process;mitochondrion;plastid;metal ion binding;ATP binding;nucleotide binding;leucine catabolic process;methylcrotonoyl-CoA carboxylase activity;acetyl-CoA carboxylase activity;malonyl-CoA biosynthetic…	The part of the cytoplasm that does not contain organelles but which does contain other particulate matter, such as protein complexes. [GOC:hjd, GOC:jl];Catalysis of the reaction: ATP + biotin-carboxyl-carrier protein + CO2 = ADP + phosphate + carboxybiotin-carboxyl-carrier protein. [EC:6.3.4.14];Catalysis of a biochemical reaction at physiological temperatures. In biologically catalyzed reaction…
OS06T0639800-01	0.00128683	0.0542278	6.256	OS06G0639800		1.03611	0	43.9067	35.2792	no	OS06G0639800	Os06g0639800 protein [Source:UniProtKB/TrEMBL;Acc:Q67WH9]	Cytochrome P450 family protein. (Os06t0639800-01)	6	26022267	26029240	GO:0044550;GO:0016020;GO:0016709;GO:0004497;GO:0055114;GO:0046872;GO:0016491;GO:0016705;GO:0005506;GO:0020037;GO:0016021	secondary metabolite biosynthetic process;membrane;oxidoreductase activity, acting on paired donors, with incorporation or reduction of molecular oxygen, NAD(P)H as one donor, and incorporation of one atom of oxygen;monooxygenase activity;oxidation-reduction process;metal ion binding;oxidoreductase activity;oxidoreductase activity, acting on paired donors, with incorporation or reduction of molec…	The chemical reactions and pathways resulting in the formation of secondary metabolites, the compounds that are not necessarily required for growth and maintenance of cells, and are often unique to a taxon. [GOC:jl];A lipid bilayer along with all the proteins and protein complexes embedded in it an attached to it. [GOC:dos, GOC:mah, ISBN:0815316194];Catalysis of an oxidation-reduction (redox) rea…
OS02T0813500-01	0.00129512	0.0544271	0.719442	OS02G0813500	GRC2	2889.11	2736.27	4225.89	5036.54	no	OS02G0813500	Glutathione reductase, cytosolic [Source:UniProtKB/Swiss-Prot;Acc:P48642]	Glutathione reductase, cytosolic (EC 1.8.1.7) (GR) (GRase). (Os02t0813500-01);Similar to Glutathione reductase, cytosolic. (Os02t0813500-02);Similar to Glutathione reductase, cytosolic. (Os02t0813500-03)	2	34837853	34843851	GO:0050660;GO:0005623;GO:0045454;GO:0016491;GO:0055114;GO:0006749;GO:0000305;GO:0016668;GO:0004362;GO:0005737;GO:0050661;GO:0009055;GO:0098869;GO:0005777	flavin adenine dinucleotide binding;cell;cell redox homeostasis;oxidoreductase activity;oxidation-reduction process;glutathione metabolic process;response to oxygen radical;oxidoreductase activity, acting on a sulfur group of donors, NAD(P) as acceptor;glutathione-disulfide reductase activity;cytoplasm;NADP binding;electron carrier activity;cellular oxidant detoxification;peroxisome	Interacting selectively and non-covalently with FAD, flavin-adenine dinucleotide, the coenzyme or the prosthetic group of various flavoprotein oxidoreductase enzymes, in either the oxidized form, FAD, or the reduced form, FADH2. [CHEBI:24040, GOC:ai, GOC:imk, ISBN:0198506732];The basic structural and functional unit of all organisms. Includes the plasma membrane and any external encapsulating str…
OS03T0223400-01	0.00129397	0.0544271	0.967583	OS03G0223400	GLN1-2	9706.77	8594.76	15975.9	19813.9	no	OS03G0223400	Glutamine synthetase cytosolic isozyme 1-2 [Source:UniProtKB/Swiss-Prot;Acc:P14654]	Cytosolic glutamine synthetase, Ammonium assimilation (Os03t0223400-01)	3	6457915	6462146	GO:0004356;GO:0006542;GO:0005737;GO:0016874;GO:0006807;GO:0005524;GO:0000166;GO:0003824	glutamate-ammonia ligase activity;glutamine biosynthetic process;cytoplasm;ligase activity;nitrogen compound metabolic process;ATP binding;nucleotide binding;catalytic activity	Catalysis of the reaction: L-glutamate + ATP + NH(4)(+) = L-glutamine + ADP + 2 H(+) + phosphate. [EC:6.3.1.2, RHEA:16172];The chemical reactions and pathways resulting in the formation of glutamine, 2-amino-4-carbamoylbutanoic acid. [GOC:ai];All of the contents of a cell excluding the plasma membrane and nucleus, but including other subcellular structures. [ISBN:0198547684];Catalysis of the join…
OS12T0628500-01	0.00130209	0.0546447	0.355326	OS12G0628500		2823.28	2815.27	3660.4	3552.85	no	OS12G0628500	Methionine aminopeptidase [Source:UniProtKB/TrEMBL;Acc:A0A0P0YCB1]	Similar to Methionine aminopeptidase. (Os12t0628500-01)	12	26906313	26910025	GO:0070084;GO:0070006;GO:0008235;GO:0004177;GO:0005737;GO:0046872;GO:0006508;GO:0016787;GO:0008233;GO:0016020;GO:0016021	protein initiator methionine removal;metalloaminopeptidase activity;metalloexopeptidase activity;aminopeptidase activity;cytoplasm;metal ion binding;proteolysis;hydrolase activity;peptidase activity;membrane;integral component of membrane	The protein modification process in which the translation-initiating methionine or formylmethionine residue is removed from a protein. [GOC:imk, GOC:mah];Catalysis of the hydrolysis of N-terminal amino acid residues from a polypeptide chain by a mechanism in which water acts as a nucleophile, one or two metal ions hold the water molecule in place, and charged amino acid side chains are ligands fo…
OS06T0194000-01	0.00130955	0.0548825	-0.50335	OS06G0194000		6718.5	6788.32	4454.67	5073.95	no	OS06G0194000	EREBP transcription factor [Source:UniProtKB/TrEMBL;Acc:Q69Y47]	AP2/ERF transcription factor, Drought resistance, Control of lignin biosynthesis (Os06t0194000-01);Similar to Ethylene-responsive transcription factor 3 (Ethylene-responsive element binding factor 3 homolog) (EREBP-5) (NtERF5). (Os06t0194000-02)	6	4731330	4733911	GO:0003700;GO:0003677;GO:0005634;GO:0006355;GO:0006351	transcription factor activity, sequence-specific DNA binding;DNA binding;nucleus;regulation of transcription, DNA-templated;transcription, DNA-templated	Interacting selectively and non-covalently with a specific DNA sequence in order to modulate transcription. The transcription factor may or may not also interact selectively with a protein or macromolecular complex. [GOC:curators, GOC:txnOH];Any molecular function by which a gene product interacts selectively and non-covalently with DNA (deoxyribonucleic acid). [GOC:dph, GOC:jl, GOC:tb, GOC:vw];A…
OS04T0460350-00	0.00131463	0.0549448	-0.899978	OS04G0460350		1440.21	1442.09	682.018	862.591	no	OS04G0460350	Os04g0460350 protein [Source:UniProtKB/TrEMBL;Acc:A0A0P0WB05]	Similar to predicted protein. (Os04t0460350-00)	4	22980664	22981298	GO:0016020;GO:0016021	membrane;integral component of membrane	A lipid bilayer along with all the proteins and protein complexes embedded in it an attached to it. [GOC:dos, GOC:mah, ISBN:0815316194];The component of a membrane consisting of the gene products and protein complexes having at least some part of their peptide sequence embedded in the hydrophobic region of the membrane. [GOC:dos, GOC:go_curators]
OS12T0460800-03	0.00131328	0.0549448	-0.418875	OS12G0460800		2714.98	2934.9	2156.18	2069.97	no	OS12G0460800	Os12g0460800 protein [Source:UniProtKB/TrEMBL;Acc:A0A0P0Y9T6]	LAMMER kinase-type protein, Positive regulator of disease resistance (Os12t0460800-01);Similar to Lammer-type protein kinase. (Os12t0460800-02);Similar to Lammer-type protein kinase. (Os12t0460800-03)	12	16196141	16199480	GO:0006468;GO:0005524;GO:0004672	protein phosphorylation;ATP binding;protein kinase activity	The process of introducing a phosphate group on to a protein. [GOC:hb];Interacting selectively and non-covalently with ATP, adenosine 5'-triphosphate, a universally important coenzyme and enzyme regulator. [ISBN:0198506732];Catalysis of the phosphorylation of an amino acid residue in a protein, usually according to the reaction: a protein + ATP = a phosphoprotein + ADP. [MetaCyc:PROTEIN-KINASE-RX…
OS02T0643800-01	0.00132624	0.0549895	-0.90036	OS02G0643800		454.587	381.882	206.849	241.291	no	OS02G0643800	Auxin-responsive protein-like [Source:UniProtKB/TrEMBL;Acc:Q6H664]	Auxin responsive SAUR protein family protein. (Os02t0643800-01)	2	25878905	25879875	GO:0009733	response to auxin	Any process that results in a change in state or activity of a cell or an organism (in terms of movement, secretion, enzyme production, gene expression, etc.) as a result of an auxin stimulus. [GOC:jl]
OS03T0232900-01	0.0013265	0.0549895	-0.578955	OS03G0232900	ADIPOR3	615.629	644.361	439.067	404.431	no	OS03G0232900	Heptahelical transmembrane protein ADIPOR3 [Source:UniProtKB/Swiss-Prot;Acc:Q10PI5]	Hly-III related domain containing protein. (Os03t0232900-01)	3	7046913	7051263	GO:0009725;GO:0004872;GO:0016021;GO:0016020	response to hormone;receptor activity;integral component of membrane;membrane	Any process that results in a change in state or activity of a cell or an organism (in terms of movement, secretion, enzyme production, gene expression, etc.) as a result of a hormone stimulus. [GOC:jl];Combining with an extracellular or intracellular messenger to initiate a change in cell activity. [GOC:ceb, ISBN:0198506732];The component of a membrane consisting of the gene products and protein…
OS03T0258900-01	0.00131982	0.0549895	2.19512	OS03G0258900		78.4826	95.7277	297.59	500.166	no	OS03G0258900	Glyoxal oxidase, putative, expressed [Source:UniProtKB/TrEMBL;Acc:Q10NU0]	Galactose oxidase, beta-propeller domain containing protein. (Os03t0258900-01)	3	8384206	8386087
OS05T0490500-01	0.00132648	0.0549895	-0.579097	OS05G0490500		596.264	601.129	421.505	380.009	no	OS05G0490500	Os05g0490500 protein [Source:UniProtKB/TrEMBL;Acc:A0A0P0WNY6]	Conserved hypothetical protein. (Os05t0490500-01)	5	24107393	24110143	GO:0000149;GO:0005768;GO:0003677;GO:0035493;GO:0060627;GO:0000323	SNARE binding;endosome;DNA binding;SNARE complex assembly;regulation of vesicle-mediated transport;lytic vacuole	Interacting selectively and non-covalently with a SNARE (soluble N-ethylmaleimide-sensitive factor attached protein receptor) protein. [PMID:12642621];A vacuole to which materials ingested by endocytosis are delivered. [ISBN:0198506732, PMID:19696797];Any molecular function by which a gene product interacts selectively and non-covalently with DNA (deoxyribonucleic acid). [GOC:dph, GOC:jl, GOC:tb,…
OS08T0424500-01	0.00132435	0.0549895	1.00069	OS08G0424500	BADH2	248.251	205.803	471.741	436.801	no	OS08G0424500	Betaine aldehyde dehydrogenase 2 [Source:UniProtKB/Swiss-Prot;Acc:Q84LK3]	Betaine aldehyde dehydrogenase, Rice fragrance (Os08t0424500-01);Similar to Betaine aldehyde dehydrogenase. (Os08t0424500-02)	8	20379823	20385975	GO:0055114;GO:0016491;GO:0008152;GO:0005777;GO:0071454;GO:0019285;GO:0008802;GO:0005737	oxidation-reduction process;oxidoreductase activity;metabolic process;peroxisome;cellular response to anoxia;glycine betaine biosynthetic process from choline;betaine-aldehyde dehydrogenase activity;cytoplasm	A metabolic process that results in the removal or addition of one or more electrons to or from a substance, with or without the concomitant removal or addition of a proton or protons. [GOC:dhl, GOC:ecd, GOC:jh2, GOC:jid, GOC:mlg, GOC:rph];Catalysis of an oxidation-reduction (redox) reaction, a reversible chemical reaction in which the oxidation state of an atom or atoms within a molecule is alte…
OS09T0451400-01	0.00132292	0.0549895	2.63741	OS09G0451400	ACO1	10.6381	14.1055	80.6949	73.2625	no	OS09G0451400	1-aminocyclopropane-1-carboxylate oxidase 1 [Source:UniProtKB/Swiss-Prot;Acc:Q0J1C1]	ACC oxidase, Ethylene biosynthesis (Os09t0451400-01)	9	16925457	16927046	GO:0009835;GO:0009693;GO:0031418;GO:0009815;GO:0055114;GO:0046872;GO:0016491	fruit ripening;ethylene biosynthetic process;L-ascorbic acid binding;1-aminocyclopropane-1-carboxylate oxidase activity;oxidation-reduction process;metal ion binding;oxidoreductase activity	An aging process that has as participant a fruit. Ripening causes changes in one or more characteristics of a fruit (color, aroma, flavor, texture, hardness, cell wall structure) and may make it more attractive to animals and aid in seed dispersal. [GOC:lr];The chemical reactions and pathways resulting in the formation of ethylene (C2-H4, ethene), a simple hydrocarbon gas that can function in pla…
OS02T0554900-02	0.00133498	0.055266	-0.857259	OS02G0554900	PDIL1-3	939.655	1069.47	504.347	604.693	no	OS02G0554900	Protein disulfide isomerase-like 1-3 [Source:UniProtKB/Swiss-Prot;Acc:Q69ST6]	Similar to Protein disulfide isomerase (Fragment). (Os02t0554900-01);Similar to Protein disulfide isomerase-like 1-3. (Os02t0554900-02)	2	20957207	20961970	GO:0034976;GO:0003756;GO:0006457;GO:0005783;GO:0016853;GO:0005788;GO:0005623;GO:0045454	response to endoplasmic reticulum stress;protein disulfide isomerase activity;protein folding;endoplasmic reticulum;isomerase activity;endoplasmic reticulum lumen;cell;cell redox homeostasis	Any process that results in a change in state or activity of a cell (in terms of movement, secretion, enzyme production, gene expression, etc.) as a result of a stress acting at the endoplasmic reticulum. ER stress usually results from the accumulation of unfolded or misfolded proteins in the ER lumen. [GOC:cjm, GOC:mah];Catalysis of the rearrangement of both intrachain and interchain disulfide b…
OS02T0131100-02	0.00134251	0.0553787	-0.4125	OS02G0131100		5976.12	6267.63	4399.73	4799.25	no	OS02G0131100	Os02g0131100 protein [Source:UniProtKB/TrEMBL;Acc:A0A0P0VED8]	Hypothetical conserved gene. (Os02t0131100-01);Conserved hypothetical protein. (Os02t0131100-02)	2	1626975	1630134
OS03T0835150-01	0.0013407	0.0553787	0.357301	OS03G0835150		4792.53	4643.31	6002.54	6085.03	no	OS03G0835150	Expressed protein [Source:UniProtKB/TrEMBL;Acc:Q75LJ0]	Conserved hypothetical protein. (Os03t0835150-01)	3	35090847	35091639
OS11T0521000-01	0.00134314	0.0553787	-1.57617	OS11G0521000		455.607	636.126	161.967	204.169	no	OS11G0521000	GDSL-like Lipase/Acylhydrolase family protein, expressed [Source:UniProtKB/TrEMBL;Acc:Q2R3H2]	Lipase, GDSL domain containing protein. (Os11t0521000-01)	11	18770070	18772676	GO:0016788;GO:0016787	hydrolase activity, acting on ester bonds;hydrolase activity	Catalysis of the hydrolysis of any ester bond. [GOC:jl];Catalysis of the hydrolysis of various bonds, e.g. C-O, C-N, C-C, phosphoric anhydride bonds, etc. Hydrolase is the systematic name for any enzyme of EC class 3. [ISBN:0198506732]
OS10T0172000-00	0.00135066	0.0556139	-0.849478	OS10G0172000		383.473	426.209	204.907	244.455	no	OS10G0172000	Os10g0172000 protein [Source:UniProtKB/TrEMBL;Acc:A0A0N7KRI0]	Hypothetical protein. (Os10t0172000-00)	10	4946821	4948377
OS03T0128100-02	0.00135311	0.0556395	-0.508851	OS03G0128100		2313.25	2078.01	1533.71	1552.39	no	OS03G0128100	Os03g0128100 protein [Source:UniProtKB/TrEMBL;Acc:Q0DVI7]	Similar to Callose synthase 1 catalytic subunit. (Os03t0128100-01);Similar to 1,3-beta-glucan synthase component family protein, expressed. (Os03t0128100-02)	3	1582178	1585728	GO:0000148;GO:0006075;GO:0003843;GO:0016020;GO:0016021	1,3-beta-D-glucan synthase complex;(1->3)-beta-D-glucan biosynthetic process;1,3-beta-D-glucan synthase activity;membrane;integral component of membrane	A protein complex that catalyzes the transfer of a glucose group from UDP-glucose to a (1->3)-beta-D-glucan chain. [EC:2.4.1.34];The chemical reactions and pathways resulting in the formation of (1->3)-beta-D-glucans, compounds composed of glucose residues linked by (1->3)-beta-D-glucosidic bonds. [GOC:ai];Catalysis of the reaction: UDP-glucose + [(1->3)-beta-D-glucosyl](n) = UDP + [(1->3)-beta-D…
OS06T0726400-02	0.00136221	0.0559385	0.365647	OS06G0726400	SBE1	2152.01	2094.99	2687.87	2784.21	no	OS06G0726400	1,4-alpha-glucan-branching enzyme, chloroplastic/amyloplastic [Source:UniProtKB/Swiss-Prot;Acc:Q01401]	Branching enzyme-I precursor (Starch-branching enzyme I) (1,4-alpha- glucan branching enzyme I). (Os06t0726400-01);Similar to 1,4-alpha-glucan-branching enzyme, chloroplastic/amyloplastic. (Os06t0726400-02);Hypothetical conserved gene. (Os06t0726400-03);Similar to 1,4-alpha-glucan-branching enzyme, chloroplastic/amyloplastic. (Os06t0726400-04)	6	30897378	30905803	GO:0005978;GO:0003844;GO:0043169;GO:0004553;GO:0005975;GO:0003824;;GO:0009501;GO:0005982;GO:0019252;GO:0009536;GO:0009507;GO:0016757;GO:0016740;GO:0102752	glycogen biosynthetic process;1,4-alpha-glucan branching enzyme activity;cation binding;hydrolase activity, hydrolyzing O-glycosyl compounds;carbohydrate metabolic process;catalytic activity;;amyloplast;starch metabolic process;starch biosynthetic process;plastid;chloroplast;transferase activity, transferring glycosyl groups;transferase activity	The chemical reactions and pathways resulting in the formation of glycogen, a polydisperse, highly branched glucan composed of chains of D-glucose residues. [ISBN:0198506732];Catalysis of the transfer of a segment of a (1->4)-alpha-D-glucan chain to a primary hydroxyl group in a similar glucan chain. [EC:2.4.1.18];Interacting selectively and non-covalently with cations, charged atoms or groups of…
OS02T0684100-00	0.00136757	0.0560833	-1.21117	OS02G0684100		403.625	346.884	139.526	184.632	no	OS02G0684100	Sulfotransferase [Source:UniProtKB/TrEMBL;Acc:A0A0P0VN52]	Sulfotransferase domain domain containing protein. (Os02t0684100-00)	2	27967626	27968925	GO:0008146;GO:0016740	sulfotransferase activity;transferase activity	Catalysis of the transfer of a sulfate group from 3'-phosphoadenosine 5'-phosphosulfate to the hydroxyl group of an acceptor, producing the sulfated derivative and 3'-phosphoadenosine 5'-phosphate. [EC:2.8.2, GOC:curators];Catalysis of the transfer of a group, e.g. a methyl group, glycosyl group, acyl group, phosphorus-containing, or other groups, from one compound (generally regarded as the dono…
OS05T0405900-03	0.00137096	0.0561469	-0.379199	OS05G0405900		2085.03	2133.5	1638.46	1605.02	no	OS05G0405900	Os05g0405900 protein [Source:UniProtKB/TrEMBL;Acc:Q0DI99]	WD40 repeat-like domain containing protein. (Os05t0405900-01);Hypothetical conserved gene. (Os05t0405900-02);Conserved hypothetical protein. (Os05t0405900-03)	5	19768783	19775018	GO:0005737;GO:0042594;GO:0016192	cytoplasm;response to starvation;vesicle-mediated transport	All of the contents of a cell excluding the plasma membrane and nucleus, but including other subcellular structures. [ISBN:0198547684];Any process that results in a change in state or activity of a cell or an organism (in terms of movement, secretion, enzyme production, gene expression, etc.) as a result of a starvation stimulus, deprivation of nourishment. [GOC:go_curators];A cellular transport …
OS01T0954500-01	0.00137496	0.0561763	0.825893	OS01G0954500		169.196	158.517	275.149	305.766	no	OS01G0954500	Os01g0954500 protein [Source:UniProtKB/TrEMBL;Acc:Q941Y5]	Protein of unknown function DUF702 family protein. (Os01t0954500-01)	1	42037177	42039335
OS10T0557900-00	0.00137536	0.0561763	-1.03471	OS10G0557900		161.723	168.156	85.071	75.9474	no	OS10G0557900	Matrixin family protein, expressed [Source:UniProtKB/TrEMBL;Acc:Q94LQ4]	Peptidase M10A and M12B, matrixin and adamalysin family protein. (Os10t0557900-00)	10	21955492	21957095	GO:0031012;GO:0008237;GO:0046872;GO:0004222;GO:0006508;GO:0016787;GO:0008233;GO:0008270	extracellular matrix;metallopeptidase activity;metal ion binding;metalloendopeptidase activity;proteolysis;hydrolase activity;peptidase activity;zinc ion binding	A structure lying external to one or more cells, which provides structural support for cells or tissues. [GOC:mah, NIF_Subcellular:nlx_subcell_20090513];Catalysis of the hydrolysis of peptide bonds by a mechanism in which water acts as a nucleophile, one or two metal ions hold the water molecule in place, and charged amino acid side chains are ligands for the metal ions. [GOC:mah, http://merops.s…
OS01T0636600-01	0.00138126	0.056181	1.17439	OS01G0636600		103.046	129.959	236.689	289.196	no	OS01G0636600	Peptide deformylase [Source:UniProtKB/TrEMBL;Acc:A0A0P0V5Q2]	Hypothetical conserved gene. (Os01t0636600-01)	1	25516026	25523268	GO:0005739;GO:0009507;GO:0042586;GO:0003723;GO:0006412;GO:0009536;GO:0046872;GO:0016787;GO:0003676;GO:0005524;GO:0031365;GO:0043686;GO:0018206	mitochondrion;chloroplast;peptide deformylase activity;RNA binding;translation;plastid;metal ion binding;hydrolase activity;nucleic acid binding;ATP binding;N-terminal protein amino acid modification;co-translational protein modification;peptidyl-methionine modification	A semiautonomous, self replicating organelle that occurs in varying numbers, shapes, and sizes in the cytoplasm of virtually all eukaryotic cells. It is notably the site of tissue respiration. [GOC:giardia, ISBN:0198506732];A chlorophyll-containing plastid with thylakoids organized into grana and frets, or stroma thylakoids, and embedded in a stroma. [ISBN:0471245208];Catalysis of the reaction: f…
OS01T0893400-02	0.00138214	0.056181	-0.846849	OS01G0893400		354.507	348.593	211.562	179.36	no	OS01G0893400	BTB/POZ and TAZ domain-containing protein 3 [Source:Projected from Arabidopsis thaliana (AT1G05690) UniProtKB/Swiss-Prot;Acc:Q9SYL0]	Zinc finger, TAZ-type domain containing protein. (Os01t0893400-01);Zinc finger, TAZ-type domain containing protein. (Os01t0893400-02)	1	38843729	38846523	GO:0016573;GO:0019005;GO:0042787;GO:0030162;GO:0031625;GO:0043161;GO:0005737;GO:0004402;GO:0003712;GO:0005634;GO:0006355;GO:0008270;GO:0005516;GO:0009409;GO:0009553;GO:0009555;GO:0009651;GO:0009723;GO:0009751;GO:0042542	histone acetylation;SCF ubiquitin ligase complex;protein ubiquitination involved in ubiquitin-dependent protein catabolic process;regulation of proteolysis;ubiquitin protein ligase binding;proteasome-mediated ubiquitin-dependent protein catabolic process;cytoplasm;histone acetyltransferase activity;transcription cofactor activity;nucleus;regulation of transcription, DNA-templated;zinc ion binding…	The modification of a histone by the addition of an acetyl group. [GOC:ai];A ubiquitin ligase complex in which a cullin from the Cul1 subfamily and a RING domain protein form the catalytic core; substrate specificity is conferred by a Skp1 adaptor and an F-box protein. SCF complexes are involved in targeting proteins for degradation by the proteasome. The best characterized complexes are those fr…
OS06T0283300-01	0.00138283	0.056181	-0.477506	OS06G0283300		971.343	906.56	667.712	681.032	no	OS06G0283300	Calcium/calmodulin-regulated receptor-like kinase 2 [Source:Projected from Arabidopsis thaliana (AT5G15730) UniProtKB/Swiss-Prot;Acc:Q9LFV3]	Similar to nodulation receptor kinase. (Os06t0283300-01);Similar to nodulation receptor kinase. (Os06t0283300-02)	6	10009636	10013501	GO:0006468;GO:0005524;GO:0004672;GO:0016020;GO:0016021;GO:0046872	protein phosphorylation;ATP binding;protein kinase activity;membrane;integral component of membrane;metal ion binding	The process of introducing a phosphate group on to a protein. [GOC:hb];Interacting selectively and non-covalently with ATP, adenosine 5'-triphosphate, a universally important coenzyme and enzyme regulator. [ISBN:0198506732];Catalysis of the phosphorylation of an amino acid residue in a protein, usually according to the reaction: a protein + ATP = a phosphoprotein + ADP. [MetaCyc:PROTEIN-KINASE-RX…
OS08T0192800-01	0.00138028	0.056181	0.414407	OS08G0192800		1317.9	1361.8	1717.24	1854.13	no	OS08G0192800	Os08g0192800 protein [Source:UniProtKB/TrEMBL;Acc:Q6Z1C1]	Bromodomain containing protein. (Os08t0192800-01)	8	5418272	5420390
OS05T0323400-01	0.0013908	0.0562325	-1.21617	OS05G0323400		388.336	371.588	137.574	189.516	no	OS05G0323400	Os05g0323400 protein [Source:UniProtKB/TrEMBL;Acc:Q5W6D4]	Hypothetical protein. (Os05t0323400-01)	5	15006215	15007071
OS07T0673200-01	0.00139146	0.0562325	0.575741	OS07G0673200		379.162	398.351	599.083	559.756	no	OS07G0673200	Probable E3 ubiquitin-protein ligase BAH1-like 2 [Source:UniProtKB/Swiss-Prot;Acc:Q7XI73]	RING-type E3 ubiquitin-ligase, Maintenance of phosphate homeostasis via degradation of phosphate transporters (Os07t0673200-01)	7	28452751	28456565	GO:0043161;GO:0016567;GO:0061630;GO:0005634;GO:0046872;GO:0016740;GO:0004842;GO:0009626;GO:0009627;GO:0009697;GO:0009751;GO:0010167;GO:0010337;GO:0042742;GO:0080021;GO:0005886	proteasome-mediated ubiquitin-dependent protein catabolic process;protein ubiquitination;ubiquitin protein ligase activity;nucleus;metal ion binding;transferase activity;ubiquitin-protein transferase activity;plant-type hypersensitive response;systemic acquired resistance;salicylic acid biosynthetic process;response to salicylic acid;response to nitrate;regulation of salicylic acid metabolic proc…	The chemical reactions and pathways resulting in the breakdown of a protein or peptide by hydrolysis of its peptide bonds, initiated by the covalent attachment of ubiquitin, and mediated by the proteasome. [GOC:go_curators];The process in which one or more ubiquitin groups are added to a protein. [GOC:ai];Catalysis of the transfer of ubiquitin to a substrate protein via the reaction X-ubiquitin +…
OS09T0553300-01	0.00138738	0.0562325	-0.506791	OS09G0553300		993.773	1110.65	722.997	758.064	no	OS09G0553300	Os09g0553300 protein [Source:UniProtKB/TrEMBL;Acc:Q0IZS1]	NUDIX hydrolase domain containing protein. (Os09t0553300-01)	9	21922941	21926057	GO:0016787	hydrolase activity	Catalysis of the hydrolysis of various bonds, e.g. C-O, C-N, C-C, phosphoric anhydride bonds, etc. Hydrolase is the systematic name for any enzyme of EC class 3. [ISBN:0198506732]
OS12T0210300-01	0.00138999	0.0562325	0.397062	OS12G0210300		1848.93	1882.65	2353.4	2560.42	no	OS12G0210300	Glutathione S-transferase, putative, expressed [Source:UniProtKB/TrEMBL;Acc:Q945X3]	Similar to Glutathione S-transferase GST 18 (EC 2.5.1.18). (Os12t0210300-01)	12	5760537	5763699	GO:0009072;GO:0005737;GO:0003824;GO:0016740	aromatic amino acid family metabolic process;cytoplasm;catalytic activity;transferase activity	The chemical reactions and pathways involving aromatic amino acid family, amino acids with aromatic ring (phenylalanine, tyrosine, tryptophan). [GOC:go_curators];All of the contents of a cell excluding the plasma membrane and nucleus, but including other subcellular structures. [ISBN:0198547684];Catalysis of a biochemical reaction at physiological temperatures. In biologically catalyzed reactions…
OS01T0360200-01	0.00140127	0.0565541	1.39876	OS01G0360200	RBOHB	132.901	145.205	339.158	394.14	no	OS01G0360200	Respiratory burst oxidase homolog protein B [Source:UniProtKB/Swiss-Prot;Acc:Q5ZAJ0]	Similar to Respiratory burst oxidase homolog. (Os01t0360200-01);Similar to Respiratory burst oxidase homolog. (Os01t0360200-03)	1	14621368	14627934	GO:0043621;GO:0005515;GO:0050664;GO:0004601;GO:0005509;GO:0055114;GO:0046872;GO:0016491;GO:0098869;GO:0016020;GO:0016021;GO:0016174	protein self-association;protein binding;oxidoreductase activity, acting on NAD(P)H, oxygen as acceptor;peroxidase activity;calcium ion binding;oxidation-reduction process;metal ion binding;oxidoreductase activity;cellular oxidant detoxification;membrane;integral component of membrane;NAD(P)H oxidase activity	Interacting selectively and non-covalently with a domain within the same polypeptide. [GOC:jl];Interacting selectively and non-covalently with any protein or protein complex (a complex of two or more proteins that may include other nonprotein molecules). [GOC:go_curators];Catalysis of an oxidation-reduction (redox) reaction in which NADH or NADPH acts as a hydrogen or electron donor and reduces a…
OS09T0240500-03	0.00140849	0.0567708	1.22819	OS09G0240500		125.612	102.278	299.781	234.103	no	OS09G0240500	Os09g0240500 protein [Source:UniProtKB/TrEMBL;Acc:Q68UR2]	Similar to Sulfate transporter 4.1, chloroplast precursor (AST82). (Os09t0240500-01);Similar to Sulfate transporter 4.1. (Os09t0240500-02);Similar to Sulfate transporter 4.1. (Os09t0240500-03);Similar to Sulfate transporter 4.1. (Os09t0240500-04)	9	3073972	3092832	GO:0015116;GO:0005887;GO:0005886;GO:1902358;GO:0008272;GO:0008271;GO:0055085;GO:0016020;GO:0016021;GO:0006810	sulfate transmembrane transporter activity;integral component of plasma membrane;plasma membrane;sulfate transmembrane transport;sulfate transport;secondary active sulfate transmembrane transporter activity;transmembrane transport;membrane;integral component of membrane;transport	Enables the transfer of sulfate ions, SO4(2-), from one side of a membrane to the other. [GOC:ai];The component of the plasma membrane consisting of the gene products and protein complexes having at least some part of their peptide sequence embedded in the hydrophobic region of the membrane. [GOC:dos, GOC:go_curators];The membrane surrounding a cell that separates the cell from its external envir…
OS01T0833200-01	0.0014407	0.0573128	0.526398	OS01G0833200		1653.23	1673.69	2231.44	2560.42	no	OS01G0833200	Homoserine dehydrogenase-like [Source:UniProtKB/TrEMBL;Acc:Q5QLC2]	Similar to expressed protein. (Os01t0833200-01)	1	35682818	35685747	GO:0004848	ureidoglycolate hydrolase activity	Catalysis of the reaction: (S)-ureidoglycolate + H(2)O + 2 H(+) = CO(2) + glyoxylate + 2 NH(4)(+). [EC:3.5.3.19, RHEA:19812]
OS02T0790500-02	0.00143067	0.0573128	1.34564	OS02G0790500		379.492	484.055	1237.84	956.808	no	OS02G0790500	Os02g0790500 protein [Source:UniProtKB/TrEMBL;Acc:A0A0P0VQK2]	Hypothetical protein. (Os02t0790500-01);Similar to Trehalose-6-phosphate synthase. (Os02t0790500-02);Similar to trehalose-6-phosphate synthase. (Os02t0790500-03)	2	33569391	33573165	GO:0005992;GO:0003824;GO:0070413;GO:0016791;GO:0005737;GO:0016311;	trehalose biosynthetic process;catalytic activity;trehalose metabolism in response to stress;phosphatase activity;cytoplasm;dephosphorylation;	The chemical reactions and pathways resulting in the formation of trehalose, a disaccharide isomeric with sucrose and obtained from certain lichens and fungi. [GOC:jl, ISBN:0028623819];Catalysis of a biochemical reaction at physiological temperatures. In biologically catalyzed reactions, the reactants are known as substrates, and the catalysts are naturally occurring macromolecular substances kno…
OS03T0148700-02	0.00143863	0.0573128	-0.803984	OS03G0148700		446.582	426.673	273.956	226.215	no	OS03G0148700	Os03g0148700 protein [Source:UniProtKB/TrEMBL;Acc:Q8H085]	Similar to Calcium/calmodulin-regulated receptor-like kinase. (Os03t0148700-01);Similar to nodulation receptor kinase. (Os03t0148700-02)	3	2707497	2710821	GO:0006468;GO:0005524;GO:0004672;GO:0016310;GO:0016301;GO:0055085;GO:0016021;GO:0004674;GO:0000166;GO:0016020	protein phosphorylation;ATP binding;protein kinase activity;phosphorylation;kinase activity;transmembrane transport;integral component of membrane;protein serine/threonine kinase activity;nucleotide binding;membrane	The process of introducing a phosphate group on to a protein. [GOC:hb];Interacting selectively and non-covalently with ATP, adenosine 5'-triphosphate, a universally important coenzyme and enzyme regulator. [ISBN:0198506732];Catalysis of the phosphorylation of an amino acid residue in a protein, usually according to the reaction: a protein + ATP = a phosphoprotein + ADP. [MetaCyc:PROTEIN-KINASE-RX…
OS03T0314500-02	0.00143931	0.0573128	-1.02831	OS03G0314500		371.174	374.528	157.819	207.787	no	OS03G0314500	Os03g0314500 protein [Source:UniProtKB/TrEMBL;Acc:A0A0P0VWM0]	WD40-like Beta Propeller domain containing protein. (Os03t0314500-01);Hypothetical conserved gene. (Os03t0314500-02)	3	11266821	11270098
OS03T0392600-01	0.0014384	0.0573128	0.692462	OS03G0392600		258.839	300.299	455.938	447.651	no	OS03G0392600	Carboxypeptidase [Source:UniProtKB/TrEMBL;Acc:Q75KN5]	Peptidase S10, serine carboxypeptidase family protein. (Os03t0392600-01)	3	15763550	15767310	GO:0004185;GO:0051603;GO:0004180;GO:0006508;GO:0016787;GO:0008233	serine-type carboxypeptidase activity;proteolysis involved in cellular protein catabolic process;carboxypeptidase activity;proteolysis;hydrolase activity;peptidase activity	Catalysis of the hydrolysis of a peptide bond not more than three residues from the C-terminus of a polypeptide chain by a catalytic mechanism that involves a catalytic triad consisting of a serine nucleophile that is activated by a proton relay involving an acidic residue (e.g. aspartate or glutamate) and a basic residue (usually histidine). [http://merops.sanger.ac.uk/about/glossary.htm#CARBOXY…
OS03T0836800-01	0.00143454	0.0573128	1.68873	OS03G0836800		1364.78	1382.39	3477.41	5378.74	no	OS03G0836800	Os03g0836800 protein [Source:UniProtKB/TrEMBL;Acc:A0A0P0W5B6]	Similar to IAA-amino acid hydrolase 1 (EC 3.5.1.-). (Os03t0836800-01)	3	35161307	35163174	GO:0016787;GO:0008152	hydrolase activity;metabolic process	Catalysis of the hydrolysis of various bonds, e.g. C-O, C-N, C-C, phosphoric anhydride bonds, etc. Hydrolase is the systematic name for any enzyme of EC class 3. [ISBN:0198506732];The chemical reactions and pathways, including anabolism and catabolism, by which living organisms transform chemical substances. Metabolic processes typically transform small molecules, but also include macromolecular …
OS05T0295300-01	0.00143856	0.0573128	-0.377985	OS05G0295300		3612.24	3901.16	2869.55	2912.1	no	OS05G0295300	Os05g0295300 protein [Source:UniProtKB/TrEMBL;Acc:A0A0N7KKG9]	Similar to Acetyl-coenzyme A carboxylase (EC 6.4.1.2). (Os05t0295300-01)	5	13064221	13065317	GO:0005829;GO:0004075;GO:0003824;GO:0006631;GO:0008152;GO:0006629;GO:0016874;GO:0005737;GO:0006633;GO:0046872;GO:0005524;GO:0000166;GO:0003989;GO:2001295	cytosol;biotin carboxylase activity;catalytic activity;fatty acid metabolic process;metabolic process;lipid metabolic process;ligase activity;cytoplasm;fatty acid biosynthetic process;metal ion binding;ATP binding;nucleotide binding;acetyl-CoA carboxylase activity;malonyl-CoA biosynthetic process	The part of the cytoplasm that does not contain organelles but which does contain other particulate matter, such as protein complexes. [GOC:hjd, GOC:jl];Catalysis of the reaction: ATP + biotin-carboxyl-carrier protein + CO2 = ADP + phosphate + carboxybiotin-carboxyl-carrier protein. [EC:6.3.4.14];Catalysis of a biochemical reaction at physiological temperatures. In biologically catalyzed reaction…
OS06T0136600-02	0.00143865	0.0573128	0.80626	OS06G0136600		232.848	257.461	444.251	413.14	no	OS06G0136600	Os06g0136600 protein [Source:UniProtKB/TrEMBL;Acc:Q5VNT9]	Similar to Enolase 1 (EC 4.2.1.11) (2-phosphoglycerate dehydratase 1) (2-phospho- D-glycerate hydro-lyase 1). (Os06t0136600-01);Similar to Enolase. (Os06t0136600-02)	6	1931305	1936376	GO:0000015;GO:0004634;GO:0006096;GO:0000287;GO:0046872	phosphopyruvate hydratase complex;phosphopyruvate hydratase activity;glycolytic process;magnesium ion binding;metal ion binding	A multimeric enzyme complex, usually a dimer or an octamer, that catalyzes the conversion of 2-phospho-D-glycerate to phosphoenolpyruvate and water. [GOC:jl, ISBN:0198506732];Catalysis of the reaction: 2-phospho-D-glycerate = phosphoenolpyruvate + H2O. [EC:4.2.1.11, ISBN:0198506732];The chemical reactions and pathways resulting in the breakdown of a carbohydrate into pyruvate, with the concomitan…
OS12T0571100-01	0.00142501	0.0573128	1.22665	OS12G0571100	MT4C	57068	41848.8	109756	121733	no	OS12G0571100	Metallothionein-like protein 4C [Source:UniProtKB/Swiss-Prot;Acc:Q2QNC3]	Metallothionein-like protein, ROS (reactive oxygen species) scavenger, Antioxidant (Os12t0571100-01)	12	23515075	23516013	GO:0009555;GO:0072593;GO:0046872	pollen development;reactive oxygen species metabolic process;metal ion binding	The process whose specific outcome is the progression of the pollen grain over time, from its formation to the mature structure. The process begins with the meiosis of the microsporocyte to form four haploid microspores. The nucleus of each microspore then divides by mitosis to form a two-celled organism, the pollen grain, that contains a tube cell as well as a smaller generative cell. The pollen…
OS12T0607000-02	0.00143113	0.0573128	0.417147	OS12G0607000		1013.47	1043.66	1398.13	1348.73	no	OS12G0607000	Homocysteine S-methyltransferase 3 [Source:UniProtKB/TrEMBL;Acc:Q2QME6]	Similar to homocysteine S-methyltransferase-2. (Os12t0607000-01);Similar to Homocysteine S-methyltransferase 2 (EC 2.1.1.10) (S- methylmethionine:homocysteine methyltransferase 2) (SMM:Hcy S- methyltransferase 2) (ZmHMT-2). (Os12t0607000-02)	12	25641843	25645416	GO:0032259;GO:0008168;GO:0016740;GO:0009086;GO:0046872;GO:0005737;GO:0008270;GO:0047150	methylation;methyltransferase activity;transferase activity;methionine biosynthetic process;metal ion binding;cytoplasm;zinc ion binding;betaine-homocysteine S-methyltransferase activity	The process in which a methyl group is covalently attached to a molecule. [GOC:mah];Catalysis of the transfer of a methyl group to an acceptor molecule. [ISBN:0198506732];Catalysis of the transfer of a group, e.g. a methyl group, glycosyl group, acyl group, phosphorus-containing, or other groups, from one compound (generally regarded as the donor) to another compound (generally regarded as the ac…
OS02T0626400-03	0.00144919	0.0575007	-0.463776	OS02G0626400		10155.4	9523.67	6772.49	7496.56	no	OS02G0626400	Phenylalanine ammonia-lyase [Source:UniProtKB/TrEMBL;Acc:Q6K6Q1]	Phenylalanine ammonia-lyase (EC 4.3.1.5). (Os02t0626400-01);Similar to Phenylalanine ammonia-lyase. (Os02t0626400-02);Similar to Phenylalanine ammonia-lyase. (Os02t0626400-03)	2	24985256	24989388	GO:0006559;GO:0016841;GO:0005737;GO:0016829;GO:0003824;GO:0009800;GO:0009698;GO:0045548	L-phenylalanine catabolic process;ammonia-lyase activity;cytoplasm;lyase activity;catalytic activity;cinnamic acid biosynthetic process;phenylpropanoid metabolic process;phenylalanine ammonia-lyase activity	The chemical reactions and pathways resulting in the breakdown of phenylalanine, 2-amino-3-phenylpropanoic acid. [GOC:go_curators];Catalysis of the release of ammonia by the cleavage of a carbon-nitrogen bond or the reverse reaction with ammonia as a substrate. [EC:4.3.-.-, GOC:krc];All of the contents of a cell excluding the plasma membrane and nucleus, but including other subcellular structures…
OS04T0584500-01	0.00144875	0.0575007	-3.18073	OS04G0584500		75.4056	54.0655	7.38192	6.89645	no	OS04G0584500	Os04g0584500 protein [Source:UniProtKB/TrEMBL;Acc:B7EPT4]	U box domain domain containing protein. (Os04t0584500-01)	4	29522376	29527451	GO:0016567;GO:0004842;GO:0016740	protein ubiquitination;ubiquitin-protein transferase activity;transferase activity	The process in which one or more ubiquitin groups are added to a protein. [GOC:ai];Catalysis of the transfer of ubiquitin from one protein to another via the reaction X-Ub + Y --> Y-Ub + X, where both X-Ub and Y-Ub are covalent linkages. [GOC:BioGRID, GOC:jh2, PMID:9635407];Catalysis of the transfer of a group, e.g. a methyl group, glycosyl group, acyl group, phosphorus-containing, or other group…
OS09T0420300-01	0.00145371	0.0575363	-0.67366	OS09G0420300		999.888	1083.88	601.034	705.312	no	OS09G0420300	Os09g0420300 protein [Source:UniProtKB/TrEMBL;Acc:Q6ERQ1]	Methyladenine glycosylase domain containing protein. (Os09t0420300-01)	9	15135243	15139321	GO:0008725;GO:0006284;GO:0006281;GO:0003824	DNA-3-methyladenine glycosylase activity;base-excision repair;DNA repair;catalytic activity	Catalysis of the reaction: DNA containing 3-methyladenine + H2O = DNA with abasic site + 3-methyladenine. This reaction is the hydrolysis of DNA by cleavage of the N-C1' glycosidic bond between the damaged DNA 3-methyladenine and the deoxyribose sugar to remove the 3-methyladenine, leaving an abasic site. [EC:3.2.2.20, GOC:elh, PMID:10872450, PMID:9224623];In base excision repair, an altered base…
OS10T0465000-01	0.00145385	0.0575363	0.895284	OS10G0465000		191.37	165.257	325.505	337.813	no	OS10G0465000	Os10g0465000 protein [Source:UniProtKB/TrEMBL;Acc:A0A0N7KRX1]	Hypothetical conserved gene. (Os10t0465000-01);Hypothetical conserved gene. (Os10t0465000-02);Conserved hypothetical protein. (Os10t0465000-03)	10	17158115	17163197
OS03T0784600-01	0.00145874	0.0576553	1.07977	OS03G0784600		90.7136	79.2584	186.36	172.909	no	OS03G0784600	Os03g0784600 protein [Source:UniProtKB/TrEMBL;Acc:A0A0P0W4F2]	Conserved hypothetical protein. (Os03t0784600-01)	3	32562874	32565104
OS08T0497300-03	0.00146103	0.0576709	0.410536	OS08G0497300		947.778	1005	1284.88	1310.72	no	OS08G0497300	Os08g0497300 protein [Source:UniProtKB/TrEMBL;Acc:Q7F8U2]	Cellular retinaldehyde binding/alpha-tocopherol transport family protein. (Os08t0497300-01);Similar to SEC14 cytosolic factor (Secretion factor 14) family protein (Fragment). (Os08t0497300-02);Similar to phosphatidylinositol transporter/ transporter. (Os08t0497300-03)	8	24560893	24566089	GO:0005622;GO:0006810;GO:0005215	intracellular;transport;transporter activity	The living contents of a cell; the matter contained within (but not including) the plasma membrane, usually taken to exclude large vacuoles and masses of secretory or ingested material. In eukaryotes it includes the nucleus and cytoplasm. [ISBN:0198506732];The directed movement of substances (such as macromolecules, small molecules, ions) or cellular components (such as complexes and organelles) …
OS01T0287400-01	0.00147549	0.0579822	-1.95872	OS01G0287400		85.6173	69.9945	16.587	23.4453	no	OS01G0287400	Os01g0287400 protein [Source:UniProtKB/TrEMBL;Acc:A0A0P0V182]	Similar to Hydrophobic protein LTI6A (Low temperature-induced protein 6A). (Os01t0287400-01)	1	10333794	10334375	GO:0006278;GO:0003676;GO:0008270;GO:0003964	RNA-dependent DNA biosynthetic process;nucleic acid binding;zinc ion binding;RNA-directed DNA polymerase activity	A DNA biosynthetic process that uses RNA as a template for RNA-dependent DNA polymerases (e.g. reverse transcriptase) that synthesize the new strand. [GOC:mah, ISBN:0198506732];Interacting selectively and non-covalently with any nucleic acid. [GOC:jl];Interacting selectively and non-covalently with zinc (Zn) ions. [GOC:ai];Catalysis of the reaction: deoxynucleoside triphosphate + DNA(n) = diphosp…
OS05T0541400-00	0.00147642	0.0579822	2.9886	OS05G0541400		5.09627	7.20531	41.9553	55.6826	no	OS05G0541400	Os05g0541400 protein [Source:UniProtKB/TrEMBL;Acc:A0A0P0WQ90]	Helix-loop-helix DNA-binding domain containing protein. (Os05t0541400-00)	5	26879818	26881142	GO:0005634;GO:0046983	nucleus;protein dimerization activity	A membrane-bounded organelle of eukaryotic cells in which chromosomes are housed and replicated. In most cells, the nucleus contains all of the cell's chromosomes except the organellar chromosomes, and is the site of RNA synthesis and processing. In some species, or in specialized cell types, RNA metabolism or DNA replication may be absent. [GOC:go_curators];The formation of a protein dimer, a ma…
OS06T0270200-00	0.0014765	0.0579822	-0.41483	OS06G0270200		1302.61	1239.31	945.458	961.257	no	OS06G0270200	Potassium transporter [Source:UniProtKB/TrEMBL;Acc:A0A0P0WV22]	Similar to Potassium transporter 24. (Os06t0270200-00)	6	9033633	9037674	GO:0005886;GO:0006810;GO:0071805;GO:0006813;GO:0006811;GO:0015079;GO:0016020;GO:0016021	plasma membrane;transport;potassium ion transmembrane transport;potassium ion transport;ion transport;potassium ion transmembrane transporter activity;membrane;integral component of membrane	The membrane surrounding a cell that separates the cell from its external environment. It consists of a phospholipid bilayer and associated proteins. [ISBN:0716731363];The directed movement of substances (such as macromolecules, small molecules, ions) or cellular components (such as complexes and organelles) into, out of or within a cell, or between cells, or within a multicellular organism by me…
OS09T0508500-02	0.00147184	0.0579822	Inf	OS09G0508500	DRB5	0	0	36.6738	79.33	no	OS09G0508500	Double-stranded RNA-binding protein 5 [Source:UniProtKB/Swiss-Prot;Acc:B7E321]	Similar to Isoform 2 of Double-stranded RNA-binding protein 5. (Os09t0508500-01);Similar to Double-stranded RNA binding motif family protein. (Os09t0508500-02)	9	19710958	19712801	GO:0003723	RNA binding	Interacting selectively and non-covalently with an RNA molecule or a portion thereof. [GOC:jl, GOC:mah]
OS01T0772100-01	0.00147997	0.0579947	6.53877	OS01G0772100		0	1.02933	27.3197	68.3821	no	OS01G0772100	LOB domain-containing protein 20 [Source:Projected from Arabidopsis thaliana (AT3G03760) UniProtKB/Swiss-Prot;Acc:Q9SRV3]	Lateral organ boundaries, LOB domain containing protein. (Os01t0772100-01)	1	32592931	32593952	GO:0009753;GO:0009867;GO:1900150	response to jasmonic acid;jasmonic acid mediated signaling pathway;regulation of defense response to fungus	Any process that results in a change in state or activity of a cell or an organism (in terms of movement, secretion, enzyme production, gene expression, etc.) as a result of a jasmonic acid stimulus. [GOC:jl];A series of molecular signals mediated by jasmonic acid. [GOC:jy, PMID:16478936, PMID:19522558, PMID:20159850];Any process that modulates the frequency, rate or extent of defense response to…
OS04T0492400-02	0.00148062	0.0579947	-0.421969	OS04G0492400		1283.24	1348.42	998.146	966.141	no	OS04G0492400	OJ990528_30.4 protein [Source:UniProtKB/TrEMBL;Acc:Q7X8M4]	Similar to H0425E08.4 protein. (Os04t0492400-01);Similar to H0425E08.4 protein. (Os04t0492400-02)	4	24611350	24615159
OS01T0227200-01	0.00148344	0.0580309	0.684954	OS01G0227200		346.604	335.702	578.216	518.694	no	OS01G0227200	Os01g0227200 protein [Source:UniProtKB/TrEMBL;Acc:Q8W0B8]	Similar to Somatic embryogenesis receptor kinase-like protein. (Os01t0227200-01)	1	7038103	7042925	GO:0007178;GO:0006468;GO:0004675;GO:0007166;GO:0005886;GO:0016310;GO:0016301;GO:0005524;GO:0004674;GO:0000166;GO:0004672;GO:0016020;GO:0016021	transmembrane receptor protein serine/threonine kinase signaling pathway;protein phosphorylation;transmembrane receptor protein serine/threonine kinase activity;cell surface receptor signaling pathway;plasma membrane;phosphorylation;kinase activity;ATP binding;protein serine/threonine kinase activity;nucleotide binding;protein kinase activity;membrane;integral component of membrane	A series of molecular signals initiated by the binding of an extracellular ligand to a receptor on the surface of the target cell where the receptor possesses serine/threonine kinase activity, and ending with regulation of a downstream cellular process, e.g. transcription. [GOC:mah, GOC:signaling];The process of introducing a phosphate group on to a protein. [GOC:hb];Combining with a signal and t…
OS01T0570800-01	0.00148853	0.0580813	-0.523453	OS01G0570800		852.096	761.704	570.787	551.941	no	OS01G0570800	Os01g0570800 protein [Source:UniProtKB/TrEMBL;Acc:Q656X7]	IQ calmodulin-binding region domain containing protein. (Os01t0570800-01)	1	21900067	21903103
OS08T0453716-00	0.00148746	0.0580813	-0.695336	OS08G0453716		493.87	502.905	290.209	325.365	no	OS08G0453716	Os08g0453716 protein [Source:UniProtKB/TrEMBL;Acc:A0A0P0XGN3]	Hypothetical protein. (Os08t0453716-00)	8	22211458	22219039
OS04T0453200-02	0.00150078	0.0583912	-0.806615	OS04G0453200		1624.79	1433.98	797.616	951.149	no	OS04G0453200	OSJNBa0027G07.5 protein [Source:UniProtKB/TrEMBL;Acc:Q7XUX7]	Similar to Monosaccharide transporter 1. (Os04t0453200-01);Similar to H0505F09.4 protein. (Os04t0453200-02)	4	22611924	22620016	GO:0046323;GO:1904659;GO:0035428;GO:0005355;GO:0005351;GO:0015992;GO:0022891;GO:0022857;GO:0006810;GO:0055085;GO:0005215;GO:0016021;GO:0016020	glucose import;glucose transmembrane transport;hexose transmembrane transport;glucose transmembrane transporter activity;sugar:proton symporter activity;proton transport;substrate-specific transmembrane transporter activity;transmembrane transporter activity;transport;transmembrane transport;transporter activity;integral component of membrane;membrane	The directed movement of the hexose monosaccharide glucose into a cell or organelle. [GOC:ai];The directed movement of glucose across a membrane. [GO_REF:0000069, GOC:TermGenie, PMID:9090050];The directed movement of hexose across a membrane by means of some agent such as a transporter or pore. Hexoses are any aldoses with a chain of six carbon atoms in the molecule. [GOC:vw];Enables the transfer…
OS07T0603300-01	0.0014987	0.0583912	-0.468708	OS07G0603300		998.869	1099.32	764.953	751.226	no	OS07G0603300	Os07g0603300 protein [Source:UniProtKB/TrEMBL;Acc:A0A0P0X8U0]	TON1 RECRUIT MOTIF (TRM)-containing protein, Regulation of grain size and shape (Os07t0603300-01)	7	24664328	24669321	GO:0051513	regulation of monopolar cell growth	Any process that modulates the frequency, rate or extent of monopolar cell growth, polarized growth from one end of a cell. [GOC:ai]
OS08T0453200-01	0.00150376	0.0583912	1.03167	OS08G0453200		703.398	540.485	1328.39	1214.59	no	OS08G0453200	Os08g0453200 protein [Source:UniProtKB/TrEMBL;Acc:A0A0P0XGH0]	Similar to Auxin-repressed protein. (Os08t0453200-01);Non-protein coding transcript. (Os08t0453200-02)	8	22190140	22191722
OS12T0578300-01	0.00150412	0.0583912	-0.908898	OS12G0578300		245.64	251.157	120.987	143.602	no	OS12G0578300	Expressed protein [Source:UniProtKB/TrEMBL;Acc:Q2QN57]	Calmodulin-binding, plant family protein. (Os12t0578300-01)	12	23925696	23928693	GO:0016798;GO:0005516;GO:0016020	hydrolase activity, acting on glycosyl bonds;calmodulin binding;membrane	Catalysis of the hydrolysis of any glycosyl bond. [GOC:jl];Interacting selectively and non-covalently with calmodulin, a calcium-binding protein with many roles, both in the calcium-bound and calcium-free states. [GOC:krc];A lipid bilayer along with all the proteins and protein complexes embedded in it an attached to it. [GOC:dos, GOC:mah, ISBN:0815316194]
OS01T0235700-02	0.00151418	0.0586327	0.417089	OS01G0235700		1486.11	1374.2	1873.43	1945.74	no	OS01G0235700	Os01g0235700 protein [Source:UniProtKB/TrEMBL;Acc:Q0JP90]	Similar to BHLH transcription factor (Fragment). (Os01t0235700-01);Similar to BHLH transcription factor (Fragment). (Os01t0235700-02)	1	7495121	7498347	GO:0046983	protein dimerization activity	The formation of a protein dimer, a macromolecular structure consists of two noncovalently associated identical or nonidentical subunits. [ISBN:0198506732]
OS09T0455900-01	0.00151313	0.0586327	1.60769	OS09G0455900		79.5018	66.9065	180.492	265.707	no	OS09G0455900	Os09g0455900 protein [Source:UniProtKB/TrEMBL;Acc:Q67TQ8]	Alpha/beta hydrolase fold-3 domain containing protein. (Os09t0455900-01)	9	17171733	17172815	GO:0009056;GO:0016787;GO:0008152	catabolic process;hydrolase activity;metabolic process	The chemical reactions and pathways resulting in the breakdown of substances, including the breakdown of carbon compounds with the liberation of energy for use by the cell or organism. [ISBN:0198547684];Catalysis of the hydrolysis of various bonds, e.g. C-O, C-N, C-C, phosphoric anhydride bonds, etc. Hydrolase is the systematic name for any enzyme of EC class 3. [ISBN:0198506732];The chemical rea…
OS08T0404300-01	0.00151836	0.05872	-0.447474	OS08G0404300		2152.01	2354.41	1591.09	1713.59	no	OS08G0404300	Mitochondrial ribosomal protein L27 [Source:UniProtKB/TrEMBL;Acc:Q6ZKP0]	Similar to Chloroplast 50S ribosomal protein L27 (Fragment). (Os08t0404300-01)	8	19307392	19310989	GO:0003735;GO:0005840;GO:0005622;GO:0006412	structural constituent of ribosome;ribosome;intracellular;translation	The action of a molecule that contributes to the structural integrity of the ribosome. [GOC:mah];An intracellular organelle, about 200 A in diameter, consisting of RNA and protein. It is the site of protein biosynthesis resulting from translation of messenger RNA (mRNA). It consists of two subunits, one large and one small, each containing only protein and RNA. Both the ribosome and its subunits …
OS01T0124100-01	0.00152635	0.0589547	1.38722	OS01G0124100		110.739	91.6104	223.216	306.076	no	OS01G0124100	Os01g0124100 protein [Source:UniProtKB/TrEMBL;Acc:Q0JR27]	Proteinase inhibitor I12, Bowman-Birk family protein. (Os01t0124100-01)	1	1345118	1346047	GO:0004867;GO:0010951;GO:0010466;GO:0030414;GO:0005576	serine-type endopeptidase inhibitor activity;negative regulation of endopeptidase activity;negative regulation of peptidase activity;peptidase inhibitor activity;extracellular region	Stops, prevents or reduces the activity of serine-type endopeptidases, enzymes that catalyze the hydrolysis of nonterminal peptide bonds in a polypeptide chain; a serine residue (and a histidine residue) are at the active center of the enzyme. [GOC:ai];Any process that decreases the frequency, rate or extent of endopeptidase activity, the endohydrolysis of peptide bonds within proteins. [GOC:dph,…
OS04T0379916-00	0.00153434	0.0591882	Inf	OS04G0379916		0	0	378.612	56.5552	no	OS04G0379916	Os04g0379916 protein [Source:UniProtKB/TrEMBL;Acc:A0A0P0W9C1]	Hypothetical protein. (Os04t0379916-00)	4	18560600	18562029
OS06T0495800-01	0.00154004	0.0593333	-1.2166	OS06G0495800		293.545	307.77	108.303	150.441	no	OS06G0495800	Os06g0495800 protein [Source:UniProtKB/TrEMBL;Acc:Q0DC17]	Protein of unknown function DUF617, plant family protein. (Os06t0495800-01)	6	17284744	17286325
OS02T0433600-01	0.00155647	0.0593622	-0.632049	OS02G0433600		417.894	412.761	266.367	269.621	no	OS02G0433600	BHLH transcription factor [Source:UniProtKB/TrEMBL;Acc:Q67U21]	Helix-loop-helix DNA-binding domain containing protein. (Os02t0433600-01)	2	13759250	13767143	GO:0005634;GO:0046983	nucleus;protein dimerization activity	A membrane-bounded organelle of eukaryotic cells in which chromosomes are housed and replicated. In most cells, the nucleus contains all of the cell's chromosomes except the organellar chromosomes, and is the site of RNA synthesis and processing. In some species, or in specialized cell types, RNA metabolism or DNA replication may be absent. [GOC:go_curators];The formation of a protein dimer, a ma…
OS02T0523500-01	0.00155799	0.0593622	0.371059	OS02G0523500		1961.99	1870.81	2522.54	2434.42	no	OS02G0523500	Os02g0523500 protein [Source:UniProtKB/TrEMBL;Acc:Q6H547]	Similar to 110 kDa 4SNc-Tudor domain protein (Fragment). (Os02t0523500-01);Similar to RNA binding protein Rp120. (Os02t0523500-02)	2	19098871	19105461	GO:0006401;GO:0005634;GO:0005737;GO:0031047;GO:0090305;GO:0004518;GO:0016442	RNA catabolic process;nucleus;cytoplasm;gene silencing by RNA;nucleic acid phosphodiester bond hydrolysis;nuclease activity;RISC complex	The chemical reactions and pathways resulting in the breakdown of RNA, ribonucleic acid, one of the two main type of nucleic acid, consisting of a long, unbranched macromolecule formed from ribonucleotides joined in 3',5'-phosphodiester linkage. [ISBN:0198506732];A membrane-bounded organelle of eukaryotic cells in which chromosomes are housed and replicated. In most cells, the nucleus contains al…
OS03T0351800-01	0.00155442	0.0593622	-0.408108	OS03G0351800		1170.1	1213.58	909.357	887.013	no	OS03G0351800	Os03g0351800 protein [Source:UniProtKB/TrEMBL;Acc:Q10LG3]	Zinc finger, RING/FYVE/PHD-type domain containing protein. (Os03t0351800-01)	3	13199226	13201310	GO:0000209;GO:0042787;GO:0043161;GO:0061630	protein polyubiquitination;protein ubiquitination involved in ubiquitin-dependent protein catabolic process;proteasome-mediated ubiquitin-dependent protein catabolic process;ubiquitin protein ligase activity	Addition of multiple ubiquitin groups to a protein, forming a ubiquitin chain. [ISBN:0815316194];The process in which a ubiquitin group, or multiple groups, are covalently attached to the target protein, thereby initiating the degradation of that protein. [GOC:go_curators];The chemical reactions and pathways resulting in the breakdown of a protein or peptide by hydrolysis of its peptide bonds, in…
OS03T0650900-01	0.00155801	0.0593622	0.446199	OS03G0650900		654.361	683.475	923.017	899.713	no	OS03G0650900	Probable E3 ubiquitin-protein ligase BAH1-like 1 [Source:UniProtKB/Swiss-Prot;Acc:Q7XZZ3]	Ortholog of Arabidopsis NLA (AtNLA), RING-type E3 ubiquitin-ligase (Os03t0650900-01)	3	25268199	25272892	GO:0043161;GO:0016567;GO:0061630;GO:0005634;GO:0046872;GO:0016740	proteasome-mediated ubiquitin-dependent protein catabolic process;protein ubiquitination;ubiquitin protein ligase activity;nucleus;metal ion binding;transferase activity	The chemical reactions and pathways resulting in the breakdown of a protein or peptide by hydrolysis of its peptide bonds, initiated by the covalent attachment of ubiquitin, and mediated by the proteasome. [GOC:go_curators];The process in which one or more ubiquitin groups are added to a protein. [GOC:ai];Catalysis of the transfer of ubiquitin to a substrate protein via the reaction X-ubiquitin +…
OS03T0693000-01	0.00155754	0.0593622	0.358958	OS03G0693000		1945.76	1998.96	2586.59	2472.5	no	OS03G0693000	Os03g0693000 protein [Source:UniProtKB/TrEMBL;Acc:B7F9A7]	Similar to predicted protein. (Os03t0693000-01)	3	27736390	27741374
OS04T0648800-02	0.00155133	0.0593622	-9.31534	OS04G0648800	HIP1	254.756	778.94	1.35747	0.265074	no	OS04G0648800	Probable E3 ubiquitin-protein ligase HIP1 [Source:UniProtKB/Swiss-Prot;Acc:Q7XTV7]	C3HC4 RING domain-containing E3 ubiquitin ligase, Modulation of heading date by physically interacting with Hd1 (Os04t0648800-01);Similar to Zinc finger, C3HC4 type family protein. (Os04t0648800-02)	4	33022835	33028358	GO:0040008;GO:0043161;GO:0061630;GO:0005515;GO:0016567;GO:0046872;GO:0016740	regulation of growth;proteasome-mediated ubiquitin-dependent protein catabolic process;ubiquitin protein ligase activity;protein binding;protein ubiquitination;metal ion binding;transferase activity	Any process that modulates the frequency, rate or extent of the growth of all or part of an organism so that it occurs at its proper speed, either globally or in a specific part of the organism's development. [GOC:ems, GOC:mah];The chemical reactions and pathways resulting in the breakdown of a protein or peptide by hydrolysis of its peptide bonds, initiated by the covalent attachment of ubiquiti…
OS05T0443900-01	0.00154384	0.0593622	0.52512	OS05G0443900		629.899	595.982	929.847	834.261	no	OS05G0443900		Similar to Basic leucine zipper protein (Liguleless2). (Os05t0443900-01)	5	21718749	21724490	GO:0005515;GO:0006952;GO:0003700;GO:0003677;GO:0043565;GO:0005634;GO:0006355;GO:0006351	protein binding;defense response;transcription factor activity, sequence-specific DNA binding;DNA binding;sequence-specific DNA binding;nucleus;regulation of transcription, DNA-templated;transcription, DNA-templated	Interacting selectively and non-covalently with any protein or protein complex (a complex of two or more proteins that may include other nonprotein molecules). [GOC:go_curators];Reactions, triggered in response to the presence of a foreign body or the occurrence of an injury, which result in restriction of damage to the organism attacked or prevention/recovery from the infection caused by the att…
OS08T0139200-01	0.00154874	0.0593622	0.825462	OS08G0139200		2197.51	2387.02	3649.14	4475.12	no	OS08G0139200	Os08g0139200 protein [Source:UniProtKB/TrEMBL;Acc:Q6ZKI0]	Similar to F-171-b1_1 (Fragment). (Os08t0139200-01)	8	2182870	2184768	GO:0005737;GO:0005886;GO:0003955;GO:0010181;GO:0055114;GO:0016491	cytoplasm;plasma membrane;NAD(P)H dehydrogenase (quinone) activity;FMN binding;oxidation-reduction process;oxidoreductase activity	All of the contents of a cell excluding the plasma membrane and nucleus, but including other subcellular structures. [ISBN:0198547684];The membrane surrounding a cell that separates the cell from its external environment. It consists of a phospholipid bilayer and associated proteins. [ISBN:0716731363];Catalysis of the reaction: NAD(P)H + H+ + a quinone = NAD(P)+ + a hydroquinone. [EC:1.6.5.2];Int…
OS12T0145100-01	0.00155828	0.0593622	-1.11892	OS12G0145100		1459.56	1394.68	558.573	755.634	no	OS12G0145100	Os12g0145100 protein [Source:UniProtKB/TrEMBL;Acc:Q2QXS4]	Similar to Wali7 protein (Fragment). (Os12t0145100-01)	12	2215943	2219491
OS01T0860450-01	0.00156868	0.0596839	-1.49401	OS01G0860450		182.1	253.835	81.0219	73.7455	no	OS01G0860450	Os01g0860450 protein [Source:UniProtKB/TrEMBL;Acc:A0A0P0VAQ1]	Hypothetical protein. (Os01t0860450-01)	1	37238917	37242334
OS04T0359300-00	0.00157175	0.0597266	-1.39532	OS04G0359300		89.6943	97.7864	33.174	38.0986	no	OS04G0359300	Sulfotransferase [Source:UniProtKB/TrEMBL;Acc:A0A0P0W9I4]	Sulfotransferase family protein. (Os04t0359300-00)	4	17185415	17186524	GO:0008146;GO:0016740	sulfotransferase activity;transferase activity	Catalysis of the transfer of a sulfate group from 3'-phosphoadenosine 5'-phosphosulfate to the hydroxyl group of an acceptor, producing the sulfated derivative and 3'-phosphoadenosine 5'-phosphate. [EC:2.8.2, GOC:curators];Catalysis of the transfer of a group, e.g. a methyl group, glycosyl group, acyl group, phosphorus-containing, or other groups, from one compound (generally regarded as the dono…
OS03T0563600-01	0.00157789	0.0598111	-0.531843	OS03G0563600		2553.23	2227.47	1687.97	1618.7	no	OS03G0563600	Peroxidase [Source:UniProtKB/TrEMBL;Acc:Q5U1P4]	Similar to Peroxidase 56 precursor (EC 1.11.1.7) (Atperox P56) (ATP33). (Os03t0563600-01)	3	20264124	20269616	GO:0009506;GO:0009505;GO:0009664;GO:0004601;GO:0042744;GO:0006979;GO:0020037;GO:0055114;GO:0046872;GO:0016491;GO:0098869;GO:0005576	plasmodesma;plant-type cell wall;plant-type cell wall organization;peroxidase activity;hydrogen peroxide catabolic process;response to oxidative stress;heme binding;oxidation-reduction process;metal ion binding;oxidoreductase activity;cellular oxidant detoxification;extracellular region	A fine cytoplasmic channel, found in all higher plants, that connects the cytoplasm of one cell to that of an adjacent cell. [ISBN:0198506732];A more or less rigid stucture lying outside the cell membrane of a cell and composed of cellulose and pectin and other organic and inorganic substances. [ISBN:0471245208];A process that results in the assembly and arrangement of constituent parts of the ce…
OS06T0700700-01	0.00157669	0.0598111	1.23271	OS06G0700700		63.1937	51.4665	132.696	136.764	no	OS06G0700700	Os06g0700700 protein [Source:UniProtKB/TrEMBL;Acc:Q0D9S9]	Similar to P1B-type heavy metal transporting ATPase. (Os06t0700700-01);P-Type heavy metal ATPase, Delivery of Zinc to developing tissues (Os06t0700700-02)	6	29477949	29480905	GO:0030001;GO:0046872;GO:0016020;GO:0016021	metal ion transport;metal ion binding;membrane;integral component of membrane	The directed movement of metal ions, any metal ion with an electric charge, into, out of or within a cell, or between cells, by means of some agent such as a transporter or pore. [GOC:ai];Interacting selectively and non-covalently with any metal ion. [GOC:ai];A lipid bilayer along with all the proteins and protein complexes embedded in it an attached to it. [GOC:dos, GOC:mah, ISBN:0815316194];The…
OS06T0677300-01	0.00158226	0.0599024	0.566488	OS06G0677300		853.116	771.998	1133.77	1272.88	no	OS06G0677300	Os06g0677300 protein [Source:UniProtKB/TrEMBL;Acc:Q653U9]	Zinc finger, RING/FYVE/PHD-type domain containing protein. (Os06t0677300-01)	6	28133801	28138094	GO:0008442;GO:0051287;GO:0004616;GO:0055114;GO:0046872;GO:0016491;GO:0008270;GO:0016020;GO:0016021;GO:0009083;GO:0006574	3-hydroxyisobutyrate dehydrogenase activity;NAD binding;phosphogluconate dehydrogenase (decarboxylating) activity;oxidation-reduction process;metal ion binding;oxidoreductase activity;zinc ion binding;membrane;integral component of membrane;branched-chain amino acid catabolic process;valine catabolic process	Catalysis of the reaction: 3-hydroxy-2-methylpropanoate + NAD+ = 2-methyl-3-oxopropanoate + NADH + H+. [EC:1.1.1.31];Interacting selectively and non-covalently with nicotinamide adenine dinucleotide, a coenzyme involved in many redox and biosynthetic reactions; binding may be to either the oxidized form, NAD+, or the reduced form, NADH. [GOC:ai];Catalysis of the reaction: 6-phospho-D-gluconate + …
OS01T0261200-01	0.00159504	0.0600145	0.807491	OS01G0261200	NAC74	340.328	286.029	558.855	537.372	no	OS01G0261200	NAC8 protein [Source:UniProtKB/TrEMBL;Acc:Q0JNW6]	No apical meristem (NAM) protein domain containing protein. (Os01t0261200-01);Similar to NAC domain-containing protein 74. (Os01t0261200-02)	1	8792649	8797358	GO:0016020;GO:0016021;GO:0003677;GO:0005634;GO:0006355;GO:0006351	membrane;integral component of membrane;DNA binding;nucleus;regulation of transcription, DNA-templated;transcription, DNA-templated	A lipid bilayer along with all the proteins and protein complexes embedded in it an attached to it. [GOC:dos, GOC:mah, ISBN:0815316194];The component of a membrane consisting of the gene products and protein complexes having at least some part of their peptide sequence embedded in the hydrophobic region of the membrane. [GOC:dos, GOC:go_curators];Any molecular function by which a gene product int…
OS01T0975900-01	0.00159701	0.0600145	-0.535285	OS01G0975900	TIP1-2	1067.17	1102.94	743.866	753.555	no	OS01G0975900	Probable aquaporin TIP1-2 [Source:UniProtKB/Swiss-Prot;Acc:Q94CS9]	Similar to Tonoplast membrane integral protein ZmTIP1-2. (Os01t0975900-01);Similar to Tonoplast membrane integral protein ZmTIP1-2. (Os01t0975900-02)	1	43115747	43117221	GO:0042807;GO:0005774;GO:0034220;GO:0015250;GO:0005773;GO:0009705;GO:0005887;GO:0006810;GO:0005215;GO:0016020;GO:0016021;GO:0071918	central vacuole;vacuolar membrane;ion transmembrane transport;water channel activity;vacuole;plant-type vacuole membrane;integral component of plasma membrane;transport;transporter activity;membrane;integral component of membrane;urea transmembrane transport	A membrane-enclosed sac that takes up most of the volume of a mature plant cell. Functions include storage, separation of toxic byproducts, and cell growth determination. [ISBN:9780815341116, Wikipedia:Vacuole];The lipid bilayer surrounding the vacuole and separating its contents from the cytoplasm of the cell. [GOC:ai];A process in which an ion is transported from one side of a membrane to the o…
OS05T0349600-00	0.00159394	0.0600145	0.389101	OS05G0349600		2272.73	2177.11	2906.8	2920.61	no	OS05G0349600	Os05g0349600 protein [Source:UniProtKB/TrEMBL;Acc:A0A0P0WL13]	Hypothetical protein. (Os05t0349600-00)	5	16503174	16504860
OS06T0202900-01	0.00159115	0.0600145	0.752708	OS06G0202900		252.937	232.701	383.674	434.603	no	OS06G0202900	Os06g0202900 protein [Source:UniProtKB/TrEMBL;Acc:Q69SQ5]	Serine/threonine protein kinase domain containing protein. (Os06t0202900-01)	6	5196777	5199383	GO:0007178;GO:0006468;GO:0004675;GO:0007166;GO:0005886;GO:0005524;GO:0004672	transmembrane receptor protein serine/threonine kinase signaling pathway;protein phosphorylation;transmembrane receptor protein serine/threonine kinase activity;cell surface receptor signaling pathway;plasma membrane;ATP binding;protein kinase activity	A series of molecular signals initiated by the binding of an extracellular ligand to a receptor on the surface of the target cell where the receptor possesses serine/threonine kinase activity, and ending with regulation of a downstream cellular process, e.g. transcription. [GOC:mah, GOC:signaling];The process of introducing a phosphate group on to a protein. [GOC:hb];Combining with a signal and t…
OS09T0362900-01	0.0015952	0.0600145	-0.678699	OS09G0362900		369.989	397.321	240.023	239.337	no	OS09G0362900	Os09g0362900 protein [Source:UniProtKB/TrEMBL;Acc:Q6K4E6]	SET domain containing protein. (Os09t0362900-01)	9	11870519	11874251	GO:0016571;GO:0034968;GO:0018024;GO:0042393;GO:0005694;GO:0032259;GO:0008168;GO:0005634;GO:0008270;GO:0016740	histone methylation;histone lysine methylation;histone-lysine N-methyltransferase activity;histone binding;chromosome;methylation;methyltransferase activity;nucleus;zinc ion binding;transferase activity	The modification of histones by addition of methyl groups. [GOC:ai];The modification of a histone by addition of one or more methyl groups to a lysine residue. [GOC:mah, GOC:pr];Catalysis of the reaction: S-adenosyl-L-methionine + histone L-lysine = S-adenosyl-L-homocysteine + histone N6-methyl-L-lysine. The methylation of peptidyl-lysine in histones forms N6-methyl-L-lysine, N6,N6-dimethyl-L-lys…
OS10T0403800-00	0.00158841	0.0600145	-1.84695	OS10G0403800		618.687	420.996	121.963	167.048	no	OS10G0403800	BHLH family protein, putative, expressed [Source:UniProtKB/TrEMBL;Acc:Q8LNC7]	Similar to DNA binding protein. (Os10t0403800-00)	10	13721970	13722965	GO:0046983	protein dimerization activity	The formation of a protein dimer, a macromolecular structure consists of two noncovalently associated identical or nonidentical subunits. [ISBN:0198506732]
OS02T0617300-02	0.00160605	0.0601598	-0.771778	OS02G0617300		2395.98	2650.18	1350.52	1604.99	no	OS02G0617300	CLIP-associating protein 1-like [Source:UniProtKB/TrEMBL;Acc:Q6KAI5]	Similar to OSIGBa0157A06.7 protein. (Os02t0617300-01);Armadillo-like helical domain containing protein. (Os02t0617300-02)	2	24488770	24501970
OS04T0432600-02	0.00160537	0.0601598	-0.679106	OS04G0432600		3985.85	4447.25	2438.08	2828.83	no	OS04G0432600	Os04g0432600 protein [Source:UniProtKB/TrEMBL;Acc:Q0JD41]	Similar to H0315E07.2 protein. (Os04t0432600-01);Similar to H0315E07.2 protein. (Os04t0432600-02)	4	21466501	21468612	GO:0016020;GO:0016021	membrane;integral component of membrane	A lipid bilayer along with all the proteins and protein complexes embedded in it an attached to it. [GOC:dos, GOC:mah, ISBN:0815316194];The component of a membrane consisting of the gene products and protein complexes having at least some part of their peptide sequence embedded in the hydrophobic region of the membrane. [GOC:dos, GOC:go_curators]
OS11T0129600-01	0.00160678	0.0601598	1.49173	OS11G0129600		306.442	441.619	954.873	1148.87	no	OS11G0129600	Os11g0129600 protein [Source:UniProtKB/TrEMBL;Acc:A0A0N7KSD4]	Hypothetical conserved gene. (Os11t0129600-01)	11	1360778	1364052
OS02T0702600-01	0.00160911	0.0601732	0.678229	OS02G0702600		324.06	297.034	487.528	506.33	no	OS02G0702600	Rop guanine nucleotide exchange factor 14 [Source:Projected from Arabidopsis thaliana (AT1G31650) UniProtKB/Swiss-Prot;Acc:Q56WM6]	Rop nucleotide exchanger, PRONE domain containing protein. (Os02t0702600-01);Rop nucleotide exchanger, PRONE domain containing protein. (Os02t0702600-02);Similar to predicted protein. (Os02t0702600-03)	2	28953036	28958936	GO:0005089;GO:0043547;GO:0005085;GO:0080092	Rho guanyl-nucleotide exchange factor activity;positive regulation of GTPase activity;guanyl-nucleotide exchange factor activity;regulation of pollen tube growth	Stimulates the exchange of guanyl nucleotides associated with a GTPase of the Rho family. Under normal cellular physiological conditions, the concentration of GTP is higher than that of GDP, favoring the replacement of GDP by GTP in association with the GTPase. [GOC:mah];Any process that activates or increases the activity of a GTPase. [GOC:jl, GOC:mah];Stimulates the exchange of guanyl nucleotid…
OS04T0542000-01	0.00161165	0.0601945	-1.58752	OS04G0542000		581.994	682.446	252.708	168.025	no	OS04G0542000	OSJNBb0103I08.8 protein [Source:UniProtKB/TrEMBL;Acc:Q7XUJ4]	Protein of unknown function DUF584 family protein. (Os04t0542000-01)	4	27137079	27144180
OS07T0638400-01	0.00161374	0.0601989	1.74206	OS07G0638400		37.7124	28.8212	131.713	90.8505	no	OS07G0638400	1-Cys peroxiredoxin B [Source:UniProtKB/Swiss-Prot;Acc:P0C5D1]	Similar to 1-Cys peroxiredoxin. (Os07t0638400-01)	7	26551676	26552939	GO:0051920;GO:0016209;GO:0005737;GO:0004601;GO:0045454;GO:0055114;GO:0016491;GO:0098869;GO:0005634	peroxiredoxin activity;antioxidant activity;cytoplasm;peroxidase activity;cell redox homeostasis;oxidation-reduction process;oxidoreductase activity;cellular oxidant detoxification;nucleus	Catalysis of the reaction: 2 R'-SH + ROOH = R'-S-S-R' + H2O + ROH. [EC:1.11.1.15];Inhibition of the reactions brought about by dioxygen (O2) or peroxides. Usually the antioxidant is effective because it can itself be more easily oxidized than the substance protected. The term is often applied to components that can trap free radicals, thereby breaking the chain reaction that normally leads to ext…
OS02T0776400-01	0.00161574	0.0602001	-1.19931	OS02G0776400		1199.66	871.843	443.946	458.16	no	OS02G0776400	Os02g0776400 protein [Source:UniProtKB/TrEMBL;Acc:A0A0N7KG67]	Similar to nuclear transcription factor Y subunit A-3. (Os02t0776400-01)	2	32794229	32798340	GO:0003700;GO:0006355	transcription factor activity, sequence-specific DNA binding;regulation of transcription, DNA-templated	Interacting selectively and non-covalently with a specific DNA sequence in order to modulate transcription. The transcription factor may or may not also interact selectively with a protein or macromolecular complex. [GOC:curators, GOC:txnOH];Any process that modulates the frequency, rate or extent of cellular DNA-templated transcription. [GOC:go_curators, GOC:txnOH]
OS02T0827900-01	0.00162685	0.0605402	0.83911	OS02G0827900		184.285	204.461	323.782	371.663	no	OS02G0827900	Os02g0827900 protein [Source:UniProtKB/TrEMBL;Acc:Q6K7Q1]	Similar to Microsomal signal peptidase 21 kDa subunit. (Os02t0827900-01);Hypothetical conserved gene. (Os02t0827900-02);Hypothetical conserved gene. (Os02t0827900-03);Non-protein coding transcript. (Os02t0827900-04)	2	35572396	35578157	GO:0009451;GO:0004519;GO:0043231;GO:0003723;GO:0006465;GO:0090305;GO:0008233;GO:0016020;GO:0016021;GO:0016740;GO:0005787;GO:0006508;GO:0016787	RNA modification;endonuclease activity;intracellular membrane-bounded organelle;RNA binding;signal peptide processing;nucleic acid phosphodiester bond hydrolysis;peptidase activity;membrane;integral component of membrane;transferase activity;signal peptidase complex;proteolysis;hydrolase activity	The covalent alteration of one or more nucleotides within an RNA molecule to produce an RNA molecule with a sequence that differs from that coded genetically. [GOC:go_curators, ISBN:1555811337];Catalysis of the hydrolysis of ester linkages within nucleic acids by creating internal breaks. [GOC:mah, ISBN:0198547684];Organized structure of distinctive morphology and function, bounded by a single or…
OS05T0382900-02	0.00163516	0.0607754	-1.49121	OS05G0382900		313.216	384.812	102.321	145.977	no	OS05G0382900	Annexin [Source:UniProtKB/TrEMBL;Acc:Q6L4C5]	Annexin family protein. (Os05t0382900-01);Similar to annexin-like protein RJ4. (Os05t0382900-02)	5	18500678	18503010	GO:0005544;GO:0005509	calcium-dependent phospholipid binding;calcium ion binding	Interacting selectively and non-covalently with phospholipids, a class of lipids containing phosphoric acid as a mono- or diester, in the presence of calcium. [GOC:jl];Interacting selectively and non-covalently with calcium ions (Ca2+). [GOC:ai]
OS03T0710700-00	0.00164244	0.0609718	-0.69934	OS03G0710700		776.671	862.579	464.436	545.103	no	OS03G0710700	Expressed protein [Source:UniProtKB/TrEMBL;Acc:Q10E24]	Similar to predicted protein. (Os03t0710700-00)	3	28655240	28657433	GO:0005737;GO:0005634;GO:0120013;GO:0120009	cytoplasm;nucleus;intermembrane lipid transfer activity;intermembrane lipid transfer	All of the contents of a cell excluding the plasma membrane and nucleus, but including other subcellular structures. [ISBN:0198547684];A membrane-bounded organelle of eukaryotic cells in which chromosomes are housed and replicated. In most cells, the nucleus contains all of the cell's chromosomes except the organellar chromosomes, and is the site of RNA synthesis and processing. In some species, …
OS06T0690200-01	0.00164781	0.0610971	0.857728	OS06G0690200		634.762	502.873	1052.61	1009	no	OS06G0690200	Os06g0690200 protein [Source:UniProtKB/TrEMBL;Acc:A0A0P0X0D3]	Serine/threonine protein kinase-related domain containing protein. (Os06t0690200-01)	6	28770374	28774431	GO:0006468;GO:0004674;GO:0005886;GO:0016310;GO:0016301;GO:0005524;GO:0000166;GO:0004672	protein phosphorylation;protein serine/threonine kinase activity;plasma membrane;phosphorylation;kinase activity;ATP binding;nucleotide binding;protein kinase activity	The process of introducing a phosphate group on to a protein. [GOC:hb];Catalysis of the reactions: ATP + protein serine = ADP + protein serine phosphate, and ATP + protein threonine = ADP + protein threonine phosphate. [GOC:bf];The membrane surrounding a cell that separates the cell from its external environment. It consists of a phospholipid bilayer and associated proteins. [ISBN:0716731363];The…
OS03T0323600-01	0.00165476	0.0611965	-0.845419	OS03G0323600		364.893	438.495	239.048	208.077	no	OS03G0323600	Os03g0323600 protein [Source:UniProtKB/TrEMBL;Acc:A0A0P0VWS9]	Similar to DnaJ domain containing protein, expressed. (Os03t0323600-01)	3	11730721	11731577
OS03T0409100-03	0.0016565	0.0611965	1.02301	OS03G0409100		245.079	210.812	425.427	501.016	no	OS03G0409100	ATP-dependent protease La domain containing protein, expressed [Source:UniProtKB/TrEMBL;Acc:Q75K52]	Hypothetical conserved gene. (Os03t0409100-01);Hypothetical conserved gene. (Os03t0409100-02);PUA-like domain domain containing protein. (Os03t0409100-03)	3	16836622	16840754	GO:0006508;GO:0008233	proteolysis;peptidase activity	The hydrolysis of proteins into smaller polypeptides and/or amino acids by cleavage of their peptide bonds. [GOC:bf, GOC:mah];Catalysis of the hydrolysis of a peptide bond. A peptide bond is a covalent bond formed when the carbon atom from the carboxyl group of one amino acid shares electrons with the nitrogen atom from the amino group of a second amino acid. [GOC:jl, ISBN:0815332181]
OS06T0336150-01	0.00165275	0.0611965	-Inf	OS06G0336150		33.4818	21.4242	0	0	no	OS06G0336150	Os06g0336150 protein [Source:UniProtKB/TrEMBL;Acc:A0A0N7KM20]	Hypothetical conserved gene. (Os06t0336150-01)	6	13399295	13399653
OS02T0666500-01	0.00166321	0.06137	-1.5336	OS02G0666500		80.5211	106.021	33.174	31.2604	no	OS02G0666500	Os02g0666500 protein [Source:UniProtKB/TrEMBL;Acc:Q6ESH0]	Similar to Cytochrome P450. (Os02t0666500-01)	2	27063117	27065233	GO:0004497;GO:0055114;GO:0046872;GO:0016491;GO:0016705;GO:0005506;GO:0020037;GO:0016020;GO:0016021	monooxygenase activity;oxidation-reduction process;metal ion binding;oxidoreductase activity;oxidoreductase activity, acting on paired donors, with incorporation or reduction of molecular oxygen;iron ion binding;heme binding;membrane;integral component of membrane	Catalysis of the incorporation of one atom from molecular oxygen into a compound and the reduction of the other atom of oxygen to water. [http://www.onelook.com/, ISBN:0198506732];A metabolic process that results in the removal or addition of one or more electrons to or from a substance, with or without the concomitant removal or addition of a proton or protons. [GOC:dhl, GOC:ecd, GOC:jh2, GOC:ji…
OS03T0130400-03	0.00168598	0.0621351	-1.28375	OS03G0130400		222.219	228.982	91.412	93.9082	no	OS03G0130400	Probable adenylate kinase 1, chloroplastic [Source:UniProtKB/Swiss-Prot;Acc:Q10S93]	Adenylate kinase, subfamily protein. (Os03t0130400-01);Similar to ESTs AU065232(E60855). (Os03t0130400-02);Non-protein coding transcript. (Os03t0130400-03)	3	1716495	1719628	GO:0019205;GO:0016310;GO:0006139;GO:0005524;GO:0004017;GO:0016776;GO:0046939;GO:0016301;GO:0005739;GO:0009536;GO:0009507;GO:0000166;GO:0016740	nucleobase-containing compound kinase activity;phosphorylation;nucleobase-containing compound metabolic process;ATP binding;adenylate kinase activity;phosphotransferase activity, phosphate group as acceptor;nucleotide phosphorylation;kinase activity;mitochondrion;plastid;chloroplast;nucleotide binding;transferase activity	Catalysis of the transfer of a phosphate group, usually from ATP or GTP, to a nucleobase, nucleoside, nucleotide or polynucleotide substrate. [GOC:jl];The process of introducing a phosphate group into a molecule, usually with the formation of a phosphoric ester, a phosphoric anhydride or a phosphoric amide. [ISBN:0198506732];Any cellular metabolic process involving nucleobases, nucleosides, nucle…
OS10T0539200-00	0.00169282	0.0622924	-2.99634	OS10G0539200		109.114	73.6208	15.6184	7.28141	no	OS10G0539200	Os10g0539200 protein [Source:UniProtKB/TrEMBL;Acc:A0A0P0XX90]	Hypothetical conserved gene. (Os10t0539200-00)	10	21008520	21010089	GO:0030163;GO:0006508;GO:0004190;GO:0008233	protein catabolic process;proteolysis;aspartic-type endopeptidase activity;peptidase activity	The chemical reactions and pathways resulting in the breakdown of a protein by the destruction of the native, active configuration, with or without the hydrolysis of peptide bonds. [GOC:mah];The hydrolysis of proteins into smaller polypeptides and/or amino acids by cleavage of their peptide bonds. [GOC:bf, GOC:mah];Catalysis of the hydrolysis of internal, alpha-peptide bonds in a polypeptide chai…
OS11T0691100-00	0.00169432	0.0622924	2.08326	OS11G0691100		14.2696	12.352	58.4831	54.3294	no	OS11G0691100	Os11g0691100 protein [Source:UniProtKB/TrEMBL;Acc:A0A0P0Y5K2]	Similar to Protein kinase. (Os11t0691100-00)	11	28120864	28121925	GO:0007166;GO:0004674;GO:0005886;GO:0030247;GO:0016310;GO:0016301;GO:0005509;GO:0005524;GO:0000166;GO:0006468;GO:0004672;GO:0016020;GO:0016021	cell surface receptor signaling pathway;protein serine/threonine kinase activity;plasma membrane;polysaccharide binding;phosphorylation;kinase activity;calcium ion binding;ATP binding;nucleotide binding;protein phosphorylation;protein kinase activity;membrane;integral component of membrane	A series of molecular signals initiated by activation of a receptor on the surface of a cell. The pathway begins with binding of an extracellular ligand to a cell surface receptor, or for receptors that signal in the absence of a ligand, by ligand-withdrawal or the activity of a constitutively active receptor. The pathway ends with regulation of a downstream cellular process, e.g. transcription. …
OS09T0413600-01	0.00170322	0.0625443	-0.365857	OS09G0413600		2107.47	2117.03	1589.5	1688.74	no	OS09G0413600	Os09g0413600 protein [Source:UniProtKB/TrEMBL;Acc:Q6ES34]	Ribosomal protein L34e domain containing protein. (Os09t0413600-01);Hypothetical conserved gene. (Os09t0413600-02)	9	14694461	14699068	GO:0005840;GO:0005622;GO:0006412;GO:0003735;GO:0016020;GO:0016021;GO:0022625;GO:0003723;GO:0042254	ribosome;intracellular;translation;structural constituent of ribosome;membrane;integral component of membrane;cytosolic large ribosomal subunit;RNA binding;ribosome biogenesis	An intracellular organelle, about 200 A in diameter, consisting of RNA and protein. It is the site of protein biosynthesis resulting from translation of messenger RNA (mRNA). It consists of two subunits, one large and one small, each containing only protein and RNA. Both the ribosome and its subunits are characterized by their sedimentation coefficients, expressed in Svedberg units (symbol: S). H…
OS04T0338000-01	0.00170653	0.0625905	0.407762	OS04G0338000		4100.05	4336.03	5325.87	5865.66	no	OS04G0338000	Probable aldo-keto reductase 2 [Source:UniProtKB/Swiss-Prot;Acc:Q7XT99]	Similar to IN2-2 protein. (Os04t0338000-01)	4	15915699	15918901	GO:0055114;GO:0016491	oxidation-reduction process;oxidoreductase activity	A metabolic process that results in the removal or addition of one or more electrons to or from a substance, with or without the concomitant removal or addition of a proton or protons. [GOC:dhl, GOC:ecd, GOC:jh2, GOC:jid, GOC:mlg, GOC:rph];Catalysis of an oxidation-reduction (redox) reaction, a reversible chemical reaction in which the oxidation state of an atom or atoms within a molecule is alte…
OS02T0724000-01	0.00171691	0.0627225	0.674591	OS02G0724000		230.561	255.722	399.505	376.671	no	OS02G0724000	CONSTANS-like protein Days to heading on chromosome 2 [Source:UniProtKB/TrEMBL;Acc:O82118]	CONSTANS-like protein, Heading promotion under long-day condition (Os02t0724000-01)	2	30094300	30099072	GO:0005622;GO:0005634;GO:0008270	intracellular;nucleus;zinc ion binding	The living contents of a cell; the matter contained within (but not including) the plasma membrane, usually taken to exclude large vacuoles and masses of secretory or ingested material. In eukaryotes it includes the nucleus and cytoplasm. [ISBN:0198506732];A membrane-bounded organelle of eukaryotic cells in which chromosomes are housed and replicated. In most cells, the nucleus contains all of th…
OS03T0722800-01	0.00171834	0.0627225	0.524476	OS03G0722800		503.463	566.727	764.722	774.651	no	OS03G0722800	F-box domain containing protein, expressed [Source:UniProtKB/TrEMBL;Acc:Q10DR5]	Similar to F-box domain containing protein. (Os03t0722800-01);Similar to F-box domain containing protein. (Os03t0722800-02)	3	29329004	29336560
OS03T0810800-01	0.00171468	0.0627225	-0.443389	OS03G0810800		1277.13	1412.76	983.686	994.471	no	OS03G0810800	Xanthoxin dehydrogenase [Source:Projected from Arabidopsis thaliana (AT1G52340) UniProtKB/Swiss-Prot;Acc:Q9C826]	Similar to Short-chain alcohol dehydrogenase. (Os03t0810800-01)	3	33938998	33941323	GO:0055114;GO:0004022;GO:0010301;GO:0006561;GO:0009408;GO:0009414;GO:0009688;GO:0009750;GO:0010115;GO:0005829	oxidation-reduction process;alcohol dehydrogenase (NAD) activity;xanthoxin dehydrogenase activity;proline biosynthetic process;response to heat;response to water deprivation;abscisic acid biosynthetic process;response to fructose;regulation of abscisic acid biosynthetic process;cytosol	A metabolic process that results in the removal or addition of one or more electrons to or from a substance, with or without the concomitant removal or addition of a proton or protons. [GOC:dhl, GOC:ecd, GOC:jh2, GOC:jid, GOC:mlg, GOC:rph];Catalysis of the reaction: an alcohol + NAD+ = an aldehyde or ketone + NADH + H+. [EC:1.1.1.1];Catalysis of the reaction: NAD(+) + xanthoxin = (+)-abscisic ald…
OS07T0129300-00	0.00171651	0.0627225	2.80131	OS07G0129300		95.442	56.4991	383.862	675.278	no	OS07G0129300	Os07g0129300 protein [Source:UniProtKB/TrEMBL;Acc:Q6YT69]	Similar to PR1a protein. (Os07t0129300-00)	7	1523654	1524512	GO:0005576	extracellular region	The space external to the outermost structure of a cell. For cells without external protective or external encapsulating structures this refers to space outside of the plasma membrane. This term covers the host cell environment outside an intracellular parasite. [GOC:go_curators]
OS06T0710300-01	0.00172381	0.062772	0.787181	OS06G0710300		204.87	234.687	410.772	347.772	no	OS06G0710300	Os06g0710300 protein [Source:UniProtKB/TrEMBL;Acc:Q5Z9G6]	Uncharacterised conserved protein UCP022348 domain containing protein. (Os06t0710300-01)	6	30036069	30037729	GO:0016020;GO:0016021	membrane;integral component of membrane	A lipid bilayer along with all the proteins and protein complexes embedded in it an attached to it. [GOC:dos, GOC:mah, ISBN:0815316194];The component of a membrane consisting of the gene products and protein complexes having at least some part of their peptide sequence embedded in the hydrophobic region of the membrane. [GOC:dos, GOC:go_curators]
OS09T0376800-01	0.00172299	0.062772	0.455637	OS09G0376800		642.817	621.138	878.999	854.374	no	OS09G0376800	Os09g0376800 protein [Source:UniProtKB/TrEMBL;Acc:Q0J256]	Similar to Trehalose-6-phosphate synthase (Fragment). (Os09t0376800-01)	9	12646004	12650074	GO:0070413;GO:0005992;GO:0016791;GO:0005737;GO:0016311;GO:0003824	trehalose metabolism in response to stress;trehalose biosynthetic process;phosphatase activity;cytoplasm;dephosphorylation;catalytic activity	The chemical reactions and pathways involving trehalose that occur as a result of a stimulus indicating the organism is under stress. [GOC:jp, GOC:mah, PMID:9797333];The chemical reactions and pathways resulting in the formation of trehalose, a disaccharide isomeric with sucrose and obtained from certain lichens and fungi. [GOC:jl, ISBN:0028623819];Catalysis of the hydrolysis of phosphoric monoes…
OS02T0634700-01	0.00172861	0.062872	0.845365	OS02G0634700		365.998	374.676	589.326	741.457	no	OS02G0634700	Serine carboxypeptidase-like 34 [Source:Projected from Arabidopsis thaliana (AT5G23210) UniProtKB/Swiss-Prot;Acc:Q0WPR4]	Similar to Serine carboxypeptidase II-like protein. (Os02t0634700-01);Similar to lysosomal protective protein. (Os02t0634700-02)	2	25442875	25450093	GO:0004185;GO:0004180;GO:0006508;GO:0016787;GO:0008233;GO:0005773;GO:0051603;GO:0009505	serine-type carboxypeptidase activity;carboxypeptidase activity;proteolysis;hydrolase activity;peptidase activity;vacuole;proteolysis involved in cellular protein catabolic process;plant-type cell wall	Catalysis of the hydrolysis of a peptide bond not more than three residues from the C-terminus of a polypeptide chain by a catalytic mechanism that involves a catalytic triad consisting of a serine nucleophile that is activated by a proton relay involving an acidic residue (e.g. aspartate or glutamate) and a basic residue (usually histidine). [http://merops.sanger.ac.uk/about/glossary.htm#CARBOXY…
OS03T0806800-02	0.00174809	0.0634296	-0.482423	OS03G0806800		3406.37	3866.79	2551.14	2654.8	no	OS03G0806800	Os03g0806800 protein [Source:UniProtKB/TrEMBL;Acc:Q84M60]	Conserved hypothetical protein. (Os03t0806800-01);Conserved hypothetical protein. (Os03t0806800-02)	3	33716907	33717725
OS12T0576600-01	0.00174624	0.0634296	-Inf	OS12G0576600		91.7329	46.3199	0	0	no	OS12G0576600	Purple acid phosphatase [Source:UniProtKB/TrEMBL;Acc:Q0IMD7]	Metallophosphoesterase domain containing protein. (Os12t0576600-01);Metallophosphoesterase domain containing protein. (Os12t0576600-02)	12	23805152	23808859	GO:0003993;GO:0016311;GO:0046872;GO:0016787	acid phosphatase activity;dephosphorylation;metal ion binding;hydrolase activity	Catalysis of the reaction: an orthophosphoric monoester + H2O = an alcohol + phosphate, with an acid pH optimum. [EC:3.1.3.2];The process of removing one or more phosphoric (ester or anhydride) residues from a molecule. [ISBN:0198506732];Interacting selectively and non-covalently with any metal ion. [GOC:ai];Catalysis of the hydrolysis of various bonds, e.g. C-O, C-N, C-C, phosphoric anhydride bo…
OS08T0398400-01	0.00175863	0.0637069	-0.42301	OS08G0398400	HIR1	2743.67	3017.89	2075.53	2221.83	no	OS08G0398400	Hypersensitive-induced response protein 1 [Source:UniProtKB/Swiss-Prot;Acc:Q6ZIV7]	Hypersensitive induced reaction protein, Bacterial pathogen resistance (Os08t0398400-01)	8	19011905	19015935	GO:0005886;GO:0016020	plasma membrane;membrane	The membrane surrounding a cell that separates the cell from its external environment. It consists of a phospholipid bilayer and associated proteins. [ISBN:0716731363];A lipid bilayer along with all the proteins and protein complexes embedded in it an attached to it. [GOC:dos, GOC:mah, ISBN:0815316194]
OS10T0553800-01	0.0017599	0.0637069	0.495389	OS10G0553800		628.88	637.155	841.058	943.673	no	OS10G0553800	Flavin-containing monooxygenase [Source:UniProtKB/TrEMBL;Acc:Q336T9]	Flavin-containing monooxygenase FMO family protein. (Os10t0553800-01)	10	21724435	21727179	GO:0004497;GO:0055114;GO:0004499;GO:0050661;GO:0050660;GO:0016491	monooxygenase activity;oxidation-reduction process;N,N-dimethylaniline monooxygenase activity;NADP binding;flavin adenine dinucleotide binding;oxidoreductase activity	Catalysis of the incorporation of one atom from molecular oxygen into a compound and the reduction of the other atom of oxygen to water. [http://www.onelook.com/, ISBN:0198506732];A metabolic process that results in the removal or addition of one or more electrons to or from a substance, with or without the concomitant removal or addition of a proton or protons. [GOC:dhl, GOC:ecd, GOC:jh2, GOC:ji…
OS06T0113900-05	0.00176514	0.0638206	-0.986345	OS06G0113900		1024.89	1006.97	459.066	566.526	no	OS06G0113900	Os06g0113900 protein [Source:UniProtKB/TrEMBL;Acc:Q9LWT7]	Major facilitator superfamily, general substrate transporter domain containing protein. (Os06t0113900-01);Major facilitator superfamily, general substrate transporter domain containing protein. (Os06t0113900-02);Major facilitator superfamily, general substrate transporter domain containing protein. (Os06t0113900-03);Similar to cDNA clone:J033107D23, full insert sequence. (Os06t0113900-04);Similar…	6	796330	804194	GO:0016020;GO:0016021	membrane;integral component of membrane	A lipid bilayer along with all the proteins and protein complexes embedded in it an attached to it. [GOC:dos, GOC:mah, ISBN:0815316194];The component of a membrane consisting of the gene products and protein complexes having at least some part of their peptide sequence embedded in the hydrophobic region of the membrane. [GOC:dos, GOC:go_curators]
OS01T0223600-01	0.00176949	0.0639023	-0.374472	OS01G0223600		2330.01	2513.62	1834.33	1902	no	OS01G0223600	Os01g0223600 protein [Source:UniProtKB/TrEMBL;Acc:Q0JPG8]	Similar to Pto kinase interactor 1-like protein. (Os01t0223600-01)	1	6766511	6769519	GO:0016310;GO:0016301;GO:0005524;GO:0000166;GO:0006468;GO:0004672;GO:0016020;GO:0016021	phosphorylation;kinase activity;ATP binding;nucleotide binding;protein phosphorylation;protein kinase activity;membrane;integral component of membrane	The process of introducing a phosphate group into a molecule, usually with the formation of a phosphoric ester, a phosphoric anhydride or a phosphoric amide. [ISBN:0198506732];Catalysis of the transfer of a phosphate group, usually from ATP, to a substrate molecule. [ISBN:0198506732];Interacting selectively and non-covalently with ATP, adenosine 5'-triphosphate, a universally important coenzyme a…
OS03T0409100-01	0.0017789	0.0640909	1.75125	OS03G0409100		60.464	41.6063	144.86	198.76	no	OS03G0409100	ATP-dependent protease La domain containing protein, expressed [Source:UniProtKB/TrEMBL;Acc:Q75K52]	Hypothetical conserved gene. (Os03t0409100-01);Hypothetical conserved gene. (Os03t0409100-02);PUA-like domain domain containing protein. (Os03t0409100-03)	3	16836622	16840754	GO:0006508;GO:0008233	proteolysis;peptidase activity	The hydrolysis of proteins into smaller polypeptides and/or amino acids by cleavage of their peptide bonds. [GOC:bf, GOC:mah];Catalysis of the hydrolysis of a peptide bond. A peptide bond is a covalent bond formed when the carbon atom from the carboxyl group of one amino acid shares electrons with the nitrogen atom from the amino group of a second amino acid. [GOC:jl, ISBN:0815332181]
OS12T0222800-00	0.0017786	0.0640909	-1.60179	OS12G0222800		77.8241	80.7425	29.7743	22.4684	no	OS12G0222800	Os12g0222800 protein [Source:UniProtKB/TrEMBL;Acc:A0A0P0Y873]	Leucine-rich repeat, N-terminal domain containing protein. (Os12t0222800-00)	12	6647365	6650382	GO:0016020;GO:0016021	membrane;integral component of membrane	A lipid bilayer along with all the proteins and protein complexes embedded in it an attached to it. [GOC:dos, GOC:mah, ISBN:0815316194];The component of a membrane consisting of the gene products and protein complexes having at least some part of their peptide sequence embedded in the hydrophobic region of the membrane. [GOC:dos, GOC:go_curators]
OS04T0674400-01	0.00178445	0.0641316	0.332619	OS04G0674400		2329.6	2299.89	2920.03	2909.87	no	OS04G0674400	Anamorsin homolog 1 [Source:UniProtKB/Swiss-Prot;Acc:Q7XQ97]	Similar to Anamorsin (Cytokine induced apoptosis inhibitor 1) (CUA001). Splice isoform 2. (Os04t0674400-01)	4	34423647	34426231	GO:0005758;GO:0016226;GO:0005737;GO:0051537;GO:0051536;GO:0005739;GO:0004553;GO:0046872;GO:0005975;GO:0016787;GO:0009055;GO:0043066	mitochondrial intermembrane space;iron-sulfur cluster assembly;cytoplasm;2 iron, 2 sulfur cluster binding;iron-sulfur cluster binding;mitochondrion;hydrolase activity, hydrolyzing O-glycosyl compounds;metal ion binding;carbohydrate metabolic process;hydrolase activity;electron carrier activity;negative regulation of apoptotic process	The region between the inner and outer lipid bilayers of the mitochondrial envelope. [GOC:mah];The incorporation of iron and exogenous sulfur into a metallo-sulfur cluster. [GOC:jl, GOC:mah, GOC:pde, GOC:vw];All of the contents of a cell excluding the plasma membrane and nucleus, but including other subcellular structures. [ISBN:0198547684];Interacting selectively and non-covalently with a 2 iron…
OS06T0142700-01	0.00178473	0.0641316	-0.446675	OS06G0142700		3485.85	3726.18	2506.59	2785.1	no	OS06G0142700	Os06g0142700 protein [Source:UniProtKB/TrEMBL;Acc:Q9SNQ3]	Cytochrome c oxidase, subunit Vb family protein. (Os06t0142700-01)	6	2243776	2246692	GO:0005751;GO:0005740;GO:0042776;GO:0006123;GO:0004129;GO:1902600	mitochondrial respiratory chain complex IV;mitochondrial envelope;mitochondrial ATP synthesis coupled proton transport;mitochondrial electron transport, cytochrome c to oxygen;cytochrome-c oxidase activity;hydrogen ion transmembrane transport	A protein complex located in the mitochondrial inner membrane that forms part of the mitochondrial respiratory chain. Contains the 13 polypeptide subunits of cytochrome c oxidase, including cytochrome a and cytochrome a3. Catalyzes the oxidation of reduced cytochrome c by dioxygen (O2). [GOC:mtg_sensu, ISBN:0198547684];The double lipid bilayer enclosing the mitochondrion and separating its conten…
OS10T0579100-01	0.00178633	0.0641316	0.612811	OS10G0579100		2142.08	2544.01	3569.64	3596.5	no	OS10G0579100	Early-responsive to dehydration protein, putative, expressed [Source:UniProtKB/TrEMBL;Acc:Q7XBT3]	Protein of unknown function DUF221 domain containing protein. (Os10t0579100-01)	10	23088168	23093415	GO:0008137;GO:0055114;GO:0009055;GO:0016020;GO:0016021;GO:0005794;GO:0005886;GO:0009506	NADH dehydrogenase (ubiquinone) activity;oxidation-reduction process;electron carrier activity;membrane;integral component of membrane;Golgi apparatus;plasma membrane;plasmodesma	Catalysis of the reaction: NADH + H+ + ubiquinone = NAD+ + ubiquinol. [EC:1.6.5.3];A metabolic process that results in the removal or addition of one or more electrons to or from a substance, with or without the concomitant removal or addition of a proton or protons. [GOC:dhl, GOC:ecd, GOC:jh2, GOC:jid, GOC:mlg, GOC:rph];Any molecular entity that serves as an electron acceptor and electron donor …
OS03T0780800-01	0.00180462	0.064653	-0.952431	OS03G0780800		546.688	565.558	261.665	313.1	no	OS03G0780800	Fatty acid hydroxylase family protein, expressed [Source:UniProtKB/TrEMBL;Acc:Q9AY73]	Fatty acid 2-hydroxylase, Resistance to rice blast fungus infection (Os03t0780800-01);Fatty acid hydroxylase domain containing protein. (Os03t0780800-02)	3	32375907	32378463	GO:0080132;GO:0006631;GO:0005783;GO:0008610;GO:0005506;GO:0016491;GO:0055114;GO:0016020;GO:0016021	fatty acid alpha-hydroxylase activity;fatty acid metabolic process;endoplasmic reticulum;lipid biosynthetic process;iron ion binding;oxidoreductase activity;oxidation-reduction process;membrane;integral component of membrane	Catalysis of the conversion of a fatty acid to an alpha-hydroxylated fatty acid. A hydroxyl group is added to the second carbon, counted from the carboxyl end, of a fatty acid chain. [PMID:19054355];The chemical reactions and pathways involving fatty acids, aliphatic monocarboxylic acids liberated from naturally occurring fats and oils by hydrolysis. [ISBN:0198547684];The irregular network of uni…
OS03T0819700-01	0.00180509	0.064653	-0.533807	OS03G0819700		759.344	754.499	486.877	558.779	no	OS03G0819700	Os03g0819700 protein [Source:UniProtKB/TrEMBL;Acc:Q0DMA9]	Conserved hypothetical protein. (Os03t0819700-01)	3	34396969	34400184
OS02T0273100-02	0.00181402	0.0648968	-0.464564	OS02G0273100		1205.76	1210.24	833.774	917.072	no	OS02G0273100	Os02g0273100 protein [Source:UniProtKB/TrEMBL;Acc:Q0E243]	Aminotransferase, class IV family protein. (Os02t0273100-01);Aminotransferase, class IV family protein. (Os02t0273100-02)	2	9950654	9954960	GO:0008483;GO:0008152;GO:0003824;GO:0016740	transaminase activity;metabolic process;catalytic activity;transferase activity	Catalysis of the transfer of an amino group to an acceptor, usually a 2-oxo acid. [ISBN:0198506732];The chemical reactions and pathways, including anabolism and catabolism, by which living organisms transform chemical substances. Metabolic processes typically transform small molecules, but also include macromolecular processes such as DNA repair and replication, and protein synthesis and degradat…
OS02T0822900-01	0.00181995	0.0649356	-2.19446	OS02G0822900		240.544	134.842	38.0525	43.9599	no	OS02G0822900	Os02g0822900 protein [Source:UniProtKB/TrEMBL;Acc:A0A0P0VRD5]	Hypothetical conserved gene. (Os02t0822900-01)	2	35334956	35340821	GO:0016567;GO:0004842;GO:0006468;GO:0005524;GO:0004672	protein ubiquitination;ubiquitin-protein transferase activity;protein phosphorylation;ATP binding;protein kinase activity	The process in which one or more ubiquitin groups are added to a protein. [GOC:ai];Catalysis of the transfer of ubiquitin from one protein to another via the reaction X-Ub + Y --> Y-Ub + X, where both X-Ub and Y-Ub are covalent linkages. [GOC:BioGRID, GOC:jh2, PMID:9635407];The process of introducing a phosphate group on to a protein. [GOC:hb];Interacting selectively and non-covalently with ATP, …
OS03T0760200-01	0.00182451	0.0649356	2.00212	OS03G0760200		73.3863	78.2291	223.436	383.917	no	OS03G0760200	Os03g0760200 protein [Source:UniProtKB/TrEMBL;Acc:Q0DND2]	Cytochrome P450 family protein. (Os03t0760200-01)	3	31443454	31446045	GO:0098542;GO:0042343;GO:0044550;GO:0016020;GO:0016709;GO:0055114;GO:0046872;GO:0016491;GO:0004497;GO:0016705;GO:0005506;GO:0020037;GO:0016021	defense response to other organism;indole glucosinolate metabolic process;secondary metabolite biosynthetic process;membrane;oxidoreductase activity, acting on paired donors, with incorporation or reduction of molecular oxygen, NAD(P)H as one donor, and incorporation of one atom of oxygen;oxidation-reduction process;metal ion binding;oxidoreductase activity;monooxygenase activity;oxidoreductase a…	Reactions triggered in response to the presence of another organism that act to protect the cell or organism from damage caused by that organism. [GOC:dos];The chemical reactions and pathways resulting in the formation of indole glucosinolates. Glucosinolates are sulfur-containing compounds that have a common structure linked to an R group derived from tryptophan; indoles are biologically active …
OS04T0598800-01	0.00181794	0.0649356	-1.34292	OS04G0598800		114.006	157.375	50.2705	56.7132	no	OS04G0598800		Similar to Wall-associated kinase-like protein. (Os04t0598800-01)	4	30209131	30213639	GO:0007166;GO:0004674;GO:0005886;GO:0030247;GO:0005509;GO:0006468;GO:0005524;GO:0004672;GO:0016020;GO:0016021	cell surface receptor signaling pathway;protein serine/threonine kinase activity;plasma membrane;polysaccharide binding;calcium ion binding;protein phosphorylation;ATP binding;protein kinase activity;membrane;integral component of membrane	A series of molecular signals initiated by activation of a receptor on the surface of a cell. The pathway begins with binding of an extracellular ligand to a cell surface receptor, or for receptors that signal in the absence of a ligand, by ligand-withdrawal or the activity of a constitutively active receptor. The pathway ends with regulation of a downstream cellular process, e.g. transcription. …
OS04T0670000-01	0.00182758	0.0649356	0.398106	OS04G0670000		1201.7	1292.84	1596.25	1690.99	no	OS04G0670000	Reticulon-like protein [Source:UniProtKB/TrEMBL;Acc:Q7XR59]	Reticulon family protein. (Os04t0670000-01)	4	34166490	34169404	GO:0005789;GO:0005783;GO:0016020;GO:0016021	endoplasmic reticulum membrane;endoplasmic reticulum;membrane;integral component of membrane	The lipid bilayer surrounding the endoplasmic reticulum. [GOC:mah];The irregular network of unit membranes, visible only by electron microscopy, that occurs in the cytoplasm of many eukaryotic cells. The membranes form a complex meshwork of tubular channels, which are often expanded into slitlike cavities called cisternae. The ER takes two forms, rough (or granular), with ribosomes adhering to th…
OS06T0603000-01	0.00182785	0.0649356	-0.409311	OS06G0603000	HO1	3633.64	3932.04	2730.02	2966.81	no	OS06G0603000	Heme oxygenase 1, chloroplastic [Source:UniProtKB/Swiss-Prot;Acc:Q69XJ4]	Heme-oxygenase, Phytochrome chromophore biosynthesis, Nitric oxide- and auxin-induced lateral root formation (Os06t0603000-01)	6	23853783	23858023	GO:0006788;GO:0004392;GO:0009536;GO:0009507;GO:0015979;GO:0055114;GO:0046872;GO:0016491;GO:0010229;GO:0009648;GO:0048573	heme oxidation;heme oxygenase (decyclizing) activity;plastid;chloroplast;photosynthesis;oxidation-reduction process;metal ion binding;oxidoreductase activity;inflorescence development;photoperiodism;photoperiodism, flowering	The chemical reactions and pathways resulting in the loss of electrons from one or more atoms in heme. [GOC:mah];Catalysis of the reaction: heme + 3 donor-H2 + 3 O2 = biliverdin + Fe2+ + CO + 3 acceptor + 3 H2O. [EC:1.14.99.3];Any member of a family of organelles found in the cytoplasm of plants and some protists, which are membrane-bounded and contain DNA. Plant plastids develop from a common ty…
OS10T0363300-01	0.00182568	0.0649356	-0.399462	OS10G0363300		1989.58	2190.41	1607.96	1561.07	no	OS10G0363300	Os10g0363300 protein [Source:UniProtKB/TrEMBL;Acc:A0A0P0XT84]	Acetyl-CoA carboxylase (EC 6.4.1.2) (Os10t0363300-01)	10	11283659	11284909	GO:0005829;GO:0004075;GO:0003824;GO:0006631;GO:0008152;GO:0006629;GO:0016874;GO:0005737;GO:0006633;GO:0046872;GO:0005524;GO:0000166;GO:0003989;GO:2001295	cytosol;biotin carboxylase activity;catalytic activity;fatty acid metabolic process;metabolic process;lipid metabolic process;ligase activity;cytoplasm;fatty acid biosynthetic process;metal ion binding;ATP binding;nucleotide binding;acetyl-CoA carboxylase activity;malonyl-CoA biosynthetic process	The part of the cytoplasm that does not contain organelles but which does contain other particulate matter, such as protein complexes. [GOC:hjd, GOC:jl];Catalysis of the reaction: ATP + biotin-carboxyl-carrier protein + CO2 = ADP + phosphate + carboxybiotin-carboxyl-carrier protein. [EC:6.3.4.14];Catalysis of a biochemical reaction at physiological temperatures. In biologically catalyzed reaction…
OS01T0717000-05	0.0018332	0.0649743	-0.55236	OS01G0717000		675.401	743.229	501.281	466.087	no	OS01G0717000	Os01g0717000 protein [Source:UniProtKB/TrEMBL;Acc:Q5JMB6]	Similar to GmCK1p (EC 2.7.1.32). (Os01t0717000-01);Similar to Choline kinase. (Os01t0717000-02);Similar to Choline kinase. (Os01t0717000-05)	1	29842914	29846824	GO:0016310;GO:0016301	phosphorylation;kinase activity	The process of introducing a phosphate group into a molecule, usually with the formation of a phosphoric ester, a phosphoric anhydride or a phosphoric amide. [ISBN:0198506732];Catalysis of the transfer of a phosphate group, usually from ATP, to a substrate molecule. [ISBN:0198506732]
OS02T0594100-01	0.00183277	0.0649743	0.354763	OS02G0594100		1478.94	1483.26	1924.09	1863.9	no	OS02G0594100	Os02g0594100 protein [Source:UniProtKB/TrEMBL;Acc:Q6ZH81]	Similar to Protein kinase ATN1. (Os02t0594100-01)	2	23000073	23005321	GO:0004871;GO:0004672;GO:0006468;GO:0005622;GO:0035556;GO:0004674;GO:0016310;GO:0016301;GO:0005524;GO:0000166	signal transducer activity;protein kinase activity;protein phosphorylation;intracellular;intracellular signal transduction;protein serine/threonine kinase activity;phosphorylation;kinase activity;ATP binding;nucleotide binding	Conveys a signal across a cell to trigger a change in cell function or state. A signal is a physical entity or change in state that is used to transfer information in order to trigger a response. [GOC:go_curators];Catalysis of the phosphorylation of an amino acid residue in a protein, usually according to the reaction: a protein + ATP = a phosphoprotein + ADP. [MetaCyc:PROTEIN-KINASE-RXN];The pro…
OS07T0282500-01	0.00183595	0.0649964	-0.858938	OS07G0282500		215.234	227.448	129.772	114.305	no	OS07G0282500	Aldehyde oxidase-like [Source:UniProtKB/TrEMBL;Acc:Q6Z5T5]	Similar to Aldehyde oxidase 3 (EC 1.2.3.1) (AtAO-3) (AtAO4). (Os07t0282500-01)	7	10765848	10767128	GO:0005829;GO:0051537;GO:0051536;GO:0016614;GO:0050660;GO:0046872;GO:0005506;GO:0016491;GO:0055114;GO:0003824;GO:0016020;GO:0016021;GO:0004854;GO:0016903;GO:0009115	cytosol;2 iron, 2 sulfur cluster binding;iron-sulfur cluster binding;oxidoreductase activity, acting on CH-OH group of donors;flavin adenine dinucleotide binding;metal ion binding;iron ion binding;oxidoreductase activity;oxidation-reduction process;catalytic activity;membrane;integral component of membrane;xanthine dehydrogenase activity;oxidoreductase activity, acting on the aldehyde or oxo grou…	The part of the cytoplasm that does not contain organelles but which does contain other particulate matter, such as protein complexes. [GOC:hjd, GOC:jl];Interacting selectively and non-covalently with a 2 iron, 2 sulfur (2Fe-2S) cluster; this cluster consists of two iron atoms, with two inorganic sulfur atoms found between the irons and acting as bridging ligands. [GOC:ai, PMID:15952888, Wikipedi…
OS01T0760701-00	0.00184371	0.0650297	0.422413	OS01G0760701		3285.58	3333.92	4186.16	4685.08	no	OS01G0760701	Os01g0760701 protein [Source:UniProtKB/TrEMBL;Acc:A0A0N7KDS7]	Hypothetical gene. (Os01t0760701-00)	1	31998916	32001471
OS03T0131300-02	0.00184184	0.0650297	-0.361332	OS03G0131300		2318.88	2463.86	1845.63	1877.48	no	OS03G0131300	Os03g0131300 protein [Source:UniProtKB/TrEMBL;Acc:Q10S80]	Ubiquilin domain containing protein. (Os03t0131300-01);Similar to Ubiquitin family protein, expressed. (Os03t0131300-02)	3	1791608	1796372
OS03T0364700-01	0.00184759	0.0650297	1.10591	OS03G0364700		337.373	325.268	820.568	605.67	no	OS03G0364700	Os03g0364700 protein [Source:UniProtKB/TrEMBL;Acc:Q0DRQ1]	Transcription elongation factor, TFIIS/CRSP70, N-terminal domain containing protein. (Os03t0364700-01)	3	14233207	14236034	GO:0005634	nucleus	A membrane-bounded organelle of eukaryotic cells in which chromosomes are housed and replicated. In most cells, the nucleus contains all of the cell's chromosomes except the organellar chromosomes, and is the site of RNA synthesis and processing. In some species, or in specialized cell types, RNA metabolism or DNA replication may be absent. [GOC:go_curators]
OS03T0804500-01	0.00184105	0.0650297	-1.14296	OS03G0804500	GER7	379.162	334.532	137.574	185.609	no	OS03G0804500	Germin-like protein 3-7 [Source:UniProtKB/Swiss-Prot;Acc:Q10BU2]	Similar to Germin-like protein subfamily T member 1 precursor. (Os03t0804500-01)	3	33586465	33587320	GO:0005618;GO:0045735;GO:0030145;GO:0048046;GO:0046872;GO:0005576	cell wall;nutrient reservoir activity;manganese ion binding;apoplast;metal ion binding;extracellular region	The rigid or semi-rigid envelope lying outside the cell membrane of plant, fungal, most prokaryotic cells and some protozoan parasites, maintaining their shape and protecting them from osmotic lysis. In plants it is made of cellulose and, often, lignin; in fungi it is composed largely of polysaccharides; in bacteria it is composed of peptidoglycan; in protozoan parasites such as Giardia species, …
OS08T0203400-01	0.00184946	0.0650297	1.67508	OS08G0203400		221.166	151.914	510.377	681.008	no	OS08G0203400	Os08g0203400 protein [Source:UniProtKB/TrEMBL;Acc:Q6ZKW7]	Protein kinase, core domain containing protein. (Os08t0203400-01)	8	6015745	6023225	GO:0004674;GO:0005886;GO:0016310;GO:0016301;GO:0006468;GO:0005524;GO:0004672;GO:0016020;GO:0016021	protein serine/threonine kinase activity;plasma membrane;phosphorylation;kinase activity;protein phosphorylation;ATP binding;protein kinase activity;membrane;integral component of membrane	Catalysis of the reactions: ATP + protein serine = ADP + protein serine phosphate, and ATP + protein threonine = ADP + protein threonine phosphate. [GOC:bf];The membrane surrounding a cell that separates the cell from its external environment. It consists of a phospholipid bilayer and associated proteins. [ISBN:0716731363];The process of introducing a phosphate group into a molecule, usually with…
OS09T0367900-01	0.00184966	0.0650297	-0.518303	OS09G0367900		1751.55	1993.85	1265.06	1349.96	no	OS09G0367900	Os09g0367900 protein [Source:UniProtKB/TrEMBL;Acc:A0A0P0XLD8]	Conserved hypothetical protein. (Os09t0367900-01);Hypothetical conserved gene. (Os09t0367900-02)	9	12126815	12127993
OS01T0810800-01	0.00185514	0.0651098	-1.10577	OS01G0810800		3525.62	4018.64	1504.21	2001.26	no	OS01G0810800	Os01g0810800 protein [Source:UniProtKB/TrEMBL;Acc:B7FAC9]	Hypothetical conserved gene. (Os01t0810800-01)	1	34445750	34454439	GO:0016310;GO:0016301;GO:0006468;GO:0005524;GO:0004672;GO:0016020;GO:0016021	phosphorylation;kinase activity;protein phosphorylation;ATP binding;protein kinase activity;membrane;integral component of membrane	The process of introducing a phosphate group into a molecule, usually with the formation of a phosphoric ester, a phosphoric anhydride or a phosphoric amide. [ISBN:0198506732];Catalysis of the transfer of a phosphate group, usually from ATP, to a substrate molecule. [ISBN:0198506732];The process of introducing a phosphate group on to a protein. [GOC:hb];Interacting selectively and non-covalently …
OS12T0111600-01	0.0018562	0.0651098	0.440705	OS12G0111600		1152.18	1264.89	1700.8	1579.8	no	OS12G0111600	Hypoxia induced protein conserved region containing protein, expressed [Source:UniProtKB/TrEMBL;Acc:Q2QYP0]	Hypoxia induced protein conserved region family protein. (Os12t0111600-01)	12	607455	608215	GO:0031305;GO:0097249;GO:0033617;GO:0016020;GO:0016021	integral component of mitochondrial inner membrane;mitochondrial respiratory chain supercomplex;mitochondrial respiratory chain complex IV assembly;membrane;integral component of membrane	The component of the mitochondrial inner membrane consisting of the gene products having at least some part of their peptide sequence embedded in the hydrophobic region of the membrane. [GOC:dos, GOC:mah];A set of respiratory enzyme complexes of the mitochondrial inner membrane (including, for example, Complex II, Complex III, Complex IV, or F1-F0 ATPase) arranged to form a large supercomplex. [G…
OS06T0570600-00	0.00187668	0.0657525	-6.18992	OS06G0570600	CYP701A7	27.3372	61.2895	1.21399	0	no	OS06G0570600	Ent-kaurene oxidase-like protein 1 [Source:UniProtKB/Swiss-Prot;Acc:C7J3A2]	Similar to Ent-kaurene oxidase. (Os06t0570600-00)	6	22092977	22095900	GO:0009707;GO:0005783;GO:0010241;GO:0009740;GO:0009686;GO:0016705;GO:0005506;GO:0055114;GO:0020037;GO:0016020;GO:0016021	chloroplast outer membrane;endoplasmic reticulum;ent-kaurene oxidation to kaurenoic acid;gibberellic acid mediated signaling pathway;gibberellin biosynthetic process;oxidoreductase activity, acting on paired donors, with incorporation or reduction of molecular oxygen;iron ion binding;oxidation-reduction process;heme binding;membrane;integral component of membrane	The outer, i.e. cytoplasm-facing, lipid bilayer of the chloroplast envelope. [GOC:tb];The irregular network of unit membranes, visible only by electron microscopy, that occurs in the cytoplasm of many eukaryotic cells. The membranes form a complex meshwork of tubular channels, which are often expanded into slitlike cavities called cisternae. The ER takes two forms, rough (or granular), with ribos…
OS11T0289700-01	0.00188165	0.0658514	-4.90042	OS11G0289700		267.045	374.676	3.90282	17.584	no	OS11G0289700	Cytochrome P450 family protein, expressed [Source:UniProtKB/TrEMBL;Acc:Q2R6X3]	Cytochrome P450 family protein. (Os11t0289700-01)	11	10474866	10477658	GO:0016125;GO:0010268;GO:0007275;GO:0004497;GO:0016132;GO:0055114;GO:0046872;GO:0016491;GO:0016705;GO:0005506;GO:0020037;GO:0016020;GO:0016021	sterol metabolic process;brassinosteroid homeostasis;multicellular organism development;monooxygenase activity;brassinosteroid biosynthetic process;oxidation-reduction process;metal ion binding;oxidoreductase activity;oxidoreductase activity, acting on paired donors, with incorporation or reduction of molecular oxygen;iron ion binding;heme binding;membrane;integral component of membrane	The chemical reactions and pathways involving sterols, steroids with one or more hydroxyl groups and a hydrocarbon side-chain in the molecule. [ISBN:0198547684];Any process involved in the maintenance of an internal steady state of brassinosteroids within an organism or cell. [PMID:15908602];The biological process whose specific outcome is the progression of a multicellular organism over time fro…
OS04T0678700-01	0.00188504	0.0658943	-1.14001	OS04G0678700	PORA	121.291	136.901	57.5666	59.5901	no	OS04G0678700	Protochlorophyllide reductase A, chloroplastic [Source:UniProtKB/Swiss-Prot;Acc:Q7XKF3]	Similar to Protochlorophyllide reductase (EC 1.3.1.33) (PCR) (NADPH- protochlorophyllide oxidoreductase) (POR) (Fragment). (Os04t0678700-01)	4	34663055	34664559	GO:0015995;GO:0009536;GO:0009507;GO:0015979;GO:0055114;GO:0016491;GO:0016630	chlorophyll biosynthetic process;plastid;chloroplast;photosynthesis;oxidation-reduction process;oxidoreductase activity;protochlorophyllide reductase activity	The chemical reactions and pathways resulting in the formation of chlorophyll, any compound of magnesium complexed in a porphyrin (tetrapyrrole) ring and which functions as a photosynthetic pigment, from less complex precursors. [GOC:jl];Any member of a family of organelles found in the cytoplasm of plants and some protists, which are membrane-bounded and contain DNA. Plant plastids develop from …
OS01T0212400-01	0.00191212	0.0663294	-0.381532	OS01G0212400	NCL1	6625.15	7249.57	5216.12	5434.42	no	OS01G0212400	Sodium/calcium exchanger NCL1 [Source:UniProtKB/Swiss-Prot;Acc:Q5QNI2]	EF-Hand type domain containing protein. (Os01t0212400-01)	1	6134203	6139136	GO:0055074;GO:0005432;GO:0005509;GO:0006814;GO:0035725;GO:0015297;GO:0006816;GO:0005886;GO:0006810;GO:0055085;GO:0006811;GO:0016021;GO:0016020	calcium ion homeostasis;calcium:sodium antiporter activity;calcium ion binding;sodium ion transport;sodium ion transmembrane transport;antiporter activity;calcium ion transport;plasma membrane;transport;transmembrane transport;ion transport;integral component of membrane;membrane	Any process involved in the maintenance of an internal steady state of calcium ions within an organism or cell. [GOC:ceb, GOC:jid, GOC:mah];Catalysis of the transfer of a solute or solutes from one side of a membrane to the other according to the reaction: Ca2+(in) + Na+(out) = Ca2+(out) + Na+(in). [GOC:curators, PMID:16371597];Interacting selectively and non-covalently with calcium ions (Ca2+). …
OS01T0216000-01	0.00190032	0.0663294	-3.383	OS01G0216000		5555.65	6419.73	310.048	837.854	no	OS01G0216000	Os01g0216000 protein [Source:UniProtKB/TrEMBL;Acc:Q9LHW4]	Lipase, GDSL domain containing protein. (Os01t0216000-01)	1	6340836	6344286	GO:0016788;GO:0004553;GO:0005975	hydrolase activity, acting on ester bonds;hydrolase activity, hydrolyzing O-glycosyl compounds;carbohydrate metabolic process	Catalysis of the hydrolysis of any ester bond. [GOC:jl];Catalysis of the hydrolysis of any O-glycosyl bond. [GOC:mah];The chemical reactions and pathways involving carbohydrates, any of a group of organic compounds based of the general formula Cx(H2O)y. Includes the formation of carbohydrate derivatives by the addition of a carbohydrate residue to another molecule. [GOC:mah, ISBN:0198506732]
OS01T0310100-01	0.00191568	0.0663294	-0.495781	OS01G0310100		774.633	774.056	579.569	518.727	no	OS01G0310100	Os01g0310100 protein [Source:UniProtKB/TrEMBL;Acc:A0A0P0V257]	Similar to PLDP1 (PHOSPHOLIPASE D P1); phospholipase D. (Os01t0310100-01)	1	11625271	11637356
OS01T0857200-01	0.00191111	0.0663294	1.38257	OS01G0857200		62.1745	45.2905	124.89	155.307	no	OS01G0857200	Alkyl transferase [Source:UniProtKB/TrEMBL;Acc:Q94DE7]	Di-trans-poly-cis-decaprenylcistransferase family protein. (Os01t0857200-01)	1	37034026	37035656	GO:0005829;GO:0016765;GO:0016740;GO:0002094;GO:0016094	cytosol;transferase activity, transferring alkyl or aryl (other than methyl) groups;transferase activity;polyprenyltransferase activity;polyprenol biosynthetic process	The part of the cytoplasm that does not contain organelles but which does contain other particulate matter, such as protein complexes. [GOC:hjd, GOC:jl];Catalysis of the transfer of an alkyl or aryl (but not methyl) group from one compound (donor) to another (acceptor). [GOC:jl, ISBN:0198506732];Catalysis of the transfer of a group, e.g. a methyl group, glycosyl group, acyl group, phosphorus-cont…
OS03T0649000-01	0.00190547	0.0663294	-0.465764	OS03G0649000		3317.85	2912.11	2242.8	2268.24	no	OS03G0649000	Expressed protein [Source:UniProtKB/TrEMBL;Acc:Q10G00]	Conserved hypothetical protein. (Os03t0649000-01)	3	25147591	25151544	GO:0005623;GO:0055114;GO:0045454;GO:0015035;GO:0009055	cell;oxidation-reduction process;cell redox homeostasis;protein disulfide oxidoreductase activity;electron carrier activity	The basic structural and functional unit of all organisms. Includes the plasma membrane and any external encapsulating structures such as the cell wall and cell envelope. [GOC:go_curators];A metabolic process that results in the removal or addition of one or more electrons to or from a substance, with or without the concomitant removal or addition of a proton or protons. [GOC:dhl, GOC:ecd, GOC:jh…
[truncated: 41,832 more rows]
