# Supplementary material for: The Combined Strategy for iron uptake is not exclusive to domesticated rice (Oryza sativa)
Source: Sci Rep. 2019 Nov 6;9:16144. doi: 10.1038/s41598-019-52502-0 (PMC6834603; doi:10.1038/s41598-019-52502-0)
Supplement: Supplementary file 3 — Supplementary Dataset 2 [file 41598_2019_52502_MOESM3_ESM.xlsx]

## Sheet: Supplementary_Table3_rufipogonR
				Transcripts per Million							position
target_id	pval	qval	log2 of: average of TPM -Fe / average of TPM CC	Ruf_CC1	Ruf_CC2	Ruf_Fe1	Ruf_Fe2	up/down regulated	gene	chromosome_name	start	end	GO_id	name_1006	definition_1006
ORUFI01G16740.2	8.46172e-06	0.00950126	-24.3207	947.526	802.3	0	8.35087e-05	down	ORUFI01G16740	1	13227365	13244929	GO:0051536;GO:0016491;GO:0055114;GO:0020037;	iron-sulfur cluster binding;oxidoreductase activity;oxidation-reduction process;heme binding;	Interacting selectively and non-covalently with an iron-sulfur cluster, a combination of iron and sulfur atoms. [GOC:ai];Catalysis of an oxidation-reduction (redox) reaction, a reversible chemical reaction in which the oxidation state of an atom or atoms within a molecule is altered. One substrate acts as a hydrogen or electron donor and becomes oxidized, while the other acts as hydrogen or elect…
ORUFI03G26210.1	4.23389e-06	0.00950126	-1.9999	7263.53	7627.13	1850.54	1872.38	down	ORUFI03G26210	3	21374372	21378277	GO:0008081;GO:0006629	phosphoric diester hydrolase activity;lipid metabolic process	Catalysis of the hydrolysis of a phosphodiester to give a phosphomonoester and a free hydroxyl group. [EC:3.1.4, GOC:curators];The chemical reactions and pathways involving lipids, compounds soluble in an organic solvent but not, or sparingly, in an aqueous solvent. Includes fatty acids; neutral fats, other fatty-acid esters, and soaps; long-chain (fatty) alcohols and waxes; sphingoids and other …
ORUFI07G09370.2	5.80491e-06	0.00950126	-27.1749	746.657	665.864	9.29215e-06	3.02548e-08	down	ORUFI07G09370	7	8065847	8072635	GO:0046873;GO:0030001;GO:0016020;GO:0016021	metal ion transmembrane transporter activity;metal ion transport;membrane;integral component of membrane	Enables the transfer of metal ions from one side of a membrane to the other. [GOC:ai];The directed movement of metal ions, any metal ion with an electric charge, into, out of or within a cell, or between cells, by means of some agent such as a transporter or pore. [GOC:ai];A lipid bilayer along with all the proteins and protein complexes embedded in it an attached to it. [GOC:dos, GOC:mah, ISBN:0…
ORUFI10G18610.2	1.74945e-05	0.00950126	-Inf	595.433	562.134	0	0	down	ORUFI10G18610	10	18968936	18971484	GO:0035335;GO:0055114;GO:0016311;GO:0004725;GO:0008794;GO:0016791;GO:0006468;GO:0046685;GO:0005739;GO:0009507	peptidyl-tyrosine dephosphorylation;oxidation-reduction process;dephosphorylation;protein tyrosine phosphatase activity;arsenate reductase (glutaredoxin) activity;phosphatase activity;protein phosphorylation;response to arsenic-containing substance;mitochondrion;chloroplast	The removal of phosphoric residues from peptidyl-O-phospho-tyrosine to form peptidyl-tyrosine. [GOC:bf];A metabolic process that results in the removal or addition of one or more electrons to or from a substance, with or without the concomitant removal or addition of a proton or protons. [GOC:dhl, GOC:ecd, GOC:jh2, GOC:jid, GOC:mlg, GOC:rph];The process of removing one or more phosphoric (ester o…
ORUFI04G28560.3	6.03675e-05	0.0109384	-1.25186	2748.55	2987.16	1176.44	1232.02	down	ORUFI04G28560	4	27764709	27768359
ORUFI02G31800.1	7.61259e-05	0.0113734	-2.04884	857.745	1007.68	249.111	201.723	down	ORUFI02G31800	2	27759360	27761216	GO:0008234;GO:0006508;GO:0008233;GO:0016787	cysteine-type peptidase activity;proteolysis;peptidase activity;hydrolase activity	Catalysis of the hydrolysis of peptide bonds in a polypeptide chain by a mechanism in which the sulfhydryl group of a cysteine residue at the active center acts as a nucleophile. [GOC:mah, http://merops.sanger.ac.uk/about/glossary.htm#CATTYPE];The hydrolysis of proteins into smaller polypeptides and/or amino acids by cleavage of their peptide bonds. [GOC:bf, GOC:mah];Catalysis of the hydrolysis o…
ORUFI06G26950.3	8.68799e-05	0.0116769	-1.07218	2316.82	2429.36	1102.42	1154.87	down	ORUFI06G26950	6	25530901	25536377	GO:0004553;GO:0005975	hydrolase activity, hydrolyzing O-glycosyl compounds;carbohydrate metabolic process	Catalysis of the hydrolysis of any O-glycosyl bond. [GOC:mah];The chemical reactions and pathways involving carbohydrates, any of a group of organic compounds based of the general formula Cx(H2O)y. Includes the formation of carbohydrate derivatives by the addition of a carbohydrate residue to another molecule. [GOC:mah, ISBN:0198506732]
ORUFI02G37800.3	0.000106281	0.0125943	-0.964074	3287.9	3460.44	1744.45	1714.79	down	ORUFI02G37800	2	32360232	32364749	GO:0016758;GO:0009247	transferase activity, transferring hexosyl groups;glycolipid biosynthetic process	Catalysis of the transfer of a hexosyl group from one compound (donor) to another (acceptor). [GOC:jl];The chemical reactions and pathways resulting in the formation of glycolipid, a class of 1,2-di-O-acylglycerols joined at oxygen 3 by a glycosidic linkage to a carbohydrate part (usually a mono-, di- or tri-saccharide). [CHEBI:33563, GOC:go_curators]
ORUFI04G26970.1	0.000105549	0.0125943	-17.3666	374.784	497.276	0.00296453	0.0021959	down	ORUFI04G26970	4	26667132	26716529	GO:0006468;GO:0004672;GO:0005524;GO:0016021;GO:0016020	protein phosphorylation;protein kinase activity;ATP binding;integral component of membrane;membrane	The process of introducing a phosphate group on to a protein. [GOC:hb];Catalysis of the phosphorylation of an amino acid residue in a protein, usually according to the reaction: a protein + ATP = a phosphoprotein + ADP. [MetaCyc:PROTEIN-KINASE-RXN];Interacting selectively and non-covalently with ATP, adenosine 5'-triphosphate, a universally important coenzyme and enzyme regulator. [ISBN:019850673…
ORUFI08G03760.1	0.000105248	0.0125943	-0.998934	11837.8	12809.6	6342.44	5990.37	down	ORUFI08G03760	8	2972788	2976388	GO:0055085;GO:0016021;GO:0006810;GO:0005215;GO:0016020	transmembrane transport;integral component of membrane;transport;transporter activity;membrane	The process in which a solute is transported across a lipid bilayer, from one side of a membrane to the other [GOC:dph, GOC:jid];The component of a membrane consisting of the gene products and protein complexes having at least some part of their peptide sequence embedded in the hydrophobic region of the membrane. [GOC:dos, GOC:go_curators];The directed movement of substances (such as macromolecul…
ORUFI08G08260.1	0.000106475	0.0125943	-1.09739	1487.97	1541.04	703.837	711.806	down	ORUFI08G08260	8	7505095	7511027
ORUFI09G15940.1	0.000110394	0.0125943	-0.979325	7343.16	7339.93	3533.02	3914.49	down	ORUFI09G15940	9	16515278	16518038	GO:0004553;GO:0005975	hydrolase activity, hydrolyzing O-glycosyl compounds;carbohydrate metabolic process	Catalysis of the hydrolysis of any O-glycosyl bond. [GOC:mah];The chemical reactions and pathways involving carbohydrates, any of a group of organic compounds based of the general formula Cx(H2O)y. Includes the formation of carbohydrate derivatives by the addition of a carbohydrate residue to another molecule. [GOC:mah, ISBN:0198506732]
ORUFI11G17970.3	0.000116797	0.0128625	-1.77597	586.269	588.541	169.201	173.84	down	ORUFI11G17970	11	20737976	20774522	GO:0004674;GO:0016310;GO:0016740;GO:0016301;GO:0005524;GO:0000166;GO:0006468;GO:0004672	protein serine/threonine kinase activity;phosphorylation;transferase activity;kinase activity;ATP binding;nucleotide binding;protein phosphorylation;protein kinase activity	Catalysis of the reactions: ATP + protein serine = ADP + protein serine phosphate, and ATP + protein threonine = ADP + protein threonine phosphate. [GOC:bf];The process of introducing a phosphate group into a molecule, usually with the formation of a phosphoric ester, a phosphoric anhydride or a phosphoric amide. [ISBN:0198506732];Catalysis of the transfer of a group, e.g. a methyl group, glycosy…
ORUFI06G09370.1	0.000130815	0.0131865	-0.883696	7811.85	7611.12	4065.84	4293.05	down	ORUFI06G09370	6	6893829	6906199	GO:0032259;GO:0008168	methylation;methyltransferase activity	The process in which a methyl group is covalently attached to a molecule. [GOC:mah];Catalysis of the transfer of a methyl group to an acceptor molecule. [ISBN:0198506732]
ORUFI07G27380.1	0.000129813	0.0131865	-0.928327	4623.18	4542.05	2510.88	2305.15	down	ORUFI07G27380	7	25280746	25285612	GO:0052692;GO:0004557;GO:0008152;GO:0016798;GO:0004553;GO:0005975;GO:0016787;GO:0003824	raffinose alpha-galactosidase activity;alpha-galactosidase activity;metabolic process;hydrolase activity, acting on glycosyl bonds;hydrolase activity, hydrolyzing O-glycosyl compounds;carbohydrate metabolic process;hydrolase activity;catalytic activity	Catalysis of the reaction: raffinose + H2O = alpha-D-galactose + sucrose. [MetaCyc:RXN-11502];Catalysis of the hydrolysis of terminal, non-reducing alpha-D-galactose residues in alpha-D-galactosides, including galactose oligosaccharides, galactomannans and galactohydrolase. [EC:3.2.1.22];The chemical reactions and pathways, including anabolism and catabolism, by which living organisms transform c…
ORUFI10G00780.1	0.000134631	0.0133029	-1.7128	1359.25	1270.72	450.381	351.936	down	ORUFI10G00780	10	1064372	1066548	GO:0003993;GO:0016787;GO:0016311	acid phosphatase activity;hydrolase activity;dephosphorylation	Catalysis of the reaction: an orthophosphoric monoester + H2O = an alcohol + phosphate, with an acid pH optimum. [EC:3.1.3.2];Catalysis of the hydrolysis of various bonds, e.g. C-O, C-N, C-C, phosphoric anhydride bonds, etc. Hydrolase is the systematic name for any enzyme of EC class 3. [ISBN:0198506732];The process of removing one or more phosphoric (ester or anhydride) residues from a molecule.…
ORUFI07G05590.4	0.000141305	0.0135355	-1.05549	3609	3871.49	1916.18	1682.94	down	ORUFI07G05590	7	4348596	4353910	GO:0016021;GO:0016020;	integral component of membrane;membrane;	The component of a membrane consisting of the gene products and protein complexes having at least some part of their peptide sequence embedded in the hydrophobic region of the membrane. [GOC:dos, GOC:go_curators];A lipid bilayer along with all the proteins and protein complexes embedded in it an attached to it. [GOC:dos, GOC:mah, ISBN:0815316194];
ORUFI01G44080.1	0.000161281	0.0137237	-1.00901	1492.52	1592.07	745.355	787.341	down	ORUFI01G44080	1	36165547	36167731	GO:0016021;GO:0016020	integral component of membrane;membrane	The component of a membrane consisting of the gene products and protein complexes having at least some part of their peptide sequence embedded in the hydrophobic region of the membrane. [GOC:dos, GOC:go_curators];A lipid bilayer along with all the proteins and protein complexes embedded in it an attached to it. [GOC:dos, GOC:mah, ISBN:0815316194]
ORUFI02G36020.1	0.000151515	0.0137237	-1.3371	960.128	826.556	367.735	339.463	down	ORUFI02G36020	2	30885058	30915709	GO:0003700;GO:0006355	transcription factor activity, sequence-specific DNA binding;regulation of transcription, DNA-templated	Interacting selectively and non-covalently with a specific DNA sequence in order to modulate transcription. The transcription factor may or may not also interact selectively with a protein or macromolecular complex. [GOC:curators, GOC:txnOH];Any process that modulates the frequency, rate or extent of cellular DNA-templated transcription. [GOC:go_curators, GOC:txnOH]
ORUFI05G01030.1	0.000155278	0.0137237	-0.832331	5059.16	4961.92	2839.13	2788.92	down	ORUFI05G01030	5	674120	677205	GO:0006796;GO:0004427;GO:0005737;GO:0000287	phosphate-containing compound metabolic process;inorganic diphosphatase activity;cytoplasm;magnesium ion binding	The chemical reactions and pathways involving the phosphate group, the anion or salt of any phosphoric acid. [GOC:ai];Catalysis of the reaction: diphosphate + H(2)O = H(+) + 2 phosphate. [EC:3.6.1.1, RHEA:24579];All of the contents of a cell excluding the plasma membrane and nucleus, but including other subcellular structures. [ISBN:0198547684];Interacting selectively and non-covalently with magn…
ORUFI06G09650.1	0.000156978	0.0137237	-1.33212	630.02	693.161	265.191	260.355	down	ORUFI06G09650	6	7109248	7113392	GO:0003779;GO:0007010	actin binding;cytoskeleton organization	Interacting selectively and non-covalently with monomeric or multimeric forms of actin, including actin filaments. [GOC:clt];A process that is carried out at the cellular level which results in the assembly, arrangement of constituent parts, or disassembly of cytoskeletal structures. [GOC:dph, GOC:jl, GOC:mah]
ORUFI12G21540.1	0.000163451	0.0137237	-0.941002	4450.94	5016.98	2494.11	2437.45	down	ORUFI12G21540	12	22664074	22667702
ORUFI03G15950.1	0.000181487	0.0143123	-0.880584	2305.9	2420.63	1274.22	1292.98	down	ORUFI03G15950	3	11155736	11159418	GO:0007165;GO:0004674;GO:0016310;GO:0016740;GO:0016301;GO:0005524;GO:0000166;GO:0006468;GO:0004672	signal transduction;protein serine/threonine kinase activity;phosphorylation;transferase activity;kinase activity;ATP binding;nucleotide binding;protein phosphorylation;protein kinase activity	The cellular process in which a signal is conveyed to trigger a change in the activity or state of a cell. Signal transduction begins with reception of a signal (e.g. a ligand binding to a receptor or receptor activation by a stimulus such as light), or for signal transduction in the absence of ligand, signal-withdrawal or the activity of a constitutively active receptor. Signal transduction ends…
ORUFI07G00410.1	0.000185705	0.0143803	-1.30946	823.617	863.58	369.712	311.026	down	ORUFI07G00410	7	274983	283162	GO:0016787;GO:0016021;GO:0016020	hydrolase activity;integral component of membrane;membrane	Catalysis of the hydrolysis of various bonds, e.g. C-O, C-N, C-C, phosphoric anhydride bonds, etc. Hydrolase is the systematic name for any enzyme of EC class 3. [ISBN:0198506732];The component of a membrane consisting of the gene products and protein complexes having at least some part of their peptide sequence embedded in the hydrophobic region of the membrane. [GOC:dos, GOC:go_curators];A lipi…
ORUFI07G06630.1	0.000200106	0.0145647	-1.03574	1820.86	1661.91	801.702	897.079	down	ORUFI07G06630	7	5176656	5177547
ORUFI08G20270.1	0.000206254	0.0146898	-0.926618	6077.02	6792.57	3535	3235.56	down	ORUFI08G20270	8	21284135	21284599
ORUFI06G27110.1	0.000210236	0.0148165	-1.93788	275.297	357.24	86.0025	79.0896	down	ORUFI06G27110	6	25600818	25606807	GO:0008289;GO:0016021;GO:0016020	lipid binding;integral component of membrane;membrane	Interacting selectively and non-covalently with a lipid. [GOC:ai];The component of a membrane consisting of the gene products and protein complexes having at least some part of their peptide sequence embedded in the hydrophobic region of the membrane. [GOC:dos, GOC:go_curators];A lipid bilayer along with all the proteins and protein complexes embedded in it an attached to it. [GOC:dos, GOC:mah, I…
ORUFI01G21050.3	0.000221248	0.015159	-0.912916	1745.29	1709.96	928.205	906.917	down	ORUFI01G21050	1	18247520	18250373	GO:0005886;GO:0008643;GO:0016021;GO:0016020	plasma membrane;carbohydrate transport;integral component of membrane;membrane	The membrane surrounding a cell that separates the cell from its external environment. It consists of a phospholipid bilayer and associated proteins. [ISBN:0716731363];The directed movement of carbohydrate into, out of or within a cell, or between cells, by means of some agent such as a transporter or pore. Carbohydrates are any of a group of organic compounds based of the general formula Cx(H2O)…
ORUFI12G20730.2	0.000216666	0.015159	-0.830928	2988.69	2815.54	1627.62	1635.33	down	ORUFI12G20730	12	21940431	21948852	GO:0080048;	GDP-D-glucose phosphorylase activity;	Catalysis of the reaction: GDP-D-glucose + phosphate = D-glucose-1-P + GDP. [PMID:18463094];
ORUFI06G06250.1	0.00024178	0.0156587	-0.787592	16066.7	16570.5	9433.23	9473.87	down	ORUFI06G06250	6	4308661	4311343	GO:0003700;GO:0005634;GO:0006355;GO:0006351;GO:0003677	transcription factor activity, sequence-specific DNA binding;nucleus;regulation of transcription, DNA-templated;transcription, DNA-templated;DNA binding	Interacting selectively and non-covalently with a specific DNA sequence in order to modulate transcription. The transcription factor may or may not also interact selectively with a protein or macromolecular complex. [GOC:curators, GOC:txnOH];A membrane-bounded organelle of eukaryotic cells in which chromosomes are housed and replicated. In most cells, the nucleus contains all of the cell's chromo…
ORUFI03G39720.1	0.000245928	0.0157655	-0.850262	5856.75	5260.74	2989.33	3177.37	down	ORUFI03G39720	3	32005455	32006434
ORUFI02G15000.1	0.000248439	0.0158034	-0.785508	3246.69	3419.3	1961.25	1906	down	ORUFI02G15000	2	12360140	12363293	GO:0005096;GO:0009611;GO:0009651;GO:0043547;GO:1901002;GO:1902479;GO:0005829	GTPase activator activity;response to wounding;response to salt stress;positive regulation of GTPase activity;positive regulation of response to salt stress;positive regulation of defense response to bacterium, incompatible interaction;cytosol	Binds to and increases the activity of a GTPase, an enzyme that catalyzes the hydrolysis of GTP. [GOC:mah];Any process that results in a change in state or activity of a cell or an organism (in terms of movement, secretion, enzyme production, gene expression, etc.) as a result of a stimulus indicating damage to the organism. [GOC:go_curators];Any process that results in a change in state or activ…
ORUFI01G03340.1	0.000256521	0.0159919	-0.768493	4796.4	4885.81	2749.07	2934.67	down	ORUFI01G03340	1	2400069	2403534	GO:0006633;GO:0006631;GO:0006629;GO:0102345;GO:0102344;GO:0005789;GO:0005783;GO:0016829;GO:0016021;GO:0016020;GO:0102343;GO:0102158	fatty acid biosynthetic process;fatty acid metabolic process;lipid metabolic process;3-hydroxy-lignoceroyl-CoA dehydratase activity;3-hydroxy-behenoyl-CoA dehydratase activity;endoplasmic reticulum membrane;endoplasmic reticulum;lyase activity;integral component of membrane;membrane;3-hydroxy-arachidoyl-CoA dehydratase activity;	The chemical reactions and pathways resulting in the formation of a fatty acid, any of the aliphatic monocarboxylic acids that can be liberated by hydrolysis from naturally occurring fats and oils. Fatty acids are predominantly straight-chain acids of 4 to 24 carbon atoms, which may be saturated or unsaturated; branched fatty acids and hydroxy fatty acids also occur, and very long chain acids of …
ORUFI01G08790.1	0.000258657	0.0160104	-1.44331	1137.59	1389.93	430.013	499.42	down	ORUFI01G08790	1	6509057	6515563	GO:0055114;GO:0016021;GO:0016020	oxidation-reduction process;integral component of membrane;membrane	A metabolic process that results in the removal or addition of one or more electrons to or from a substance, with or without the concomitant removal or addition of a proton or protons. [GOC:dhl, GOC:ecd, GOC:jh2, GOC:jid, GOC:mlg, GOC:rph];The component of a membrane consisting of the gene products and protein complexes having at least some part of their peptide sequence embedded in the hydrophob…
ORUFI11G11350.1	0.000258449	0.0160104	-0.868352	9082.54	10330.9	5203.65	5430.52	down	ORUFI11G11350	11	11216370	11217653	GO:0008171;GO:0032259;GO:0008168;GO:0016740;GO:0046983	O-methyltransferase activity;methylation;methyltransferase activity;transferase activity;protein dimerization activity	Catalysis of the transfer of a methyl group to the oxygen atom of an acceptor molecule. [GOC:ai];The process in which a methyl group is covalently attached to a molecule. [GOC:mah];Catalysis of the transfer of a methyl group to an acceptor molecule. [ISBN:0198506732];Catalysis of the transfer of a group, e.g. a methyl group, glycosyl group, acyl group, phosphorus-containing, or other groups, from…
ORUFI05G08460.1	0.000270087	0.016453	-0.836025	1896.63	1890.55	1022.56	1098.96	down	ORUFI05G08460	5	7054345	7055427
ORUFI09G03200.1	0.000269672	0.016453	-1.1631	784.939	862.58	342.033	393.671	down	ORUFI09G03200	9	4210512	4215158	GO:0050662;GO:0003824	coenzyme binding;catalytic activity	Interacting selectively and non-covalently with a coenzyme, any of various nonprotein organic cofactors that are required, in addition to an enzyme and a substrate, for an enzymatic reaction to proceed. [ISBN:0198506732];Catalysis of a biochemical reaction at physiological temperatures. In biologically catalyzed reactions, the reactants are known as substrates, and the catalysts are naturally occ…
ORUFI08G08270.1	0.000273517	0.0164638	-1.18021	2428.3	2258.23	933.164	1134.95	down	ORUFI08G08270	8	7514432	7522890	GO:0016787	hydrolase activity	Catalysis of the hydrolysis of various bonds, e.g. C-O, C-N, C-C, phosphoric anhydride bonds, etc. Hydrolase is the systematic name for any enzyme of EC class 3. [ISBN:0198506732]
ORUFI11G21140.1	0.000273239	0.0164638	-1.02943	2170.2	2389.38	1137.69	1096.06	down	ORUFI11G21140	11	23768135	23775134
ORUFI02G37760.1	0.000277598	0.0165625	-0.806327	2043.32	1977.2	1152.52	1146.56	down	ORUFI02G37760	2	32336147	32344220	GO:0016798;GO:0016020	hydrolase activity, acting on glycosyl bonds;membrane	Catalysis of the hydrolysis of any glycosyl bond. [GOC:jl];A lipid bilayer along with all the proteins and protein complexes embedded in it an attached to it. [GOC:dos, GOC:mah, ISBN:0815316194]
ORUFI06G19750.2	0.000279632	0.0166441	-Inf	116.056	226.934	0	0	down	ORUFI06G19750	6	19251625	19285038	GO:0004124;GO:0006535;	cysteine synthase activity;cysteine biosynthetic process from serine;	Catalysis of the reaction: O3-acetyl-L-serine + hydrogen sulfide = L-cysteine + acetate. [EC:4.2.99.8];The chemical reactions and pathways resulting in the formation of cysteine from other compounds, including serine. [GOC:go_curators];
ORUFI01G37370.1	0.000282084	0.0166519	-1.32237	415.221	405.272	160.143	167.954	down	ORUFI01G37370	1	31190699	31202090	GO:0003993;GO:0016787;GO:0046872;GO:0016311	acid phosphatase activity;hydrolase activity;metal ion binding;dephosphorylation	Catalysis of the reaction: an orthophosphoric monoester + H2O = an alcohol + phosphate, with an acid pH optimum. [EC:3.1.3.2];Catalysis of the hydrolysis of various bonds, e.g. C-O, C-N, C-C, phosphoric anhydride bonds, etc. Hydrolase is the systematic name for any enzyme of EC class 3. [ISBN:0198506732];Interacting selectively and non-covalently with any metal ion. [GOC:ai];The process of removi…
ORUFI03G06860.1	0.000293335	0.0167805	-1.97402	2019.22	2135.7	551.959	505.65	down	ORUFI03G06860	3	4585103	4603562	GO:0008272;GO:0015116;GO:0008271;GO:0055085;GO:1902358;GO:0016021;GO:0016020;GO:0005886	sulfate transport;sulfate transmembrane transporter activity;secondary active sulfate transmembrane transporter activity;transmembrane transport;sulfate transmembrane transport;integral component of membrane;membrane;plasma membrane	The directed movement of sulfate into, out of or within a cell, or between cells, by means of some agent such as a transporter or pore. [GOC:krc];Enables the transfer of sulfate ions, SO4(2-), from one side of a membrane to the other. [GOC:ai];Catalysis of the secondary active transfer of sulfate from one side of the membrane to the other. Secondary active transport is catalysis of the transfer o…
ORUFI01G33090.1	0.000298881	0.0168662	-0.853694	2649.45	2898.95	1464.81	1605.49	down	ORUFI01G33090	1	28108916	28117187	GO:0050664;GO:0004601;GO:0098869;GO:0005509;GO:0055114;GO:0016491;GO:0016020;GO:0016021	oxidoreductase activity, acting on NAD(P)H, oxygen as acceptor;peroxidase activity;cellular oxidant detoxification;calcium ion binding;oxidation-reduction process;oxidoreductase activity;membrane;integral component of membrane	Catalysis of an oxidation-reduction (redox) reaction in which NADH or NADPH acts as a hydrogen or electron donor and reduces an oxygen molecule. [EC:1.6.3.-];Catalysis of the reaction: donor + hydrogen peroxide = oxidized donor + 2 H2O. [EC:1.11.1.7];Any process carried out at the cellular level that reduces or removes the toxicity superoxide radicals or hydrogen peroxide. [GOC:dos, GOC:vw];Inter…
ORUFI05G20980.1	0.000297645	0.0168662	-1.26187	1822.42	1822.72	846.446	673.594	down	ORUFI05G20980	5	20114826	20123621	GO:0003983;GO:0006011;GO:0046506;GO:0009507;	UTP:glucose-1-phosphate uridylyltransferase activity;UDP-glucose metabolic process;sulfolipid biosynthetic process;chloroplast;	Catalysis of the reaction: alpha-D-glucose 1-phosphate + UTP = diphosphate + UDP-D-glucose. [EC:2.7.7.9, RHEA:19892];The chemical reactions and pathways involving UDP-glucose, uridinediphosphoglucose, a substance composed of glucose in glycosidic linkage with uridine diphosphate. [GOC:ai];The chemical reactions and pathways resulting in the formation of sulfolipid, a compound containing a sulfoni…
ORUFI02G29150.1	0.000301202	0.0169208	-0.743081	3765.43	3908.63	2238.04	2346.92	down	ORUFI02G29150	2	25780820	25788960	GO:0016021;GO:0016020	integral component of membrane;membrane	The component of a membrane consisting of the gene products and protein complexes having at least some part of their peptide sequence embedded in the hydrophobic region of the membrane. [GOC:dos, GOC:go_curators];A lipid bilayer along with all the proteins and protein complexes embedded in it an attached to it. [GOC:dos, GOC:mah, ISBN:0815316194]
ORUFI11G01490.2	0.000325084	0.0174021	-0.827919	3731.92	3297.76	1959.29	2000.82	down	ORUFI11G01490	11	1097664	1101412	GO:0016787	hydrolase activity	Catalysis of the hydrolysis of various bonds, e.g. C-O, C-N, C-C, phosphoric anhydride bonds, etc. Hydrolase is the systematic name for any enzyme of EC class 3. [ISBN:0198506732]
ORUFI11G10300.1	0.000326084	0.0174183	-1.02351	2878.65	3468.63	1570.42	1551.93	down	ORUFI11G10300	11	9321822	9323686
ORUFI11G22410.1	0.000335969	0.0177942	-1.25348	467.551	423.284	188.81	184.839	down	ORUFI11G22410	11	24813884	24816010	GO:0004497;GO:0055114;GO:0016491;GO:0046872;GO:0016021;GO:0016020;GO:0020037;GO:0016705;GO:0005506	monooxygenase activity;oxidation-reduction process;oxidoreductase activity;metal ion binding;integral component of membrane;membrane;heme binding;oxidoreductase activity, acting on paired donors, with incorporation or reduction of molecular oxygen;iron ion binding	Catalysis of the incorporation of one atom from molecular oxygen into a compound and the reduction of the other atom of oxygen to water. [http://www.onelook.com/, ISBN:0198506732];A metabolic process that results in the removal or addition of one or more electrons to or from a substance, with or without the concomitant removal or addition of a proton or protons. [GOC:dhl, GOC:ecd, GOC:jh2, GOC:ji…
ORUFI04G28560.2	0.0003657	0.0183946	-1.1678	1677.44	1677.72	664.057	829.32	down	ORUFI04G28560	4	27764709	27768359
ORUFI07G12530.1	0.000369146	0.0184103	-0.9298	1059.1	975.656	553.579	514.527	down	ORUFI07G12530	7	12506340	12513379	GO:0006520;GO:0019752;GO:0030170;GO:0016831;GO:0003824;GO:0016829	cellular amino acid metabolic process;carboxylic acid metabolic process;pyridoxal phosphate binding;carboxy-lyase activity;catalytic activity;lyase activity	The chemical reactions and pathways involving amino acids, carboxylic acids containing one or more amino groups, as carried out by individual cells. [CHEBI:33709, GOC:curators, ISBN:0198506732];The chemical reactions and pathways involving carboxylic acids, any organic acid containing one or more carboxyl (COOH) groups or anions (COO-). [ISBN:0198506732];Interacting selectively and non-covalently…
ORUFI03G18860.1	0.000373927	0.0184787	-0.682822	4661.86	4801.23	2926.06	2968.92	down	ORUFI03G18860	3	13516788	13520681	GO:0006979;GO:0055114;GO:0016671;GO:0033743;GO:0030091	response to oxidative stress;oxidation-reduction process;oxidoreductase activity, acting on a sulfur group of donors, disulfide as acceptor;peptide-methionine (R)-S-oxide reductase activity;protein repair	Any process that results in a change in state or activity of a cell or an organism (in terms of movement, secretion, enzyme production, gene expression, etc.) as a result of oxidative stress, a state often resulting from exposure to high levels of reactive oxygen species, e.g. superoxide anions, hydrogen peroxide (H2O2), and hydroxyl radicals. [GOC:jl, PMID:12115731];A metabolic process that resu…
ORUFI03G08360.1	0.00037665	0.0184824	-1.0633	1029.85	1036.9	521.232	467.783	down	ORUFI03G08360	3	5614853	5617419
ORUFI02G25060.1	0.000385101	0.0185841	-1.61952	365.167	408.274	107.75	143.961	down	ORUFI02G25060	2	22426425	22427979	GO:0016021;GO:0016020	integral component of membrane;membrane	The component of a membrane consisting of the gene products and protein complexes having at least some part of their peptide sequence embedded in the hydrophobic region of the membrane. [GOC:dos, GOC:go_curators];A lipid bilayer along with all the proteins and protein complexes embedded in it an attached to it. [GOC:dos, GOC:mah, ISBN:0815316194]
ORUFI03G16890.1	0.000388905	0.0186403	-0.775463	1669.99	1751.18	1003.36	995.285	down	ORUFI03G16890	3	11940890	11942840	GO:0004674;GO:0016310;GO:0016740;GO:0016301;GO:0005524;GO:0000166;GO:0006468;GO:0004672	protein serine/threonine kinase activity;phosphorylation;transferase activity;kinase activity;ATP binding;nucleotide binding;protein phosphorylation;protein kinase activity	Catalysis of the reactions: ATP + protein serine = ADP + protein serine phosphate, and ATP + protein threonine = ADP + protein threonine phosphate. [GOC:bf];The process of introducing a phosphate group into a molecule, usually with the formation of a phosphoric ester, a phosphoric anhydride or a phosphoric amide. [ISBN:0198506732];Catalysis of the transfer of a group, e.g. a methyl group, glycosy…
ORUFI03G41270.1	0.000409367	0.0190219	-0.685256	10064.3	10011.7	6443.27	6041.91	down	ORUFI03G41270	3	32939674	32942823	GO:0008152;GO:0016788;GO:0003824	metabolic process;hydrolase activity, acting on ester bonds;catalytic activity	The chemical reactions and pathways, including anabolism and catabolism, by which living organisms transform chemical substances. Metabolic processes typically transform small molecules, but also include macromolecular processes such as DNA repair and replication, and protein synthesis and degradation. [GOC:go_curators, ISBN:0198547684];Catalysis of the hydrolysis of any ester bond. [GOC:jl];Cata…
ORUFI03G00160.1	0.000424463	0.019293	-0.760926	2197.12	2432.01	1381.42	1350.31	down	ORUFI03G00160	3	80035	84508	GO:0098734;GO:0098599	macromolecule depalmitoylation;palmitoyl hydrolase activity	The removal of palymitoyl groups from a macromolecule. [GOC:dos];Catalysis of a hydrolase reaction that removes a palmitoyl moiety from some substrate. [GOC:dos, GOC:pg]
ORUFI03G35090.2	0.000428537	0.0193725	-0.698794	4544.75	4219.16	2753.98	2645.35	down	ORUFI03G35090	3	28897371	28904473	GO:0030127;GO:0006888;GO:0006886;GO:0015031;GO:0005737;GO:0008270;GO:0000139;GO:0090114	COPII vesicle coat;ER to Golgi vesicle-mediated transport;intracellular protein transport;protein transport;cytoplasm;zinc ion binding;Golgi membrane;COPII-coated vesicle budding	One of two multimeric complexes that forms a membrane vesicle coat. COPII is best characterized in S. cerevisiae, where the subunits are called Sar1p, Sec13p, Sec31p, Sec23p, and Sec24p. Vesicles with COPII coats are found associated with endoplasmic reticulum (ER) membranes at steady state. [GOC:ascb_2009, GOC:dph, GOC:mah, GOC:tb, PMID:11252894];The directed movement of substances from the endo…
ORUFI01G02770.1	0.000439726	0.0195949	-1.61407	7357.95	8824.77	2989.33	2297.15	down	ORUFI01G02770	1	2045565	2049777
ORUFI03G09700.1	0.000461914	0.019882	-1.61538	1294.58	1328.89	497.233	359.013	down	ORUFI03G09700	3	6651976	6655575	GO:0016021;GO:0016020	integral component of membrane;membrane	The component of a membrane consisting of the gene products and protein complexes having at least some part of their peptide sequence embedded in the hydrophobic region of the membrane. [GOC:dos, GOC:go_curators];A lipid bilayer along with all the proteins and protein complexes embedded in it an attached to it. [GOC:dos, GOC:mah, ISBN:0815316194]
ORUFI04G30820.1	0.000458325	0.019882	-0.766	10926.6	12470.4	6758.61	6999.87	down	ORUFI04G30820	4	29280013	29283431	GO:0016491;GO:0055114	oxidoreductase activity;oxidation-reduction process	Catalysis of an oxidation-reduction (redox) reaction, a reversible chemical reaction in which the oxidation state of an atom or atoms within a molecule is altered. One substrate acts as a hydrogen or electron donor and becomes oxidized, while the other acts as hydrogen or electron acceptor and becomes reduced. [GOC:go_curators];A metabolic process that results in the removal or addition of one or…
ORUFI07G01380.7	0.000459453	0.019882	-1.29756	316.909	335.093	128.455	136.79	down	ORUFI07G01380	7	997197	1013524
ORUFI03G23050.1	0.000469497	0.0199959	-0.643501	5723.96	5496.61	3617.84	3565.09	down	ORUFI03G23050	3	17524651	17527891
ORUFI04G29370.1	0.000476413	0.0201862	-1.38637	13217.7	17394.7	5948.01	5761.99	down	ORUFI04G29370	4	28354844	28357621	GO:0090305;GO:0006308;GO:0004519;GO:0016788;GO:0003676	nucleic acid phosphodiester bond hydrolysis;DNA catabolic process;endonuclease activity;hydrolase activity, acting on ester bonds;nucleic acid binding	The nucleic acid metabolic process in which the phosphodiester bonds between nucleotides are cleaved by hydrolysis. [GOC:dph, GOC:tb];The cellular DNA metabolic process resulting in the breakdown of DNA, deoxyribonucleic acid, one of the two main types of nucleic acid, consisting of a long unbranched macromolecule formed from one or two strands of linked deoxyribonucleotides, the 3'-phosphate gro…
ORUFI01G06030.1	0.000478592	0.0201952	-0.675004	2774.59	2716.83	1683.47	1755.97	down	ORUFI01G06030	1	4181494	4186170	GO:0016702;GO:0055114	oxidoreductase activity, acting on single donors with incorporation of molecular oxygen, incorporation of two atoms of oxygen;oxidation-reduction process	Catalysis of an oxidation-reduction (redox) reaction in which hydrogen or electrons are transferred from one donor, and two oxygen atoms is incorporated into a donor. [GOC:mah];A metabolic process that results in the removal or addition of one or more electrons to or from a substance, with or without the concomitant removal or addition of a proton or protons. [GOC:dhl, GOC:ecd, GOC:jh2, GOC:jid, …
ORUFI09G12430.2	0.000479496	0.0201952	-1.05496	1635.26	1894.07	913.269	785.44	down	ORUFI09G12430	9	13935573	13941309	GO:0008654;GO:0005886;	phospholipid biosynthetic process;plasma membrane;	The chemical reactions and pathways resulting in the formation of phospholipids, any lipid containing phosphoric acid as a mono- or diester. [ISBN:0198506732];The membrane surrounding a cell that separates the cell from its external environment. It consists of a phospholipid bilayer and associated proteins. [ISBN:0716731363];
ORUFI01G29070.3	0.00048432	0.0203107	-0.72856	2262.5	2452.52	1401.48	1444.06	down	ORUFI01G29070	1	25158925	25162491
ORUFI01G11880.1	0.000490367	0.020361	-0.837691	1071.03	1182.3	622.777	638.049	down	ORUFI01G11880	1	8792789	8797429	GO:0016021;GO:0016020	integral component of membrane;membrane	The component of a membrane consisting of the gene products and protein complexes having at least some part of their peptide sequence embedded in the hydrophobic region of the membrane. [GOC:dos, GOC:go_curators];A lipid bilayer along with all the proteins and protein complexes embedded in it an attached to it. [GOC:dos, GOC:mah, ISBN:0815316194]
ORUFI01G47010.1	0.000491941	0.020361	-1.61777	1028.38	932.627	369.712	269.26	down	ORUFI01G47010	1	38246115	38247735	GO:0016787;GO:0016020	hydrolase activity;membrane	Catalysis of the hydrolysis of various bonds, e.g. C-O, C-N, C-C, phosphoric anhydride bonds, etc. Hydrolase is the systematic name for any enzyme of EC class 3. [ISBN:0198506732];A lipid bilayer along with all the proteins and protein complexes embedded in it an attached to it. [GOC:dos, GOC:mah, ISBN:0815316194]
ORUFI02G15860.3	0.000494377	0.020414	-16.3292	254.724	326.093	1.23715e-07	0.0070543	down	ORUFI02G15860	2	13941485	13960333	GO:0006904;GO:0016192	vesicle docking involved in exocytosis;vesicle-mediated transport	The initial attachment of a vesicle membrane to a target membrane, mediated by proteins protruding from the membrane of the vesicle and the target membrane, that contributes to exocytosis. [GOC:jid];A cellular transport process in which transported substances are moved in membrane-bounded vesicles; transported substances are enclosed in the vesicle lumen or located in the vesicle membrane. The pr…
ORUFI01G36480.1	0.000497669	0.0204625	-1.25009	3925.83	5021.37	1828.79	1932.81	down	ORUFI01G36480	1	30560889	30577088	GO:0048544;GO:0004674;GO:0016310;GO:0016740;GO:0016301;GO:0005524;GO:0000166;GO:0006468;GO:0004672;GO:0016021;GO:0016020	recognition of pollen;protein serine/threonine kinase activity;phosphorylation;transferase activity;kinase activity;ATP binding;nucleotide binding;protein phosphorylation;protein kinase activity;integral component of membrane;membrane	The process, involving the sharing and interaction of the single locus incompatibility haplotypes, involved in the recognition or rejection of the self pollen by cells in the stigma. This process ensures out-breeding in certain plant species. [GOC:dph, GOC:pj, GOC:tb];Catalysis of the reactions: ATP + protein serine = ADP + protein serine phosphate, and ATP + protein threonine = ADP + protein thr…
ORUFI02G09150.1	0.000499316	0.020478	-1.61179	227.487	210.004	70.3237	72.8201	down	ORUFI02G09150	2	6349070	6352608
ORUFI08G14650.1	0.000515676	0.0205604	-0.76392	1243.96	1208.95	726.375	718.128	down	ORUFI08G14650	8	15864555	15866821	GO:0016021;GO:0016020	integral component of membrane;membrane	The component of a membrane consisting of the gene products and protein complexes having at least some part of their peptide sequence embedded in the hydrophobic region of the membrane. [GOC:dos, GOC:go_curators];A lipid bilayer along with all the proteins and protein complexes embedded in it an attached to it. [GOC:dos, GOC:mah, ISBN:0815316194]
ORUFI09G10010.1	0.000513226	0.0205604	-1.2335	432.285	424.285	165.085	199.2	down	ORUFI09G10010	9	11816117	11817897	GO:0016021;GO:0016020;GO:0005381	integral component of membrane;membrane;iron ion transmembrane transporter activity	The component of a membrane consisting of the gene products and protein complexes having at least some part of their peptide sequence embedded in the hydrophobic region of the membrane. [GOC:dos, GOC:go_curators];A lipid bilayer along with all the proteins and protein complexes embedded in it an attached to it. [GOC:dos, GOC:mah, ISBN:0815316194];Catalysis of the transfer of iron (Fe) ions from o…
ORUFI12G08770.1	0.000510413	0.0205604	-32.0795	210.292	308.303	6.43069e-08	4.99654e-08	down	ORUFI12G08770	12	7898222	7907976
ORUFI01G37010.1	0.000526814	0.0208276	-1.20104	2344.09	2990.92	1142.42	1178.1	down	ORUFI01G37010	1	30939786	30956274	GO:0008236;GO:0006508;GO:0008233;GO:0016787;GO:0004252	serine-type peptidase activity;proteolysis;peptidase activity;hydrolase activity;serine-type endopeptidase activity	Catalysis of the hydrolysis of peptide bonds in a polypeptide chain by a catalytic mechanism that involves a catalytic triad consisting of a serine nucleophile that is activated by a proton relay involving an acidic residue (e.g. aspartate or glutamate) and a basic residue (usually histidine). [http://merops.sanger.ac.uk/about/glossary.htm#CATTYPE, ISBN:0716720094];The hydrolysis of proteins into…
ORUFI05G17210.1	0.000527375	0.0208276	-0.655438	3407.09	3553.39	2161.93	2257.16	down	ORUFI05G17210	5	17086322	17092565
ORUFI03G28060.3	0.000536441	0.0209212	-0.697852	4192.98	3910.54	2381.38	2614.35	down	ORUFI03G28060	3	23089003	23093836	GO:0055085;GO:0022857;GO:0016021;GO:0016020	transmembrane transport;transmembrane transporter activity;integral component of membrane;membrane	The process in which a solute is transported across a lipid bilayer, from one side of a membrane to the other [GOC:dph, GOC:jid];Enables the transfer of a substance from one side of a membrane to the other. [GOC:mtg_transport, ISBN:0815340729];The component of a membrane consisting of the gene products and protein complexes having at least some part of their peptide sequence embedded in the hydro…
ORUFI10G19860.1	0.000534502	0.0209212	-0.654964	3067.57	2994.52	1879.48	1970.5	down	ORUFI10G19860	10	19819702	19826163	GO:0098734;GO:0098599	macromolecule depalmitoylation;palmitoyl hydrolase activity	The removal of palymitoyl groups from a macromolecule. [GOC:dos];Catalysis of a hydrolase reaction that removes a palmitoyl moiety from some substrate. [GOC:dos, GOC:pg]
ORUFI10G20900.1	0.000544972	0.0211221	-30.4416	160.254	215.161	2.57436e-07	0	down	ORUFI10G20900	10	20587189	20590033	GO:0003950	NAD+ ADP-ribosyltransferase activity	Catalysis of the reaction: NAD+ + (ADP-D-ribosyl)(n)-acceptor = nicotinamide + (ADP-D-ribosyl)(n+1)-acceptor. [EC:2.4.2.30]
ORUFI03G10060.2	0.000552327	0.0212805	-0.695092	15541.5	14273.4	9468.12	8947.66	down	ORUFI03G10060	3	6904333	6908218	GO:0003993;GO:0016787;GO:0016311	acid phosphatase activity;hydrolase activity;dephosphorylation	Catalysis of the reaction: an orthophosphoric monoester + H2O = an alcohol + phosphate, with an acid pH optimum. [EC:3.1.3.2];Catalysis of the hydrolysis of various bonds, e.g. C-O, C-N, C-C, phosphoric anhydride bonds, etc. Hydrolase is the systematic name for any enzyme of EC class 3. [ISBN:0198506732];The process of removing one or more phosphoric (ester or anhydride) residues from a molecule.…
ORUFI09G09770.1	0.00055256	0.0212805	-0.765822	4543.55	5283.55	2829.19	2950.31	down	ORUFI09G09770	9	11545604	11550170
ORUFI07G20280.1	0.000558542	0.0213501	-0.75814	1585.8	1746.17	957.89	1012.17	down	ORUFI07G20280	7	20089610	20093872	GO:0046872	metal ion binding	Interacting selectively and non-covalently with any metal ion. [GOC:ai]
ORUFI03G13830.1	0.000566375	0.021518	-0.63239	8990.4	9537.39	5930.04	6022.36	down	ORUFI03G13830	3	9547269	9552031	GO:0016021;GO:0016020	integral component of membrane;membrane	The component of a membrane consisting of the gene products and protein complexes having at least some part of their peptide sequence embedded in the hydrophobic region of the membrane. [GOC:dos, GOC:go_curators];A lipid bilayer along with all the proteins and protein complexes embedded in it an attached to it. [GOC:dos, GOC:mah, ISBN:0815316194]
ORUFI01G32040.3	0.000570934	0.0215701	-1.1333	1067.65	1205.07	478.413	557.656	down	ORUFI01G32040	1	27383698	27403331	GO:0016846;GO:0003824	carbon-sulfur lyase activity;catalytic activity	Catalysis of the elimination of hydrogen sulfide or substituted H2S. [EC:4.4.-.-];Catalysis of a biochemical reaction at physiological temperatures. In biologically catalyzed reactions, the reactants are known as substrates, and the catalysts are naturally occurring macromolecular substances known as enzymes. Enzymes possess specific binding sites for substrates, and are usually composed wholly o…
ORUFI02G15770.1	0.000572951	0.0215711	-0.653298	5354.65	5742.86	3414.4	3641.68	down	ORUFI02G15770	2	13562964	13570369	GO:0008289;GO:0016021;GO:0016020	lipid binding;integral component of membrane;membrane	Interacting selectively and non-covalently with a lipid. [GOC:ai];The component of a membrane consisting of the gene products and protein complexes having at least some part of their peptide sequence embedded in the hydrophobic region of the membrane. [GOC:dos, GOC:go_curators];A lipid bilayer along with all the proteins and protein complexes embedded in it an attached to it. [GOC:dos, GOC:mah, I…
ORUFI02G09710.1	0.000574592	0.0216003	-1.24298	463	398.268	197.707	166.177	down	ORUFI02G09710	2	6812803	6813870
ORUFI11G00980.2	0.000576842	0.0216306	-0.649654	4726.59	4430.14	2831.58	3005.22	down	ORUFI11G00980	11	646485	650070	GO:0016872;	intramolecular lyase activity;	The catalysis of certain rearrangements of a molecule to break or form a ring. [GOC:jl, http://www.mercksource.com/];
ORUFI07G15610.3	0.00058132	0.0216818	-0.980797	2681.34	3060.98	1342.99	1566.64	down	ORUFI07G15610	7	16097337	16107961	GO:0000224;GO:0009751;GO:0010188;GO:0010193;GO:0005829;	peptide-N4-(N-acetyl-beta-glucosaminyl)asparagine amidase activity;response to salicylic acid;response to microbial phytotoxin;response to ozone;cytosol;	Catalysis of the reaction: 4-N-(N-acetyl-D-glucosaminyl)-protein + H2O = N-acetyl-beta-D-glucosaminylamine + peptide L-aspartate. This reaction is the hydrolysis of an N4-(acetyl-beta-D-glucosaminyl)asparagine residue in which the N-acetyl-D-glucosamine residue may be further glycosylated, to yield a (substituted) N-acetyl-beta-D-glucosaminylamine and the peptide containing an aspartic residue. […
ORUFI01G21930.3	0.0005919	0.0217161	-Inf	56.0895	66.988	0	0	down	ORUFI01G21930	1	19224222	19229649
ORUFI01G44340.1	0.000593678	0.0217161	-0.769805	1550.54	1415.95	904.509	835.328	down	ORUFI01G44340	1	36319536	36324032	GO:0016757;GO:0016021;GO:0016020;GO:0006679	transferase activity, transferring glycosyl groups;integral component of membrane;membrane;glucosylceramide biosynthetic process	Catalysis of the transfer of a glycosyl group from one compound (donor) to another (acceptor). [GOC:jl, ISBN:0198506732];The component of a membrane consisting of the gene products and protein complexes having at least some part of their peptide sequence embedded in the hydrophobic region of the membrane. [GOC:dos, GOC:go_curators];A lipid bilayer along with all the proteins and protein complexes…
ORUFI02G06700.1	0.000594857	0.0217161	-0.735569	1790.57	1669.12	995.454	1082.37	down	ORUFI02G06700	2	4486744	4491037	GO:0019441;GO:0004061	tryptophan catabolic process to kynurenine;arylformamidase activity	The chemical reactions and pathways resulting in the breakdown of tryptophan into other compounds, including kynurenine. [GOC:go_curators];Catalysis of the reaction: N-formyl-L-kynurenine + H2O = formate + L-kynurenine. [EC:3.5.1.9]
ORUFI03G08430.1	0.000595912	0.0217161	-0.74872	1378.76	1278.86	798.736	782.898	down	ORUFI03G08430	3	5698259	5707187	GO:0008017;GO:0007010;GO:0009832;GO:0010051	microtubule binding;cytoskeleton organization;plant-type cell wall biogenesis;xylem and phloem pattern formation	Interacting selectively and non-covalently with microtubules, filaments composed of tubulin monomers. [GOC:krc];A process that is carried out at the cellular level which results in the assembly, arrangement of constituent parts, or disassembly of cytoskeletal structures. [GOC:dph, GOC:jl, GOC:mah];A cellular process that results in the biosynthesis of constituent macromolecules, assembly, and arr…
ORUFI11G24710.1	0.000603173	0.0218849	-0.72967	1711.73	1685.69	973.522	1075.26	down	ORUFI11G24710	11	26845150	26849975	GO:0043531	ADP binding	Interacting selectively and non-covalently with ADP, adenosine 5'-diphosphate. [GOC:jl]
ORUFI09G21380.3	0.000608065	0.0219668	-1.33344	3513.95	4440.45	1451.83	1704.65	down	ORUFI09G21380	9	20004901	20042774	GO:0008234;GO:0006508;GO:0008233;GO:0016787	cysteine-type peptidase activity;proteolysis;peptidase activity;hydrolase activity	Catalysis of the hydrolysis of peptide bonds in a polypeptide chain by a mechanism in which the sulfhydryl group of a cysteine residue at the active center acts as a nucleophile. [GOC:mah, http://merops.sanger.ac.uk/about/glossary.htm#CATTYPE];The hydrolysis of proteins into smaller polypeptides and/or amino acids by cleavage of their peptide bonds. [GOC:bf, GOC:mah];Catalysis of the hydrolysis o…
ORUFI01G32160.1	0.000619733	0.0220727	-1.23508	404.983	447.301	162.12	199.946	down	ORUFI01G32160	1	27493464	27499306	GO:0008272;GO:1902358;GO:0015116;GO:0008271;GO:0055085;GO:0016021;GO:0016020	sulfate transport;sulfate transmembrane transport;sulfate transmembrane transporter activity;secondary active sulfate transmembrane transporter activity;transmembrane transport;integral component of membrane;membrane	The directed movement of sulfate into, out of or within a cell, or between cells, by means of some agent such as a transporter or pore. [GOC:krc];The directed movement of sulfate across a membrane. [GOC:dph, GOC:TermGenie, PMID:9055073];Enables the transfer of sulfate ions, SO4(2-), from one side of a membrane to the other. [GOC:ai];Catalysis of the secondary active transfer of sulfate from one s…
ORUFI03G26300.1	0.000619826	0.0220727	-1.29668	1597.28	2103.5	750.753	755.694	down	ORUFI03G26300	3	21443041	21447395	GO:0016036	cellular response to phosphate starvation	Any process that results in a change in state or activity of a cell (in terms of movement, secretion, enzyme production, gene expression, etc.) as a result of deprivation of phosphate. [GOC:jl]
ORUFI10G13900.2	0.000617069	0.0220727	-0.814565	1012.73	1005.95	593.87	553.91	down	ORUFI10G13900	10	15543773	15550592	GO:0006468;GO:0004672;GO:0005524;	protein phosphorylation;protein kinase activity;ATP binding;	The process of introducing a phosphate group on to a protein. [GOC:hb];Catalysis of the phosphorylation of an amino acid residue in a protein, usually according to the reaction: a protein + ATP = a phosphoprotein + ADP. [MetaCyc:PROTEIN-KINASE-RXN];Interacting selectively and non-covalently with ATP, adenosine 5'-triphosphate, a universally important coenzyme and enzyme regulator. [ISBN:019850673…
ORUFI12G04930.1	0.000619356	0.0220727	-0.72352	2119.34	2389.61	1344.41	1386.29	down	ORUFI12G04930	12	3500881	3503428
ORUFI05G24300.1	0.000625224	0.0221665	-0.727196	1681.36	1791.19	1095.3	1002.39	down	ORUFI05G24300	5	22532256	22533772	GO:0004112	cyclic-nucleotide phosphodiesterase activity	Catalysis of the reaction: a nucleoside cyclic phosphate + H2O = a nucleoside phosphate. [GOC:mah]
ORUFI01G02340.1	0.000627488	0.0221875	-0.924487	1080.71	1279.86	594.109	649.601	down	ORUFI01G02340	1	1732289	1734873	GO:0005516;GO:0006950	calmodulin binding;response to stress	Interacting selectively and non-covalently with calmodulin, a calcium-binding protein with many roles, both in the calcium-bound and calcium-free states. [GOC:krc];Any process that results in a change in state or activity of a cell or an organism (in terms of movement, secretion, enzyme production, gene expression, etc.) as a result of a disturbance in organismal or cellular homeostasis, usually,…
ORUFI01G47830.3	0.000635197	0.0223297	-0.839455	1978.86	2314.31	1194.4	1204.85	down	ORUFI01G47830	1	38906147	38912059	GO:0003951;GO:0016310;GO:0008152;GO:0019674;GO:0006741	NAD+ kinase activity;phosphorylation;metabolic process;NAD metabolic process;NADP biosynthetic process	Catalysis of the reaction: ATP + NAD(+) = ADP + 2 H(+) + NADP(+). [EC:2.7.1.23, RHEA:18632];The process of introducing a phosphate group into a molecule, usually with the formation of a phosphoric ester, a phosphoric anhydride or a phosphoric amide. [ISBN:0198506732];The chemical reactions and pathways, including anabolism and catabolism, by which living organisms transform chemical substances. M…
ORUFI04G00600.1	0.000636283	0.0223297	-0.7572	1402.65	1548.04	901.544	844.215	down	ORUFI04G00600	4	549209	554472	GO:0046872;GO:0003723;GO:0009737;GO:0070935;GO:0005634	metal ion binding;RNA binding;response to abscisic acid;3'-UTR-mediated mRNA stabilization;nucleus	Interacting selectively and non-covalently with any metal ion. [GOC:ai];Interacting selectively and non-covalently with an RNA molecule or a portion thereof. [GOC:jl, GOC:mah];Any process that results in a change in state or activity of a cell or an organism (in terms of movement, secretion, enzyme production, gene expression, etc.) as a result of an abscisic acid stimulus. [GOC:jl];An mRNA stabi…
ORUFI01G33490.2	0.00065417	0.0225594	-0.845317	2629.59	3135.25	1564.56	1644.09	down	ORUFI01G33490	1	28431147	28436253	GO:0009734;GO:0005634;GO:0006355;GO:0006351	auxin-activated signaling pathway;nucleus;regulation of transcription, DNA-templated;transcription, DNA-templated	A series of molecular signals generated by the binding of the plant hormone auxin to a receptor, and ending with modulation of a downstream cellular process, e.g. transcription. [GOC:mah, GOC:sm, PMID:16990790, PMID:18647826];A membrane-bounded organelle of eukaryotic cells in which chromosomes are housed and replicated. In most cells, the nucleus contains all of the cell's chromosomes except the…
ORUFI02G09120.1	0.000652163	0.0225594	-0.843457	1143.28	1341.9	682.089	702.92	down	ORUFI02G09120	2	6329801	6333939	GO:0016021;GO:0016020	integral component of membrane;membrane	The component of a membrane consisting of the gene products and protein complexes having at least some part of their peptide sequence embedded in the hydrophobic region of the membrane. [GOC:dos, GOC:go_curators];A lipid bilayer along with all the proteins and protein complexes embedded in it an attached to it. [GOC:dos, GOC:mah, ISBN:0815316194]
ORUFI05G09850.4	0.000656193	0.0225594	-0.812178	1243.48	1343.61	757.977	715.427	down	ORUFI05G09850	5	8672976	8685515	GO:0004674;GO:0016310;GO:0016740;GO:0016301;GO:0005524;GO:0000166;GO:0006468;GO:0004672;GO:0016021;GO:0016020	protein serine/threonine kinase activity;phosphorylation;transferase activity;kinase activity;ATP binding;nucleotide binding;protein phosphorylation;protein kinase activity;integral component of membrane;membrane	Catalysis of the reactions: ATP + protein serine = ADP + protein serine phosphate, and ATP + protein threonine = ADP + protein threonine phosphate. [GOC:bf];The process of introducing a phosphate group into a molecule, usually with the formation of a phosphoric ester, a phosphoric anhydride or a phosphoric amide. [ISBN:0198506732];Catalysis of the transfer of a group, e.g. a methyl group, glycosy…
ORUFI10G04960.1	0.000661881	0.0225813	-2.52469	122.86	192.129	31.6331	23.1048	down	ORUFI10G04960	10	5716359	5717366	GO:0046982;GO:0005634	protein heterodimerization activity;nucleus	Interacting selectively and non-covalently with a nonidentical protein to form a heterodimer. [GOC:ai];A membrane-bounded organelle of eukaryotic cells in which chromosomes are housed and replicated. In most cells, the nucleus contains all of the cell's chromosomes except the organellar chromosomes, and is the site of RNA synthesis and processing. In some species, or in specialized cell types, RN…
ORUFI01G36050.1	0.000669605	0.022713	-1.68135	2492.47	3469.33	1000.4	858.433	down	ORUFI01G36050	1	30241472	30245117	GO:0003993;GO:0016787;GO:0046872;GO:0016311;GO:0016036;GO:0005618;GO:0005829;GO:0009505;GO:0009506	acid phosphatase activity;hydrolase activity;metal ion binding;dephosphorylation;cellular response to phosphate starvation;cell wall;cytosol;plant-type cell wall;plasmodesma	Catalysis of the reaction: an orthophosphoric monoester + H2O = an alcohol + phosphate, with an acid pH optimum. [EC:3.1.3.2];Catalysis of the hydrolysis of various bonds, e.g. C-O, C-N, C-C, phosphoric anhydride bonds, etc. Hydrolase is the systematic name for any enzyme of EC class 3. [ISBN:0198506732];Interacting selectively and non-covalently with any metal ion. [GOC:ai];The process of removi…
ORUFI09G10690.1	0.000669553	0.022713	-3.16567	94.4202	144.097	16.8051	9.77512	down	ORUFI09G10690	9	12455149	12457166
ORUFI01G20110.1	0.000680612	0.0228691	-1.00498	774.701	819.37	355.872	438.419	down	ORUFI01G20110	1	17016323	17019139	GO:0043531	ADP binding	Interacting selectively and non-covalently with ADP, adenosine 5'-diphosphate. [GOC:jl]
ORUFI06G22900.1	0.000678269	0.0228691	-0.658849	2276.2	2233.83	1378.23	1478.35	down	ORUFI06G22900	6	22196968	22209653	GO:0032012;GO:0005086;GO:0065009	regulation of ARF protein signal transduction;ARF guanyl-nucleotide exchange factor activity;regulation of molecular function	Any process that modulates the frequency, rate or extent of ARF protein signal transduction. [GOC:mah];Stimulates the exchange of guanyl nucleotides associated with the GTPase ARF. Under normal cellular physiological conditions, the concentration of GTP is higher than that of GDP, favoring the replacement of GDP by GTP in association with the GTPase. [GOC:mah];Any process that modulates the frequ…
ORUFI09G05990.1	0.000679761	0.0228691	-2.63615	245.72	410.276	59.3121	46.2096	down	ORUFI09G05990	9	7757258	7761072	GO:0016702;GO:0046872;GO:0055114	oxidoreductase activity, acting on single donors with incorporation of molecular oxygen, incorporation of two atoms of oxygen;metal ion binding;oxidation-reduction process	Catalysis of an oxidation-reduction (redox) reaction in which hydrogen or electrons are transferred from one donor, and two oxygen atoms is incorporated into a donor. [GOC:mah];Interacting selectively and non-covalently with any metal ion. [GOC:ai];A metabolic process that results in the removal or addition of one or more electrons to or from a substance, with or without the concomitant removal o…
ORUFI07G26640.3	0.000689028	0.0230077	-1.6153	1545.72	1711.95	622.574	440.721	down	ORUFI07G26640	7	24739320	24744364	GO:0006629;GO:0016787	lipid metabolic process;hydrolase activity	The chemical reactions and pathways involving lipids, compounds soluble in an organic solvent but not, or sparingly, in an aqueous solvent. Includes fatty acids; neutral fats, other fatty-acid esters, and soaps; long-chain (fatty) alcohols and waxes; sphingoids and other long-chain bases; glycolipids, phospholipids and sphingolipids; and carotenes, polyprenols, sterols, terpenes and other isopren…
ORUFI01G19500.1	0.000694641	0.0230895	-Inf	57.3793	45.2516	0	0	down	ORUFI01G19500	1	16500458	16504064
ORUFI08G00100.2	0.000706792	0.0233376	-Inf	49.9672	46.904	0	0	down	ORUFI08G00100	8	86084	88671	GO:0015689;GO:0015098;GO:0016021;GO:0016020;GO:0005739;GO:0005773;	molybdate ion transport;molybdate ion transmembrane transporter activity;integral component of membrane;membrane;mitochondrion;vacuole;	The directed movement of molybdate (MoO4 2-) ions into, out of or within a cell, or between cells, by means of some agent such as a transporter or pore. Molybdate is the bivalent anion derived from molybdic acid. [GOC:ai];Enables the transfer of molybdate (MoO4 2-) ions from one side of a membrane to the other. Molybdate is the bivalent anion derived from molybdic acid. [ISBN:0198506732];The comp…
ORUFI09G05110.2	0.000715823	0.0234438	-0.681683	1623.35	1744.17	1068.61	1030.83	down	ORUFI09G05110	9	6262733	6266215	GO:0005634;GO:0006355;GO:0006351;GO:0003677	nucleus;regulation of transcription, DNA-templated;transcription, DNA-templated;DNA binding	A membrane-bounded organelle of eukaryotic cells in which chromosomes are housed and replicated. In most cells, the nucleus contains all of the cell's chromosomes except the organellar chromosomes, and is the site of RNA synthesis and processing. In some species, or in specialized cell types, RNA metabolism or DNA replication may be absent. [GOC:go_curators];Any process that modulates the frequen…
ORUFI10G15720.2	0.000732684	0.0237566	-0.945105	3381.02	4124.77	2014.79	1883.66	down	ORUFI10G15720	10	16884744	16888612	GO:0003676	nucleic acid binding	Interacting selectively and non-covalently with any nucleic acid. [GOC:jl]
ORUFI05G00850.1	0.000738586	0.0238552	-2.20076	160.401	226.152	49.4267	34.6572	down	ORUFI05G00850	5	580175	583128	GO:0006470;GO:0004722;GO:0003824	protein dephosphorylation;protein serine/threonine phosphatase activity;catalytic activity	The process of removing one or more phosphoric residues from a protein. [GOC:hb];Catalysis of the reaction: protein serine phosphate + H2O = protein serine + phosphate, and protein threonine phosphate + H2O = protein threonine + phosphate. [GOC:bf];Catalysis of a biochemical reaction at physiological temperatures. In biologically catalyzed reactions, the reactants are known as substrates, and the…
ORUFI08G05910.1	0.000744574	0.0239866	-0.589651	5034.53	5167.7	3491.19	3288.23	down	ORUFI08G05910	8	4775592	4778609	GO:0006914	autophagy	The process in which cells digest parts of their own cytoplasm; allows for both recycling of macromolecular constituents under conditions of cellular stress and remodeling the intracellular structure for cell differentiation. [GOC:autophagy, ISBN:0198547684, PMID:11099404, PMID:9412464]
ORUFI01G14170.5	0.000748386	0.0240056	-0.920392	908.833	949.783	504.172	477.857	down	ORUFI01G14170	1	10798333	10809851	GO:0035091;GO:0005622;GO:0016042;GO:0070290;GO:0004630;GO:0016787;GO:0003824;GO:0006654;GO:0048017	phosphatidylinositol binding;intracellular;lipid catabolic process;N-acylphosphatidylethanolamine-specific phospholipase D activity;phospholipase D activity;hydrolase activity;catalytic activity;phosphatidic acid biosynthetic process;inositol lipid-mediated signaling	Interacting selectively and non-covalently with any inositol-containing glycerophospholipid, i.e. phosphatidylinositol (PtdIns) and its phosphorylated derivatives. [GOC:bf, ISBN:0198506732, PMID:11395417];The living contents of a cell; the matter contained within (but not including) the plasma membrane, usually taken to exclude large vacuoles and masses of secretory or ingested material. In eukar…
ORUFI02G18510.1	0.000751895	0.0240056	-1.41856	265.059	340.229	103.796	122.633	down	ORUFI02G18510	2	16793745	16797632
ORUFI05G27890.1	0.000764633	0.024227	-0.649315	2338.76	2148.43	1422.32	1438.63	down	ORUFI05G27890	5	24889060	24895119	GO:0006364;GO:0043022;GO:0070569;GO:0005840;GO:0008152;GO:0009507	rRNA processing;ribosome binding;uridylyltransferase activity;ribosome;metabolic process;chloroplast	Any process involved in the conversion of a primary ribosomal RNA (rRNA) transcript into one or more mature rRNA molecules. [GOC:curators];Interacting selectively and non-covalently with any part of a ribosome. [GOC:go_curators];Catalysis of the transfer of an uridylyl group to an acceptor. [GOC:mah];An intracellular organelle, about 200 A in diameter, consisting of RNA and protein. It is the sit…
ORUFI01G43750.1	0.00077026	0.024237	-0.664546	2362.78	2171.46	1477.86	1382.73	down	ORUFI01G43750	1	35910212	35912656	GO:0033897;GO:0090502;GO:0003723	ribonuclease T2 activity;RNA phosphodiester bond hydrolysis, endonucleolytic;RNA binding	Catalysis of the two-stage endonucleolytic cleavage to nucleoside 3'-phosphates and 3'-phosphooligonucleotides with 2',3'-cyclic phosphate intermediates. [EC:3.1.27.1];The chemical reactions and pathways involving the hydrolysis of internal 3',5'-phosphodiester bonds in one or two strands of ribonucleotides. [GOC:dph, GOC:tb];Interacting selectively and non-covalently with an RNA molecule or a po…
ORUFI06G21730.1	0.000772706	0.024237	-0.616926	2241.06	2250.51	1431.4	1497.37	down	ORUFI06G21730	6	21057233	21061019	GO:0006788;GO:0004392;GO:0055114;GO:0009648;GO:0010229;GO:0048573	heme oxidation;heme oxygenase (decyclizing) activity;oxidation-reduction process;photoperiodism;inflorescence development;photoperiodism, flowering	The chemical reactions and pathways resulting in the loss of electrons from one or more atoms in heme. [GOC:mah];Catalysis of the reaction: heme + 3 donor-H2 + 3 O2 = biliverdin + Fe2+ + CO + 3 acceptor + 3 H2O. [EC:1.14.99.3];A metabolic process that results in the removal or addition of one or more electrons to or from a substance, with or without the concomitant removal or addition of a proton…
ORUFI11G00690.1	0.000767839	0.024237	-1.52005	180.478	159.76	57.7668	60.8656	down	ORUFI11G00690	11	469477	475657
ORUFI12G20650.1	0.000784694	0.0244901	-1.37192	484.615	387.26	150.257	186.616	down	ORUFI12G20650	12	21872418	21876952	GO:0005886;GO:0016021;GO:0016020	plasma membrane;integral component of membrane;membrane	The membrane surrounding a cell that separates the cell from its external environment. It consists of a phospholipid bilayer and associated proteins. [ISBN:0716731363];The component of a membrane consisting of the gene products and protein complexes having at least some part of their peptide sequence embedded in the hydrophobic region of the membrane. [GOC:dos, GOC:go_curators];A lipid bilayer al…
ORUFI01G29350.4	0.000789848	0.024559	-1.45678	955.568	1313.07	429.843	396.635	down	ORUFI01G29350	1	25397405	25399824
ORUFI08G24220.1	0.000793185	0.0246015	-0.917501	1510.72	1811.22	924.28	834.44	down	ORUFI08G24220	8	24280523	24283668	GO:0008081;GO:0006629	phosphoric diester hydrolase activity;lipid metabolic process	Catalysis of the hydrolysis of a phosphodiester to give a phosphomonoester and a free hydroxyl group. [EC:3.1.4, GOC:curators];The chemical reactions and pathways involving lipids, compounds soluble in an organic solvent but not, or sparingly, in an aqueous solvent. Includes fatty acids; neutral fats, other fatty-acid esters, and soaps; long-chain (fatty) alcohols and waxes; sphingoids and other …
ORUFI07G25720.2	0.000806705	0.024836	-0.611145	4072.12	4250.09	2706.11	2742.25	down	ORUFI07G25720	7	24091382	24101310	GO:0006890;GO:0016021;GO:0016020	retrograde vesicle-mediated transport, Golgi to ER;integral component of membrane;membrane	The directed movement of substances from the Golgi back to the endoplasmic reticulum, mediated by vesicles bearing specific protein coats such as COPI or COG. [ISBN:0716731363, PMID:16510524];The component of a membrane consisting of the gene products and protein complexes having at least some part of their peptide sequence embedded in the hydrophobic region of the membrane. [GOC:dos, GOC:go_cura…
ORUFI01G39870.2	0.00081857	0.0249342	-0.624066	5729.31	5267.02	3496.4	3638.45	down	ORUFI01G39870	1	33019235	33022946	GO:0016021;GO:0016020;	integral component of membrane;membrane;	The component of a membrane consisting of the gene products and protein complexes having at least some part of their peptide sequence embedded in the hydrophobic region of the membrane. [GOC:dos, GOC:go_curators];A lipid bilayer along with all the proteins and protein complexes embedded in it an attached to it. [GOC:dos, GOC:mah, ISBN:0815316194];
ORUFI01G44480.1	0.00081959	0.0249342	-0.964166	4164.7	4839.37	2119.75	2495.51	down	ORUFI01G44480	1	36415058	36420919
ORUFI02G39220.1	0.000820268	0.0249342	-0.666209	2353.68	2608.75	1512.46	1614.67	down	ORUFI02G39220	2	33318123	33322192
ORUFI07G02060.4	0.000820954	0.0249342	-0.840653	1376.58	1186.76	744.038	687.305	down	ORUFI07G02060	7	1635207	1643240	GO:0016787;GO:0016021;GO:0016020	hydrolase activity;integral component of membrane;membrane	Catalysis of the hydrolysis of various bonds, e.g. C-O, C-N, C-C, phosphoric anhydride bonds, etc. Hydrolase is the systematic name for any enzyme of EC class 3. [ISBN:0198506732];The component of a membrane consisting of the gene products and protein complexes having at least some part of their peptide sequence embedded in the hydrophobic region of the membrane. [GOC:dos, GOC:go_curators];A lipi…
ORUFI05G22720.2	0.000830237	0.0249702	-1.03522	1232.64	1323.38	686.309	560.881	down	ORUFI05G22720	5	21321394	21328837	GO:0099132;GO:0006811;GO:0005516;GO:0016787;GO:0005524;GO:0000166;GO:0016021;GO:0016020;GO:0070588;GO:0006816;GO:0005388	ATP hydrolysis coupled cation transmembrane transport;ion transport;calmodulin binding;hydrolase activity;ATP binding;nucleotide binding;integral component of membrane;membrane;calcium ion transmembrane transport;calcium ion transport;calcium-transporting ATPase activity	The transport of an inorganic cation across a membrane and against an electrochemical gradient, using energy from ATP hydrolysis. [GOC:BHF];The directed movement of charged atoms or small charged molecules into, out of or within a cell, or between cells, by means of some agent such as a transporter or pore. [GOC:ai];Interacting selectively and non-covalently with calmodulin, a calcium-binding pro…
ORUFI02G06390.1	0.000839871	0.0250249	-0.904461	540.357	569.383	282.721	310.138	down	ORUFI02G06390	2	4255109	4260492
ORUFI07G14390.1	0.000835953	0.0250249	-0.718333	1046.48	1063.31	641.918	640.409	down	ORUFI07G14390	7	14906211	14909601	GO:0016021;GO:0016020	integral component of membrane;membrane	The component of a membrane consisting of the gene products and protein complexes having at least some part of their peptide sequence embedded in the hydrophobic region of the membrane. [GOC:dos, GOC:go_curators];A lipid bilayer along with all the proteins and protein complexes embedded in it an attached to it. [GOC:dos, GOC:mah, ISBN:0815316194]
ORUFI05G17400.1	0.000842134	0.0250327	-0.555539	5523.01	5647.8	3782.13	3818.52	down	ORUFI05G17400	5	17297395	17301635	GO:0004869;GO:0010951;GO:0010466;GO:0030414	cysteine-type endopeptidase inhibitor activity;negative regulation of endopeptidase activity;negative regulation of peptidase activity;peptidase inhibitor activity	Stops, prevents or reduces the activity of a cysteine-type endopeptidase, any enzyme that hydrolyzes peptide bonds in polypeptides by a mechanism in which the sulfhydryl group of a cysteine residue at the active center acts as a nucleophile. [GOC:dph, GOC:tb];Any process that decreases the frequency, rate or extent of endopeptidase activity, the endohydrolysis of peptide bonds within proteins. [G…
ORUFI02G23900.1	0.000846438	0.0250428	-0.906808	614.321	720.774	358.193	353.898	down	ORUFI02G23900	2	21714074	21716204	GO:0016020;GO:0003830;GO:0006487;GO:0016021	membrane;beta-1,4-mannosylglycoprotein 4-beta-N-acetylglucosaminyltransferase activity;protein N-linked glycosylation;integral component of membrane	A lipid bilayer along with all the proteins and protein complexes embedded in it an attached to it. [GOC:dos, GOC:mah, ISBN:0815316194];Catalysis of the reaction: UDP-N-acetyl-D-glucosamine + beta-D-mannosyl-R = UDP + 4-(N-acetyl-beta-D-glucosaminyl)-beta-D-mannosyl-R. [EC:2.4.1.144];A protein glycosylation process in which a carbohydrate or carbohydrate derivative unit is added to a protein via …
ORUFI03G04930.1	0.000845277	0.0250428	-0.774294	1720.03	2041.37	1123.96	1075.23	down	ORUFI03G04930	3	3359704	3363280	GO:0005975;GO:0016853;GO:0008152;GO:0046872;GO:0016857;GO:0006098;GO:0003824;GO:0004750	carbohydrate metabolic process;isomerase activity;metabolic process;metal ion binding;racemase and epimerase activity, acting on carbohydrates and derivatives;pentose-phosphate shunt;catalytic activity;ribulose-phosphate 3-epimerase activity	The chemical reactions and pathways involving carbohydrates, any of a group of organic compounds based of the general formula Cx(H2O)y. Includes the formation of carbohydrate derivatives by the addition of a carbohydrate residue to another molecule. [GOC:mah, ISBN:0198506732];Catalysis of the geometric or structural changes within one molecule. Isomerase is the systematic name for any enzyme of E…
ORUFI04G19660.1	0.000848484	0.0250428	-0.874284	1257.92	1187.64	635.949	698.163	down	ORUFI04G19660	4	21267039	21277724	GO:0006102;GO:0004450;GO:0016616;GO:0051287;GO:0000287;GO:0055114;GO:0005739;GO:0009507;GO:0009534;GO:0009570	isocitrate metabolic process;isocitrate dehydrogenase (NADP+) activity;oxidoreductase activity, acting on the CH-OH group of donors, NAD or NADP as acceptor;NAD binding;magnesium ion binding;oxidation-reduction process;mitochondrion;chloroplast;chloroplast thylakoid;chloroplast stroma	The chemical reactions and pathways involving isocitrate, the anion of isocitric acid, 1-hydroxy-1,2,3-propanetricarboxylic acid. Isocitrate is an important intermediate in the TCA cycle and the glycoxylate cycle. [ISBN:0198506732];Catalysis of the reaction: isocitrate + NADP+ = 2-oxoglutarate + CO2 + NADPH + H+. [EC:1.1.1.42];Catalysis of an oxidation-reduction (redox) reaction in which a CH-OH …
ORUFI07G05590.2	0.000844619	0.0250428	-0.740518	2557.54	3015.39	1641.45	1694.08	down	ORUFI07G05590	7	4348596	4353910	GO:0016021;GO:0016020;	integral component of membrane;membrane;	The component of a membrane consisting of the gene products and protein complexes having at least some part of their peptide sequence embedded in the hydrophobic region of the membrane. [GOC:dos, GOC:go_curators];A lipid bilayer along with all the proteins and protein complexes embedded in it an attached to it. [GOC:dos, GOC:mah, ISBN:0815316194];
ORUFI11G16140.1	0.000851369	0.0250983	-0.749386	866.846	861.579	510.084	518.081	down	ORUFI11G16140	11	19017623	19020219	GO:0016788	hydrolase activity, acting on ester bonds	Catalysis of the hydrolysis of any ester bond. [GOC:jl]
ORUFI03G02170.1	0.000862253	0.0252725	-0.621441	5211.31	4702.01	3309.61	3134.26	down	ORUFI03G02170	3	1462171	1465545	GO:0006139;GO:0016310;GO:0016740;GO:0016301;GO:0016776;GO:0004017;GO:0005524;GO:0019205;GO:0046939	nucleobase-containing compound metabolic process;phosphorylation;transferase activity;kinase activity;phosphotransferase activity, phosphate group as acceptor;adenylate kinase activity;ATP binding;nucleobase-containing compound kinase activity;nucleotide phosphorylation	Any cellular metabolic process involving nucleobases, nucleosides, nucleotides and nucleic acids. [GOC:ai];The process of introducing a phosphate group into a molecule, usually with the formation of a phosphoric ester, a phosphoric anhydride or a phosphoric amide. [ISBN:0198506732];Catalysis of the transfer of a group, e.g. a methyl group, glycosyl group, acyl group, phosphorus-containing, or oth…
ORUFI10G03250.1	0.000862332	0.0252725	-1.28515	2949.83	2572.42	1284.11	981.826	down	ORUFI10G03250	10	3739378	3745408	GO:0030247;GO:0005509;GO:0004674;GO:0016310;GO:0016740;GO:0016301;GO:0005524;GO:0000166;GO:0006468;GO:0004672;GO:0016021;GO:0016020	polysaccharide binding;calcium ion binding;protein serine/threonine kinase activity;phosphorylation;transferase activity;kinase activity;ATP binding;nucleotide binding;protein phosphorylation;protein kinase activity;integral component of membrane;membrane	Interacting selectively and non-covalently with any polysaccharide, a polymer of many (typically more than 10) monosaccharide residues linked glycosidically. [CHEBI:18154, GOC:mah];Interacting selectively and non-covalently with calcium ions (Ca2+). [GOC:ai];Catalysis of the reactions: ATP + protein serine = ADP + protein serine phosphate, and ATP + protein threonine = ADP + protein threonine pho…
ORUFI10G17360.1	0.000865857	0.025325	-0.872931	779.263	856.187	474.888	418.127	down	ORUFI10G17360	10	18134724	18139367	GO:0016614;GO:0050660;GO:0055114	oxidoreductase activity, acting on CH-OH group of donors;flavin adenine dinucleotide binding;oxidation-reduction process	Catalysis of an oxidation-reduction (redox) reaction in which a CH-OH group act as a hydrogen or electron donor and reduces a hydrogen or electron acceptor. [GOC:ai];Interacting selectively and non-covalently with FAD, flavin-adenine dinucleotide, the coenzyme or the prosthetic group of various flavoprotein oxidoreductase enzymes, in either the oxidized form, FAD, or the reduced form, FADH2. [CHE…
ORUFI12G05830.1	0.000881303	0.0254967	-1.96894	1849.51	2883.75	578.293	630.769	down	ORUFI12G05830	12	4192939	4197337	GO:0008152;GO:0003824	metabolic process;catalytic activity	The chemical reactions and pathways, including anabolism and catabolism, by which living organisms transform chemical substances. Metabolic processes typically transform small molecules, but also include macromolecular processes such as DNA repair and replication, and protein synthesis and degradation. [GOC:go_curators, ISBN:0198547684];Catalysis of a biochemical reaction at physiological tempera…
ORUFI06G21760.1	0.000889436	0.0255869	-1.59899	3742.68	5190.49	1604.39	1344.52	down	ORUFI06G21760	6	21078750	21082780	GO:0016036;GO:0070417;GO:0080040;GO:0005634	cellular response to phosphate starvation;cellular response to cold;positive regulation of cellular response to phosphate starvation;nucleus	Any process that results in a change in state or activity of a cell (in terms of movement, secretion, enzyme production, gene expression, etc.) as a result of deprivation of phosphate. [GOC:jl];Any process that results in a change in state or activity of a cell (in terms of movement, secretion, enzyme production, gene expression, etc.) as a result of a cold stimulus, a temperature stimulus below …
ORUFI01G42690.2	0.000893508	0.0255938	-0.681954	3687.21	4131.01	2306.92	2566.34	down	ORUFI01G42690	1	35187225	35193136	GO:0016757;GO:0016740;GO:0016021;GO:0016020	transferase activity, transferring glycosyl groups;transferase activity;integral component of membrane;membrane	Catalysis of the transfer of a glycosyl group from one compound (donor) to another (acceptor). [GOC:jl, ISBN:0198506732];Catalysis of the transfer of a group, e.g. a methyl group, glycosyl group, acyl group, phosphorus-containing, or other groups, from one compound (generally regarded as the donor) to another compound (generally regarded as the acceptor). Transferase is the systematic name for an…
ORUFI10G03230.1	0.000891225	0.0255938	-1.17396	284.343	250.482	119.606	117.43	down	ORUFI10G03230	10	3714073	3718458	GO:0030247;GO:0006468;GO:0004672;GO:0005524;GO:0016021;GO:0016020	polysaccharide binding;protein phosphorylation;protein kinase activity;ATP binding;integral component of membrane;membrane	Interacting selectively and non-covalently with any polysaccharide, a polymer of many (typically more than 10) monosaccharide residues linked glycosidically. [CHEBI:18154, GOC:mah];The process of introducing a phosphate group on to a protein. [GOC:hb];Catalysis of the phosphorylation of an amino acid residue in a protein, usually according to the reaction: a protein + ATP = a phosphoprotein + ADP…
ORUFI07G19900.1	0.000898906	0.0256338	-0.623096	2449.16	2581.13	1562.47	1703.58	down	ORUFI07G19900	7	19790643	19798197	GO:0006468;GO:0004672;GO:0005524;GO:0016021;GO:0016020	protein phosphorylation;protein kinase activity;ATP binding;integral component of membrane;membrane	The process of introducing a phosphate group on to a protein. [GOC:hb];Catalysis of the phosphorylation of an amino acid residue in a protein, usually according to the reaction: a protein + ATP = a phosphoprotein + ADP. [MetaCyc:PROTEIN-KINASE-RXN];Interacting selectively and non-covalently with ATP, adenosine 5'-triphosphate, a universally important coenzyme and enzyme regulator. [ISBN:019850673…
ORUFI08G02100.1	0.000910921	0.0258187	-0.56751	4475.29	4620.11	2976.48	3160.92	down	ORUFI08G02100	8	1525362	1530604	GO:0050662;GO:0016853;GO:0003824;GO:0006012;GO:0003978	coenzyme binding;isomerase activity;catalytic activity;galactose metabolic process;UDP-glucose 4-epimerase activity	Interacting selectively and non-covalently with a coenzyme, any of various nonprotein organic cofactors that are required, in addition to an enzyme and a substrate, for an enzymatic reaction to proceed. [ISBN:0198506732];Catalysis of the geometric or structural changes within one molecule. Isomerase is the systematic name for any enzyme of EC class 5. [ISBN:0198506732];Catalysis of a biochemical …
ORUFI03G00310.1	0.000915018	0.0258928	-0.701575	19083.8	22052.8	12389.8	12905.2	down	ORUFI03G00310	3	183761	187613
ORUFI11G22670.1	0.00092011	0.0259614	-1.63508	166.089	221.149	55.3579	69.3145	down	ORUFI11G22670	11	25107071	25111242	GO:0043531	ADP binding	Interacting selectively and non-covalently with ADP, adenosine 5'-diphosphate. [GOC:jl]
ORUFI10G01150.1	0.000928131	0.0261288	-2.57427	75.0811	119.08	14.828	17.7729	down	ORUFI10G01150	10	1407174	1430567
ORUFI03G03470.2	0.000929938	0.0261502	-Inf	60.9459	96.2422	0	0	down	ORUFI03G03470	3	2364939	2368770
ORUFI01G14160.1	0.000939747	0.0262275	-0.697475	1280.92	1431.96	840.254	832.649	down	ORUFI01G14160	1	10790991	10795597	GO:0016042;GO:0006629;GO:0016787	lipid catabolic process;lipid metabolic process;hydrolase activity	The chemical reactions and pathways resulting in the breakdown of lipids, compounds soluble in an organic solvent but not, or sparingly, in an aqueous solvent. [GOC:go_curators];The chemical reactions and pathways involving lipids, compounds soluble in an organic solvent but not, or sparingly, in an aqueous solvent. Includes fatty acids; neutral fats, other fatty-acid esters, and soaps; long-chai…
ORUFI07G02060.3	0.000937179	0.0262275	-1.51477	362.799	451.345	135.112	149.8	down	ORUFI07G02060	7	1635207	1643240	GO:0016787;GO:0016021;GO:0016020	hydrolase activity;integral component of membrane;membrane	Catalysis of the hydrolysis of various bonds, e.g. C-O, C-N, C-C, phosphoric anhydride bonds, etc. Hydrolase is the systematic name for any enzyme of EC class 3. [ISBN:0198506732];The component of a membrane consisting of the gene products and protein complexes having at least some part of their peptide sequence embedded in the hydrophobic region of the membrane. [GOC:dos, GOC:go_curators];A lipi…
ORUFI02G19170.2	0.000949258	0.0263088	-0.63581	2554.49	2878.14	1739.19	1757.14	down	ORUFI02G19170	2	17532337	17539385
ORUFI01G36900.1	0.000954688	0.0264299	-0.767218	1641.29	1683.13	976.21	977.049	down	ORUFI01G36900	1	30881699	30888286
ORUFI02G01080.1	0.000958762	0.0264841	-0.664664	4492.35	3978.67	2545.48	2798.35	down	ORUFI02G01080	2	681977	686573	GO:0004185;GO:0004180;GO:0006508;GO:0008233;GO:0016787	serine-type carboxypeptidase activity;carboxypeptidase activity;proteolysis;peptidase activity;hydrolase activity	Catalysis of the hydrolysis of a peptide bond not more than three residues from the C-terminus of a polypeptide chain by a catalytic mechanism that involves a catalytic triad consisting of a serine nucleophile that is activated by a proton relay involving an acidic residue (e.g. aspartate or glutamate) and a basic residue (usually histidine). [http://merops.sanger.ac.uk/about/glossary.htm#CARBOXY…
ORUFI12G17070.1	0.000964717	0.0265605	-1.34695	887.322	1177.79	435.944	375.898	down	ORUFI12G17070	12	18924300	18928746	GO:0016042;GO:0006629;GO:0016787	lipid catabolic process;lipid metabolic process;hydrolase activity	The chemical reactions and pathways resulting in the breakdown of lipids, compounds soluble in an organic solvent but not, or sparingly, in an aqueous solvent. [GOC:go_curators];The chemical reactions and pathways involving lipids, compounds soluble in an organic solvent but not, or sparingly, in an aqueous solvent. Includes fatty acids; neutral fats, other fatty-acid esters, and soaps; long-chai…
ORUFI03G11980.1	0.000980264	0.0268405	-0.573124	2275.19	2263.52	1539.15	1511.59	down	ORUFI03G11980	3	8304340	8308581
ORUFI06G14960.1	0.000986054	0.026885	-1.79147	199.079	298.171	67.2204	76.4236	down	ORUFI06G14960	6	12764728	12783120	GO:0050660;GO:0003995;GO:0016627;GO:0055114;GO:0016491;GO:0008152	flavin adenine dinucleotide binding;acyl-CoA dehydrogenase activity;oxidoreductase activity, acting on the CH-CH group of donors;oxidation-reduction process;oxidoreductase activity;metabolic process	Interacting selectively and non-covalently with FAD, flavin-adenine dinucleotide, the coenzyme or the prosthetic group of various flavoprotein oxidoreductase enzymes, in either the oxidized form, FAD, or the reduced form, FADH2. [CHEBI:24040, GOC:ai, GOC:imk, ISBN:0198506732];Catalysis of the reaction: acyl-CoA + acceptor = 2,3-dehydroacyl-CoA + reduced acceptor. [EC:1.3.99.3];Catalysis of an oxi…
ORUFI06G11560.1	0.000993802	0.0269166	-0.702813	1499.12	1367.74	835.562	925.756	down	ORUFI06G11560	6	9133649	9136996	GO:0005975;GO:0016757;GO:0016740;GO:0006004	carbohydrate metabolic process;transferase activity, transferring glycosyl groups;transferase activity;fucose metabolic process	The chemical reactions and pathways involving carbohydrates, any of a group of organic compounds based of the general formula Cx(H2O)y. Includes the formation of carbohydrate derivatives by the addition of a carbohydrate residue to another molecule. [GOC:mah, ISBN:0198506732];Catalysis of the transfer of a glycosyl group from one compound (donor) to another (acceptor). [GOC:jl, ISBN:0198506732];C…
ORUFI03G36330.1	0.000998841	0.0269946	-1.03762	789.771	979.46	457.833	404.012	down	ORUFI03G36330	3	29767141	29769566
ORUFI08G24240.1	0.00100237	0.0270025	-0.743507	3395.17	3089.39	1788.27	2084.87	down	ORUFI08G24240	8	24307273	24312785	GO:0005759;GO:0005739;GO:0055114;GO:0016491;GO:0006096;GO:0008152;GO:0006086;GO:0004739;GO:0003824	mitochondrial matrix;mitochondrion;oxidation-reduction process;oxidoreductase activity;glycolytic process;metabolic process;acetyl-CoA biosynthetic process from pyruvate;pyruvate dehydrogenase (acetyl-transferring) activity;catalytic activity	The gel-like material, with considerable fine structure, that lies in the matrix space, or lumen, of a mitochondrion. It contains the enzymes of the tricarboxylic acid cycle and, in some organisms, the enzymes concerned with fatty acid oxidation. [GOC:as, ISBN:0198506732];A semiautonomous, self replicating organelle that occurs in varying numbers, shapes, and sizes in the cytoplasm of virtually a…
ORUFI07G00790.1	0.0010098	0.027144	-0.546605	3656.22	3544.38	2484.19	2445.56	down	ORUFI07G00790	7	579548	584176	GO:0003993;GO:0016787;GO:0046872;GO:0016311;GO:0016021;GO:0016020	acid phosphatase activity;hydrolase activity;metal ion binding;dephosphorylation;integral component of membrane;membrane	Catalysis of the reaction: an orthophosphoric monoester + H2O = an alcohol + phosphate, with an acid pH optimum. [EC:3.1.3.2];Catalysis of the hydrolysis of various bonds, e.g. C-O, C-N, C-C, phosphoric anhydride bonds, etc. Hydrolase is the systematic name for any enzyme of EC class 3. [ISBN:0198506732];Interacting selectively and non-covalently with any metal ion. [GOC:ai];The process of removi…
ORUFI07G08830.1	0.00100905	0.027144	-0.77169	671.18	685.461	406.288	388.339	down	ORUFI07G08830	7	7345191	7347456	GO:0004650;GO:0005576;GO:0071555;GO:0008152;GO:0016798;GO:0005975;GO:0016787	polygalacturonase activity;extracellular region;cell wall organization;metabolic process;hydrolase activity, acting on glycosyl bonds;carbohydrate metabolic process;hydrolase activity	Catalysis of the random hydrolysis of (1->4)-alpha-D-galactosiduronic linkages in pectate and other galacturonans. [EC:3.2.1.15];The space external to the outermost structure of a cell. For cells without external protective or external encapsulating structures this refers to space outside of the plasma membrane. This term covers the host cell environment outside an intracellular parasite. [GOC:go…
ORUFI12G08600.2	0.00104211	0.0276178	-1.03206	2802.98	2377	1146.21	1386.86	down	ORUFI12G08600	12	7657254	7680015
ORUFI03G24560.1	0.00105207	0.0278313	-1.29841	251.408	216.145	104.785	85.3101	down	ORUFI03G24560	3	19819818	19824158	GO:0006811;GO:0071805;GO:0015079;GO:0016020;GO:0006813;GO:0016021	ion transport;potassium ion transmembrane transport;potassium ion transmembrane transporter activity;membrane;potassium ion transport;integral component of membrane	The directed movement of charged atoms or small charged molecules into, out of or within a cell, or between cells, by means of some agent such as a transporter or pore. [GOC:ai];A process in which a potassium ion is transported from one side of a membrane to the other. [GOC:mah];Enables the transfer of potassium ions (K+) from one side of a membrane to the other. [GOC:ai];A lipid bilayer along wi…
ORUFI02G20760.1	0.00105821	0.0278543	-0.802794	633.576	604.381	362.392	347.252	down	ORUFI02G20760	2	19010180	19012457
ORUFI04G27820.1	0.00105962	0.0278543	-1.49551	2406.01	3310.22	926.257	1101.03	down	ORUFI04G27820	4	27306904	27308051
ORUFI09G17480.1	0.0010569	0.0278543	-1.29969	1230.88	1598.07	625.742	523.413	down	ORUFI09G17480	9	17537513	17542420	GO:0006629;GO:0008374	lipid metabolic process;O-acyltransferase activity	The chemical reactions and pathways involving lipids, compounds soluble in an organic solvent but not, or sparingly, in an aqueous solvent. Includes fatty acids; neutral fats, other fatty-acid esters, and soaps; long-chain (fatty) alcohols and waxes; sphingoids and other long-chain bases; glycolipids, phospholipids and sphingolipids; and carotenes, polyprenols, sterols, terpenes and other isopren…
ORUFI02G01980.1	0.00107486	0.0278682	-0.554238	7031.06	7257.14	4671.96	5058.55	down	ORUFI02G01980	2	1223810	1227477	GO:0016021;GO:0043066;GO:0016020	integral component of membrane;negative regulation of apoptotic process;membrane	The component of a membrane consisting of the gene products and protein complexes having at least some part of their peptide sequence embedded in the hydrophobic region of the membrane. [GOC:dos, GOC:go_curators];Any process that stops, prevents, or reduces the frequency, rate or extent of cell death by apoptotic process. [GOC:jl, GOC:mtg_apoptosis];A lipid bilayer along with all the proteins and…
ORUFI02G12040.2	0.00107121	0.0278682	-0.806694	966.266	946.273	571.738	521.641	down	ORUFI02G12040	2	9161090	9165491
ORUFI04G26840.3	0.00107047	0.0278682	-0.915731	1588.6	1327.39	813	732.691	down	ORUFI04G26840	4	26568186	26587407	GO:0008483;GO:0030170;GO:0003824	transaminase activity;pyridoxal phosphate binding;catalytic activity	Catalysis of the transfer of an amino group to an acceptor, usually a 2-oxo acid. [ISBN:0198506732];Interacting selectively and non-covalently with pyridoxal 5' phosphate, 3-hydroxy-5-(hydroxymethyl)-2-methyl4-pyridine carboxaldehyde 5' phosphate, the biologically active form of vitamin B6. [GOC:mah, ISBN:0198506732];Catalysis of a biochemical reaction at physiological temperatures. In biological…
ORUFI06G11960.1	0.00107617	0.0278682	-1.94118	351.516	553.372	124.555	111.081	down	ORUFI06G11960	6	9583044	9587502
ORUFI11G13800.1	0.0010748	0.0278682	-1.36829	217.775	218.994	83.7531	85.4298	down	ORUFI11G13800	11	15666194	15669922	GO:0016021;GO:0016020	integral component of membrane;membrane	The component of a membrane consisting of the gene products and protein complexes having at least some part of their peptide sequence embedded in the hydrophobic region of the membrane. [GOC:dos, GOC:go_curators];A lipid bilayer along with all the proteins and protein complexes embedded in it an attached to it. [GOC:dos, GOC:mah, ISBN:0815316194]
ORUFI01G01930.1	0.00107949	0.0278782	-1.54793	1662.39	2093.41	739.465	545.02	down	ORUFI01G01930	1	1408961	1413335	GO:0090305;GO:0006308;GO:0004519;GO:0016788;GO:0003676	nucleic acid phosphodiester bond hydrolysis;DNA catabolic process;endonuclease activity;hydrolase activity, acting on ester bonds;nucleic acid binding	The nucleic acid metabolic process in which the phosphodiester bonds between nucleotides are cleaved by hydrolysis. [GOC:dph, GOC:tb];The cellular DNA metabolic process resulting in the breakdown of DNA, deoxyribonucleic acid, one of the two main types of nucleic acid, consisting of a long unbranched macromolecule formed from one or two strands of linked deoxyribonucleotides, the 3'-phosphate gro…
ORUFI03G06510.2	0.001101	0.0280949	-26.9963	165.787	145.618	0	2.32618e-06	down	ORUFI03G06510	3	4314928	4322300	GO:0005634;GO:0003677	nucleus;DNA binding	A membrane-bounded organelle of eukaryotic cells in which chromosomes are housed and replicated. In most cells, the nucleus contains all of the cell's chromosomes except the organellar chromosomes, and is the site of RNA synthesis and processing. In some species, or in specialized cell types, RNA metabolism or DNA replication may be absent. [GOC:go_curators];Any molecular function by which a gene…
ORUFI03G10850.2	0.00110137	0.0280949	-0.778413	4979.71	4463.4	2850.64	2654.77	down	ORUFI03G10850	3	7429250	7433564	GO:0006096;GO:0000015;GO:0004634;GO:0046872;GO:0000287	glycolytic process;phosphopyruvate hydratase complex;phosphopyruvate hydratase activity;metal ion binding;magnesium ion binding	The chemical reactions and pathways resulting in the breakdown of a carbohydrate into pyruvate, with the concomitant production of a small amount of ATP and the reduction of NAD(P) to NAD(P)H. Glycolysis begins with the metabolism of a carbohydrate to generate products that can enter the pathway and ends with the production of pyruvate. Pyruvate may be converted to acetyl-coenzyme A, ethanol, lac…
ORUFI09G20930.1	0.00109878	0.0280949	-0.568334	6136.82	6683.36	4196.11	4449.75	down	ORUFI09G20930	9	19741041	19745124	GO:0016021;GO:0016020	integral component of membrane;membrane	The component of a membrane consisting of the gene products and protein complexes having at least some part of their peptide sequence embedded in the hydrophobic region of the membrane. [GOC:dos, GOC:go_curators];A lipid bilayer along with all the proteins and protein complexes embedded in it an attached to it. [GOC:dos, GOC:mah, ISBN:0815316194]
ORUFI09G21810.1	0.00109946	0.0280949	-1.58973	416.16	611.694	172.65	168.837	down	ORUFI09G21810	9	20280062	20287001	GO:0016567;GO:0004842;GO:0006468;GO:0004672;GO:0005524	protein ubiquitination;ubiquitin-protein transferase activity;protein phosphorylation;protein kinase activity;ATP binding	The process in which one or more ubiquitin groups are added to a protein. [GOC:ai];Catalysis of the transfer of ubiquitin from one protein to another via the reaction X-Ub + Y --> Y-Ub + X, where both X-Ub and Y-Ub are covalent linkages. [GOC:BioGRID, GOC:jh2, PMID:9635407];The process of introducing a phosphate group on to a protein. [GOC:hb];Catalysis of the phosphorylation of an amino acid res…
ORUFI06G01110.2	0.00110864	0.028223	-0.701223	958.991	1026.69	592.132	629.162	down	ORUFI06G01110	6	895338	903678	GO:0008289	lipid binding	Interacting selectively and non-covalently with a lipid. [GOC:ai]
ORUFI02G30470.1	0.00111412	0.0283049	-0.639237	5422.91	6282.22	3667.46	3847.84	down	ORUFI02G30470	2	26791630	26799474	GO:0006886;GO:0005622	intracellular protein transport;intracellular	The directed movement of proteins in a cell, including the movement of proteins between specific compartments or structures within a cell, such as organelles of a eukaryotic cell. [GOC:mah];The living contents of a cell; the matter contained within (but not including) the plasma membrane, usually taken to exclude large vacuoles and masses of secretory or ingested material. In eukaryotes it includ…
ORUFI03G33400.1	0.0011136	0.0283049	-0.709823	2001.03	2354.58	1290.04	1372.96	down	ORUFI03G33400	3	27546450	27553010	GO:0016772;GO:0000160;GO:0007165;GO:0005622;GO:0023014;GO:0018106;GO:0016310;GO:0000155;GO:0016021;GO:0016020;GO:0004673;GO:0019955;GO:0006468	transferase activity, transferring phosphorus-containing groups;phosphorelay signal transduction system;signal transduction;intracellular;signal transduction by protein phosphorylation;peptidyl-histidine phosphorylation;phosphorylation;phosphorelay sensor kinase activity;integral component of membrane;membrane;protein histidine kinase activity;cytokine binding;protein phosphorylation	Catalysis of the transfer of a phosphorus-containing group from one compound (donor) to another (acceptor). [GOC:jl, ISBN:0198506732];A conserved series of molecular signals found in prokaryotes and eukaryotes; involves autophosphorylation of a histidine kinase and the transfer of the phosphate group to an aspartate that then acts as a phospho-donor to response regulator proteins. [PMID:9191038];…
ORUFI01G29390.1	0.00113833	0.028505	-1.27329	305.502	368.621	121.591	157.303	down	ORUFI01G29390	1	25416565	25420753	GO:0016021;GO:0016020	integral component of membrane;membrane	The component of a membrane consisting of the gene products and protein complexes having at least some part of their peptide sequence embedded in the hydrophobic region of the membrane. [GOC:dos, GOC:go_curators];A lipid bilayer along with all the proteins and protein complexes embedded in it an attached to it. [GOC:dos, GOC:mah, ISBN:0815316194]
ORUFI03G19170.1	0.00113398	0.028505	-0.555825	2798.48	2793.76	1846.87	1957.35	down	ORUFI03G19170	3	13826806	13834322	GO:0006468;GO:0004672;GO:0005524	protein phosphorylation;protein kinase activity;ATP binding	The process of introducing a phosphate group on to a protein. [GOC:hb];Catalysis of the phosphorylation of an amino acid residue in a protein, usually according to the reaction: a protein + ATP = a phosphoprotein + ADP. [MetaCyc:PROTEIN-KINASE-RXN];Interacting selectively and non-covalently with ATP, adenosine 5'-triphosphate, a universally important coenzyme and enzyme regulator. [ISBN:019850673…
ORUFI06G07100.1	0.00114138	0.028505	-0.859106	616.548	700.853	379.165	347.11	down	ORUFI06G07100	6	5066937	5071336	GO:0035335;GO:0016311;GO:0004725	peptidyl-tyrosine dephosphorylation;dephosphorylation;protein tyrosine phosphatase activity	The removal of phosphoric residues from peptidyl-O-phospho-tyrosine to form peptidyl-tyrosine. [GOC:bf];The process of removing one or more phosphoric (ester or anhydride) residues from a molecule. [ISBN:0198506732];Catalysis of the reaction: protein tyrosine phosphate + H2O = protein tyrosine + phosphate. [EC:3.1.3.48]
ORUFI09G07640.1	0.00113449	0.028505	-Inf	65.9804	58.039	0	0	down	ORUFI09G07640	9	9429722	9437379	GO:0006468;GO:0004672;GO:0005524;GO:0016021;GO:0016020	protein phosphorylation;protein kinase activity;ATP binding;integral component of membrane;membrane	The process of introducing a phosphate group on to a protein. [GOC:hb];Catalysis of the phosphorylation of an amino acid residue in a protein, usually according to the reaction: a protein + ATP = a phosphoprotein + ADP. [MetaCyc:PROTEIN-KINASE-RXN];Interacting selectively and non-covalently with ATP, adenosine 5'-triphosphate, a universally important coenzyme and enzyme regulator. [ISBN:019850673…
ORUFI11G04080.3	0.00113831	0.028505	-0.755863	825.53	867.954	530.528	472.34	down	ORUFI11G04080	11	2945366	2947812	GO:0005634;	nucleus;	A membrane-bounded organelle of eukaryotic cells in which chromosomes are housed and replicated. In most cells, the nucleus contains all of the cell's chromosomes except the organellar chromosomes, and is the site of RNA synthesis and processing. In some species, or in specialized cell types, RNA metabolism or DNA replication may be absent. [GOC:go_curators];
ORUFI01G37440.2	0.0011666	0.0288465	-0.894615	1323.3	1651.68	804.751	795.46	down	ORUFI01G37440	1	31249702	31253555	GO:0009331;GO:0046168;GO:0006072;GO:0004367;GO:0051287;GO:0016616;GO:0005975;GO:0055114;GO:0016491	glycerol-3-phosphate dehydrogenase complex;glycerol-3-phosphate catabolic process;glycerol-3-phosphate metabolic process;glycerol-3-phosphate dehydrogenase [NAD+] activity;NAD binding;oxidoreductase activity, acting on the CH-OH group of donors, NAD or NADP as acceptor;carbohydrate metabolic process;oxidation-reduction process;oxidoreductase activity	An enzyme complex that catalyzes the dehydrogenation of sn-glycerol 3-phosphate to form glycerone phosphate. [EC:1.1.5.3];The chemical reactions and pathways resulting in the breakdown of glycerol-3-phosphate, a phosphoric monoester of glycerol. [GOC:ai];The chemical reactions and pathways involving glycerol-3-phosphate, a phosphoric monoester of glycerol. [GOC:go_curators, ISBN:0198506732];Catal…
ORUFI01G24040.2	0.00118522	0.0288615	-0.729738	1322.73	1355.36	766.551	848.371	down	ORUFI01G24040	1	21015608	21018041
ORUFI03G05850.1	0.00116849	0.0288615	-0.533632	3252.38	3355.25	2256.82	2307.82	down	ORUFI03G05850	3	3919010	3927613	GO:0042578;GO:0007033;GO:0036092	phosphoric ester hydrolase activity;vacuole organization;phosphatidylinositol-3-phosphate biosynthetic process	Catalysis of the reaction: RPO-R' + H2O = RPOOH + R'H. This reaction is the hydrolysis of any phosphoric ester bond, any ester formed from orthophosphoric acid, O=P(OH)3. [GOC:jl];A process that is carried out at the cellular level which results in the assembly, arrangement of constituent parts, or disassembly of a vacuole. [GOC:mah];The chemical reactions and pathways resulting in the formation …
ORUFI03G31440.1	0.00119055	0.0288615	-0.706731	828.168	855.575	526.889	504.751	down	ORUFI03G31440	3	26046064	26048803
ORUFI05G04810.1	0.00118988	0.0288615	-1.15966	221.116	245.151	106.451	102.259	down	ORUFI05G04810	5	3571521	3573972	GO:0048544;GO:0004674;GO:0016310;GO:0016740;GO:0016301;GO:0005524;GO:0000166;GO:0006468;GO:0004672;GO:0016021;GO:0016020	recognition of pollen;protein serine/threonine kinase activity;phosphorylation;transferase activity;kinase activity;ATP binding;nucleotide binding;protein phosphorylation;protein kinase activity;integral component of membrane;membrane	The process, involving the sharing and interaction of the single locus incompatibility haplotypes, involved in the recognition or rejection of the self pollen by cells in the stigma. This process ensures out-breeding in certain plant species. [GOC:dph, GOC:pj, GOC:tb];Catalysis of the reactions: ATP + protein serine = ADP + protein serine phosphate, and ATP + protein threonine = ADP + protein thr…
ORUFI06G10020.1	0.00118701	0.0288615	-1.79895	281.376	233.339	67.6894	80.2311	down	ORUFI06G10020	6	7397263	7422087	GO:0005509;GO:0016021;GO:0016020;	calcium ion binding;integral component of membrane;membrane;	Interacting selectively and non-covalently with calcium ions (Ca2+). [GOC:ai];The component of a membrane consisting of the gene products and protein complexes having at least some part of their peptide sequence embedded in the hydrophobic region of the membrane. [GOC:dos, GOC:go_curators];A lipid bilayer along with all the proteins and protein complexes embedded in it an attached to it. [GOC:dos…
ORUFI06G22070.1	0.00117805	0.0288615	-1.03406	3429.13	4409.29	1862.7	1965.08	down	ORUFI06G22070	6	21423624	21431702	GO:0016192;GO:0006096;GO:0004332;GO:0003824;GO:0016829;GO:0016021;GO:0016020	vesicle-mediated transport;glycolytic process;fructose-bisphosphate aldolase activity;catalytic activity;lyase activity;integral component of membrane;membrane	A cellular transport process in which transported substances are moved in membrane-bounded vesicles; transported substances are enclosed in the vesicle lumen or located in the vesicle membrane. The process begins with a step that directs a substance to the forming vesicle, and includes vesicle budding and coating. Vesicles are then targeted to, and fuse with, an acceptor membrane. [GOC:ai, GOC:ma…
ORUFI06G30280.2	0.00118427	0.0288615	-0.577979	2962.06	3270.73	2071.75	2103.6	down	ORUFI06G30280	6	27804670	27809824	GO:0016021;GO:0016020	integral component of membrane;membrane	The component of a membrane consisting of the gene products and protein complexes having at least some part of their peptide sequence embedded in the hydrophobic region of the membrane. [GOC:dos, GOC:go_curators];A lipid bilayer along with all the proteins and protein complexes embedded in it an attached to it. [GOC:dos, GOC:mah, ISBN:0815316194]
ORUFI11G01350.1	0.00118895	0.0288615	-0.749842	680.877	716.553	404.24	426.768	down	ORUFI11G01350	11	973882	976838	GO:0005622;GO:0007034	intracellular;vacuolar transport	The living contents of a cell; the matter contained within (but not including) the plasma membrane, usually taken to exclude large vacuoles and masses of secretory or ingested material. In eukaryotes it includes the nucleus and cytoplasm. [ISBN:0198506732];The directed movement of substances into, out of or within a vacuole. [GOC:ai]
ORUFI05G02650.1	0.00119622	0.028921	-0.628005	19845	22384.7	13884.5	13441.1	down	ORUFI05G02650	5	1942852	1947390	GO:0006629;GO:0006508;GO:0008233;GO:0004190;GO:0016787	lipid metabolic process;proteolysis;peptidase activity;aspartic-type endopeptidase activity;hydrolase activity	The chemical reactions and pathways involving lipids, compounds soluble in an organic solvent but not, or sparingly, in an aqueous solvent. Includes fatty acids; neutral fats, other fatty-acid esters, and soaps; long-chain (fatty) alcohols and waxes; sphingoids and other long-chain bases; glycolipids, phospholipids and sphingolipids; and carotenes, polyprenols, sterols, terpenes and other isopren…
ORUFI09G21620.1	0.00120273	0.0289942	-0.700738	1035.21	1069.72	609.926	685.147	down	ORUFI09G21620	9	20205377	20210004	GO:0006629;GO:0055114;GO:0016491;GO:0080019;GO:0016021;GO:0016020;GO:0102965	lipid metabolic process;oxidation-reduction process;oxidoreductase activity;fatty-acyl-CoA reductase (alcohol-forming) activity;integral component of membrane;membrane;	The chemical reactions and pathways involving lipids, compounds soluble in an organic solvent but not, or sparingly, in an aqueous solvent. Includes fatty acids; neutral fats, other fatty-acid esters, and soaps; long-chain (fatty) alcohols and waxes; sphingoids and other long-chain bases; glycolipids, phospholipids and sphingolipids; and carotenes, polyprenols, sterols, terpenes and other isopren…
ORUFI08G07380.3	0.00120755	0.0290466	-0.627714	2324.73	2638.23	1558.96	1653.08	down	ORUFI08G07380	8	6706218	6711475	GO:0009058;GO:0003824;GO:0016021;GO:0016020	biosynthetic process;catalytic activity;integral component of membrane;membrane	The chemical reactions and pathways resulting in the formation of substances; typically the energy-requiring part of metabolism in which simpler substances are transformed into more complex ones. [GOC:curators, ISBN:0198547684];Catalysis of a biochemical reaction at physiological temperatures. In biologically catalyzed reactions, the reactants are known as substrates, and the catalysts are natura…
ORUFI02G05750.1	0.00120978	0.0290522	-0.761709	670.042	683.459	416.173	382.118	down	ORUFI02G05750	2	3740787	3744818	GO:0005634;GO:0046872;GO:0003677	nucleus;metal ion binding;DNA binding	A membrane-bounded organelle of eukaryotic cells in which chromosomes are housed and replicated. In most cells, the nucleus contains all of the cell's chromosomes except the organellar chromosomes, and is the site of RNA synthesis and processing. In some species, or in specialized cell types, RNA metabolism or DNA replication may be absent. [GOC:go_curators];Interacting selectively and non-covale…
ORUFI01G37790.1	0.00122689	0.0291549	-0.556399	2066.29	2022.73	1386.9	1393.62	down	ORUFI01G37790	1	31542403	31554539	GO:0016810;GO:0005737;GO:0016787;GO:0004157;GO:0006212;GO:0043562;GO:0005783;GO:0005794;GO:0012505	hydrolase activity, acting on carbon-nitrogen (but not peptide) bonds;cytoplasm;hydrolase activity;dihydropyrimidinase activity;uracil catabolic process;cellular response to nitrogen levels;endoplasmic reticulum;Golgi apparatus;endomembrane system	Catalysis of the hydrolysis of any carbon-nitrogen bond, C-N, with the exception of peptide bonds. [GOC:jl];All of the contents of a cell excluding the plasma membrane and nucleus, but including other subcellular structures. [ISBN:0198547684];Catalysis of the hydrolysis of various bonds, e.g. C-O, C-N, C-C, phosphoric anhydride bonds, etc. Hydrolase is the systematic name for any enzyme of EC cla…
ORUFI06G24720.1	0.00123277	0.0292008	-2.92205	584.723	587.395	105.773	48.8756	down	ORUFI06G24720	6	23705762	23706716	GO:0016021;GO:0016020	integral component of membrane;membrane	The component of a membrane consisting of the gene products and protein complexes having at least some part of their peptide sequence embedded in the hydrophobic region of the membrane. [GOC:dos, GOC:go_curators];A lipid bilayer along with all the proteins and protein complexes embedded in it an attached to it. [GOC:dos, GOC:mah, ISBN:0815316194]
ORUFI09G14430.1	0.00123542	0.0292008	-0.521792	3469.66	3399.28	2363.59	2420.67	down	ORUFI09G14430	9	15472956	15475118
ORUFI11G04820.1	0.00123743	0.0292008	-1.72505	273.022	410.276	110.716	95.9739	down	ORUFI11G04820	11	3656411	3659566
ORUFI08G00680.1	0.00124769	0.0293424	-Inf	176.775	103.704	0	0	down	ORUFI08G00680	8	443947	451625	GO:0042578	phosphoric ester hydrolase activity	Catalysis of the reaction: RPO-R' + H2O = RPOOH + R'H. This reaction is the hydrolysis of any phosphoric ester bond, any ester formed from orthophosphoric acid, O=P(OH)3. [GOC:jl]
ORUFI03G06510.3	0.00126166	0.0294494	-0.660874	2248.28	2496.98	1423.43	1577.92	down	ORUFI03G06510	3	4314928	4322300	GO:0005634;GO:0003677	nucleus;DNA binding	A membrane-bounded organelle of eukaryotic cells in which chromosomes are housed and replicated. In most cells, the nucleus contains all of the cell's chromosomes except the organellar chromosomes, and is the site of RNA synthesis and processing. In some species, or in specialized cell types, RNA metabolism or DNA replication may be absent. [GOC:go_curators];Any molecular function by which a gene…
ORUFI05G29280.1	0.00125944	0.0294494	-3.88384	100.108	209.141	13.8395	7.10918	down	ORUFI05G29280	5	25737905	25739487	GO:0043565;GO:0003700;GO:0005634;GO:0006355;GO:0006351;GO:0003677	sequence-specific DNA binding;transcription factor activity, sequence-specific DNA binding;nucleus;regulation of transcription, DNA-templated;transcription, DNA-templated;DNA binding	Interacting selectively and non-covalently with DNA of a specific nucleotide composition, e.g. GC-rich DNA binding, or with a specific sequence motif or type of DNA e.g. promotor binding or rDNA binding. [GOC:jl];Interacting selectively and non-covalently with a specific DNA sequence in order to modulate transcription. The transcription factor may or may not also interact selectively with a prote…
ORUFI12G03080.1	0.00125694	0.0294494	-0.634647	1301.37	1380.58	896.074	831.369	down	ORUFI12G03080	12	2083383	2086916	GO:0003676	nucleic acid binding	Interacting selectively and non-covalently with any nucleic acid. [GOC:jl]
ORUFI11G00410.2	0.00126832	0.0295533	-0.671694	2060.29	2062.6	1403.25	1184.97	down	ORUFI11G00410	11	272423	280096	GO:0006855;GO:0015297;GO:0015238;GO:0055085;GO:0016020;GO:0016021	drug transmembrane transport;antiporter activity;drug transmembrane transporter activity;transmembrane transport;membrane;integral component of membrane	The process in which a drug is transported from one side of a membrane to the other by means of some agent such as a transporter or pore. [GOC:ai, GOC:bf];Enables the active transport of a solute across a membrane by a mechanism whereby two or more species are transported in opposite directions in a tightly coupled process not directly linked to a form of energy other than chemiosmotic energy. Th…
ORUFI02G02940.1	0.00127463	0.0295862	-0.961834	489.536	402.793	232.522	225.603	down	ORUFI02G02940	2	1811933	1815569	GO:0006468;GO:0004672;GO:0005524;GO:0016021;GO:0016020	protein phosphorylation;protein kinase activity;ATP binding;integral component of membrane;membrane	The process of introducing a phosphate group on to a protein. [GOC:hb];Catalysis of the phosphorylation of an amino acid residue in a protein, usually according to the reaction: a protein + ATP = a phosphoprotein + ADP. [MetaCyc:PROTEIN-KINASE-RXN];Interacting selectively and non-covalently with ATP, adenosine 5'-triphosphate, a universally important coenzyme and enzyme regulator. [ISBN:019850673…
ORUFI03G25200.2	0.00129088	0.029744	-0.625325	2608.7	2353.7	1680.88	1536.11	down	ORUFI03G25200	3	20410031	20418859	GO:0016787;GO:0046872;GO:0046855;GO:0046854;GO:0008934;GO:0052832;GO:0052833;GO:0052834;GO:0006021;	hydrolase activity;metal ion binding;inositol phosphate dephosphorylation;phosphatidylinositol phosphorylation;inositol monophosphate 1-phosphatase activity;inositol monophosphate 3-phosphatase activity;inositol monophosphate 4-phosphatase activity;inositol monophosphate phosphatase activity;inositol biosynthetic process;	Catalysis of the hydrolysis of various bonds, e.g. C-O, C-N, C-C, phosphoric anhydride bonds, etc. Hydrolase is the systematic name for any enzyme of EC class 3. [ISBN:0198506732];Interacting selectively and non-covalently with any metal ion. [GOC:ai];The process of removing a phosphate group from any mono- or polyphosphorylated inositol. [ISBN:0198506732];The process of introducing one or more p…
ORUFI03G38050.2	0.0012893	0.029744	-0.849372	671.16	771.519	389.966	410.758	down	ORUFI03G38050	3	30916060	30919430	GO:0016020;GO:0016021	membrane;integral component of membrane	A lipid bilayer along with all the proteins and protein complexes embedded in it an attached to it. [GOC:dos, GOC:mah, ISBN:0815316194];The component of a membrane consisting of the gene products and protein complexes having at least some part of their peptide sequence embedded in the hydrophobic region of the membrane. [GOC:dos, GOC:go_curators]
ORUFI06G24590.1	0.00129094	0.029744	-1.03823	708.831	756.612	329.958	383.602	down	ORUFI06G24590	6	23616577	23620885	GO:0003824	catalytic activity	Catalysis of a biochemical reaction at physiological temperatures. In biologically catalyzed reactions, the reactants are known as substrates, and the catalysts are naturally occurring macromolecular substances known as enzymes. Enzymes possess specific binding sites for substrates, and are usually composed wholly or largely of protein, but RNA that has catalytic activity (ribozyme) is often also…
ORUFI03G18730.1	0.00130288	0.0298332	-0.579413	1859.96	1999.34	1261.37	1321.42	down	ORUFI03G18730	3	13440888	13447930
ORUFI10G20890.2	0.00130261	0.0298332	-0.550944	3197.36	3501.93	2284.23	2288.53	down	ORUFI10G20890	10	20583735	20591213	GO:0009507;	chloroplast;	A chlorophyll-containing plastid with thylakoids organized into grana and frets, or stroma thylakoids, and embedded in a stroma. [ISBN:0471245208];
ORUFI01G01450.1	0.00130854	0.0299288	-0.556109	1867.11	1834.24	1237.78	1279.63	down	ORUFI01G01450	1	1066758	1070824	GO:0032259;GO:0018022;GO:0016279;GO:0008168;GO:0005737;GO:0016740	methylation;peptidyl-lysine methylation;protein-lysine N-methyltransferase activity;methyltransferase activity;cytoplasm;transferase activity	The process in which a methyl group is covalently attached to a molecule. [GOC:mah];The methylation of peptidyl-lysine to form either the mono-, di- or trimethylated derivative. [GOC:ai];Catalysis of the transfer of a methyl group from S-adenosyl-L-methionine to the epsilon-amino group of a lysine residue in a protein substrate. [PMID:12054878];Catalysis of the transfer of a methyl group to an ac…
ORUFI11G21970.2	0.00131719	0.0300338	-0.860432	1759.86	2190.47	1076.06	1099.73	down	ORUFI11G21970	11	24452753	24456758
ORUFI02G07360.1	0.00133591	0.0303328	-0.558291	6161.2	5533.72	3872.09	4070	down	ORUFI02G07360	2	4964637	4970001	GO:0046373;GO:0046556;GO:0003824	L-arabinose metabolic process;alpha-L-arabinofuranosidase activity;catalytic activity	The chemical reactions and pathways involving L-arabinose, the D-enantiomer of arabino-pentose. L-arabinose occurs free, e.g. in the heartwood of many conifers, and in the combined state, in both furanose and pyranose forms, as a constituent of various plant hemicelluloses, bacterial polysaccharides etc. [CHEBI:30849, GOC:jsg, GOC:mah, ISBN:0198506732];Catalysis of the hydrolysis of terminal non-…
ORUFI07G19980.2	0.00133521	0.0303328	-0.895354	957.091	1027.67	546.688	520.348	down	ORUFI07G19980	7	19846450	19855447
ORUFI12G09430.2	0.00135037	0.0305187	-0.827737	1849.7	1713.16	1059.52	947.845	down	ORUFI12G09430	12	8660028	8667603	GO:0016021;GO:0016020;GO:0005774	integral component of membrane;membrane;vacuolar membrane	The component of a membrane consisting of the gene products and protein complexes having at least some part of their peptide sequence embedded in the hydrophobic region of the membrane. [GOC:dos, GOC:go_curators];A lipid bilayer along with all the proteins and protein complexes embedded in it an attached to it. [GOC:dos, GOC:mah, ISBN:0815316194];The lipid bilayer surrounding the vacuole and sepa…
ORUFI11G04630.2	0.00136787	0.0306571	-Inf	55.5855	184.091	0	0	down	ORUFI11G04630	11	3486533	3492722	GO:0003723;GO:0031124;GO:0003676;GO:0003729;GO:0031047;GO:0031123;GO:0042868;GO:0045892;GO:0048589;GO:0060968	RNA binding;mRNA 3'-end processing;nucleic acid binding;mRNA binding;gene silencing by RNA;RNA 3'-end processing;antisense RNA metabolic process;negative regulation of transcription, DNA-templated;developmental growth;regulation of gene silencing	Interacting selectively and non-covalently with an RNA molecule or a portion thereof. [GOC:jl, GOC:mah];Any process involved in forming the mature 3' end of an mRNA molecule. [GOC:mah];Interacting selectively and non-covalently with any nucleic acid. [GOC:jl];Interacting selectively and non-covalently with messenger RNA (mRNA), an intermediate molecule between DNA and protein. mRNA includes UTR a…
ORUFI05G14100.1	0.00137297	0.0307003	-1.16735	203.629	187.126	86.0025	87.9761	down	ORUFI05G14100	5	14386446	14388786	GO:0016021;GO:0016020	integral component of membrane;membrane	The component of a membrane consisting of the gene products and protein complexes having at least some part of their peptide sequence embedded in the hydrophobic region of the membrane. [GOC:dos, GOC:go_curators];A lipid bilayer along with all the proteins and protein complexes embedded in it an attached to it. [GOC:dos, GOC:mah, ISBN:0815316194]
ORUFI06G04330.1	0.0013728	0.0307003	-0.634739	1035.21	1088.73	697.9	670.04	down	ORUFI06G04330	6	2979025	2983169	GO:0046983	protein dimerization activity	The formation of a protein dimer, a macromolecular structure consists of two noncovalently associated identical or nonidentical subunits. [ISBN:0198506732]
ORUFI02G38800.1	0.00138162	0.0307835	-0.582144	2155.74	1971.32	1338.48	1418.28	down	ORUFI02G38800	2	33070873	33084235	GO:0016459;GO:0003774;GO:0003779;GO:0005524;GO:0000166;GO:0051015	myosin complex;motor activity;actin binding;ATP binding;nucleotide binding;actin filament binding	A protein complex, formed of one or more myosin heavy chains plus associated light chains and other proteins, that functions as a molecular motor; uses the energy of ATP hydrolysis to move actin filaments or to move vesicles or other cargo on fixed actin filaments; has magnesium-ATPase activity and binds actin. Myosin classes are distinguished based on sequence features of the motor, or head, dom…
ORUFI07G21900.1	0.00138482	0.0308	-0.563672	3857.58	4048.72	2519.77	2829.45	down	ORUFI07G21900	7	21136144	21141342	GO:0006468;GO:0004672;GO:0005524	protein phosphorylation;protein kinase activity;ATP binding	The process of introducing a phosphate group on to a protein. [GOC:hb];Catalysis of the phosphorylation of an amino acid residue in a protein, usually according to the reaction: a protein + ATP = a phosphoprotein + ADP. [MetaCyc:PROTEIN-KINASE-RXN];Interacting selectively and non-covalently with ATP, adenosine 5'-triphosphate, a universally important coenzyme and enzyme regulator. [ISBN:019850673…
ORUFI10G13310.1	0.00139517	0.030897	-0.752655	963.64	1139.96	618.41	630.096	down	ORUFI10G13310	10	15025844	15030257	GO:0016021;GO:0016020	integral component of membrane;membrane	The component of a membrane consisting of the gene products and protein complexes having at least some part of their peptide sequence embedded in the hydrophobic region of the membrane. [GOC:dos, GOC:go_curators];A lipid bilayer along with all the proteins and protein complexes embedded in it an attached to it. [GOC:dos, GOC:mah, ISBN:0815316194]
ORUFI01G47650.1	0.00140087	0.0309221	-0.704752	1902.06	2159.45	1329.58	1162.35	down	ORUFI01G47650	1	38758591	38761019
ORUFI02G12540.1	0.00141024	0.0309221	-0.938899	350.12	388.261	199.684	185.478	down	ORUFI02G12540	2	9676231	9679756	GO:0043531	ADP binding	Interacting selectively and non-covalently with ADP, adenosine 5'-diphosphate. [GOC:jl]
ORUFI04G23390.2	0.00141133	0.0309221	-1.13627	208.179	216.145	89.9567	103.083	down	ORUFI04G23390	4	23890772	23894926
ORUFI05G23940.1	0.00140592	0.0309221	-1.04147	1269.94	1261.01	574.945	654.669	down	ORUFI05G23940	5	22322376	22325966	GO:0005768;GO:0005769;GO:1903830;GO:0015693;GO:0015095;GO:0006811;GO:0005886;GO:0016021;GO:0016020	endosome;early endosome;magnesium ion transmembrane transport;magnesium ion transport;magnesium ion transmembrane transporter activity;ion transport;plasma membrane;integral component of membrane;membrane	A vacuole to which materials ingested by endocytosis are delivered. [ISBN:0198506732, PMID:19696797];A membrane-bounded organelle that receives incoming material from primary endocytic vesicles that have been generated by clathrin-dependent and clathrin-independent endocytosis; vesicles fuse with the early endosome to deliver cargo for sorting into recycling or degradation pathways. [GOC:mah, NIF…
ORUFI07G24290.1	0.0014052	0.0309221	-0.515934	3187.41	3351.01	2269.61	2302.97	down	ORUFI07G24290	7	22947988	22954930	GO:0016021;GO:0016020	integral component of membrane;membrane	The component of a membrane consisting of the gene products and protein complexes having at least some part of their peptide sequence embedded in the hydrophobic region of the membrane. [GOC:dos, GOC:go_curators];A lipid bilayer along with all the proteins and protein complexes embedded in it an attached to it. [GOC:dos, GOC:mah, ISBN:0815316194]
ORUFI07G25840.2	0.00140754	0.0309221	-0.732853	1688.6	1491.98	966.459	947.332	down	ORUFI07G25840	7	24160007	24166066	GO:0032259;GO:0008168;GO:0008152;GO:0008757;	methylation;methyltransferase activity;metabolic process;S-adenosylmethionine-dependent methyltransferase activity;	The process in which a methyl group is covalently attached to a molecule. [GOC:mah];Catalysis of the transfer of a methyl group to an acceptor molecule. [ISBN:0198506732];The chemical reactions and pathways, including anabolism and catabolism, by which living organisms transform chemical substances. Metabolic processes typically transform small molecules, but also include macromolecular processes…
ORUFI11G10500.1	0.00142589	0.0310944	-1.20882	193.391	244.164	96.8764	92.4193	down	ORUFI11G10500	11	9710639	9713502	GO:0004497;GO:0055114;GO:0016491;GO:0046872;GO:0016021;GO:0016020;GO:0020037;GO:0016705;GO:0005506	monooxygenase activity;oxidation-reduction process;oxidoreductase activity;metal ion binding;integral component of membrane;membrane;heme binding;oxidoreductase activity, acting on paired donors, with incorporation or reduction of molecular oxygen;iron ion binding	Catalysis of the incorporation of one atom from molecular oxygen into a compound and the reduction of the other atom of oxygen to water. [http://www.onelook.com/, ISBN:0198506732];A metabolic process that results in the removal or addition of one or more electrons to or from a substance, with or without the concomitant removal or addition of a proton or protons. [GOC:dhl, GOC:ecd, GOC:jh2, GOC:ji…
ORUFI09G16430.1	0.00142867	0.031111	-0.775448	730.799	865.386	461.149	471.355	down	ORUFI09G16430	9	16859699	16861849	GO:0005634;GO:0006355;GO:0006351;GO:0003677	nucleus;regulation of transcription, DNA-templated;transcription, DNA-templated;DNA binding	A membrane-bounded organelle of eukaryotic cells in which chromosomes are housed and replicated. In most cells, the nucleus contains all of the cell's chromosomes except the organellar chromosomes, and is the site of RNA synthesis and processing. In some species, or in specialized cell types, RNA metabolism or DNA replication may be absent. [GOC:go_curators];Any process that modulates the frequen…
ORUFI08G26610.1	0.00143453	0.0311842	-0.529386	2658.55	2832.9	1921.71	1883.04	down	ORUFI08G26610	8	25842415	25845630	GO:0016021	integral component of membrane	The component of a membrane consisting of the gene products and protein complexes having at least some part of their peptide sequence embedded in the hydrophobic region of the membrane. [GOC:dos, GOC:go_curators]
ORUFI11G12310.1	0.00144161	0.0312836	-0.864235	431.148	411.276	244.168	218.607	down	ORUFI11G12310	11	13183183	13191191	GO:0016791;GO:0016311	phosphatase activity;dephosphorylation	Catalysis of the hydrolysis of phosphoric monoesters, releasing inorganic phosphate. [EC:3.1.3, EC:3.1.3.41, GOC:curators, GOC:pg];The process of removing one or more phosphoric (ester or anhydride) residues from a molecule. [ISBN:0198506732]
ORUFI02G30520.1	0.00145465	0.0313761	-0.636199	2139.81	1868.26	1239.62	1339.19	down	ORUFI02G30520	2	26822700	26827295	GO:0030658;GO:0015031;GO:0031410;GO:0005886;GO:0016021;GO:0016020	transport vesicle membrane;protein transport;cytoplasmic vesicle;plasma membrane;integral component of membrane;membrane	The lipid bilayer surrounding a transport vesicle. [GOC:mah];The directed movement of proteins into, out of or within a cell, or between cells, by means of some agent such as a transporter or pore. [GOC:ai];A vesicle found in the cytoplasm of a cell. [GOC:ai, GOC:mah, GOC:vesicles];The membrane surrounding a cell that separates the cell from its external environment. It consists of a phospholipid…
ORUFI02G37770.1	0.00144871	0.0313761	-0.776345	926.401	1068.39	623.663	540.982	down	ORUFI02G37770	2	32343892	32346271	GO:0005509;GO:0005773	calcium ion binding;vacuole	Interacting selectively and non-covalently with calcium ions (Ca2+). [GOC:ai];A closed structure, found only in eukaryotic cells, that is completely surrounded by unit membrane and contains liquid material. Cells contain one or several vacuoles, that may have different functions from each other. Vacuoles have a diverse array of functions. They can act as a storage organelle for nutrients or waste…
ORUFI03G27440.1	0.00144986	0.0313761	-0.903063	455.111	464.59	222.769	269.041	down	ORUFI03G27440	3	22484905	22486885	GO:0005634;GO:0006355;GO:0006351;GO:0003677	nucleus;regulation of transcription, DNA-templated;transcription, DNA-templated;DNA binding	A membrane-bounded organelle of eukaryotic cells in which chromosomes are housed and replicated. In most cells, the nucleus contains all of the cell's chromosomes except the organellar chromosomes, and is the site of RNA synthesis and processing. In some species, or in specialized cell types, RNA metabolism or DNA replication may be absent. [GOC:go_curators];Any process that modulates the frequen…
ORUFI01G43460.2	0.0014563	0.0313766	-3.7166	125.601	205.551	15.6429	9.54651	down	ORUFI01G43460	1	35729531	35743756	GO:0016787;GO:0005618;GO:0005576;GO:0071555	hydrolase activity;cell wall;extracellular region;cell wall organization	Catalysis of the hydrolysis of various bonds, e.g. C-O, C-N, C-C, phosphoric anhydride bonds, etc. Hydrolase is the systematic name for any enzyme of EC class 3. [ISBN:0198506732];The rigid or semi-rigid envelope lying outside the cell membrane of plant, fungal, most prokaryotic cells and some protozoan parasites, maintaining their shape and protecting them from osmotic lysis. In plants it is mad…
ORUFI03G39500.1	0.00146609	0.0314328	-0.606522	1360.56	1274.09	837.289	893.09	down	ORUFI03G39500	3	31823196	31827540	GO:0031418;GO:0016491;GO:0055114;GO:0016705;GO:0005506	L-ascorbic acid binding;oxidoreductase activity;oxidation-reduction process;oxidoreductase activity, acting on paired donors, with incorporation or reduction of molecular oxygen;iron ion binding	Interacting selectively and non-covalently with L-ascorbic acid, (2R)-2-[(1S)-1,2-dihydroxyethyl]-4-hydroxy-5-oxo-2,5-dihydrofuran-3-olate; L-ascorbic acid is vitamin C and has co-factor and anti-oxidant activities in many species. [CHEBI:38290, GOC:mah];Catalysis of an oxidation-reduction (redox) reaction, a reversible chemical reaction in which the oxidation state of an atom or atoms within a m…
ORUFI02G19040.1	0.0014742	0.0314719	-1.46209	11246.2	15666.5	5359.83	4408.58	down	ORUFI02G19040	2	17367659	17371683	GO:0008081;GO:0006629;GO:0003824	phosphoric diester hydrolase activity;lipid metabolic process;catalytic activity	Catalysis of the hydrolysis of a phosphodiester to give a phosphomonoester and a free hydroxyl group. [EC:3.1.4, GOC:curators];The chemical reactions and pathways involving lipids, compounds soluble in an organic solvent but not, or sparingly, in an aqueous solvent. Includes fatty acids; neutral fats, other fatty-acid esters, and soaps; long-chain (fatty) alcohols and waxes; sphingoids and other …
ORUFI02G38340.1	0.00147349	0.0314719	-1.02981	283.261	336.781	149.269	154.412	down	ORUFI02G38340	2	32750676	32754116	GO:0005634;GO:0006355;GO:0006351;GO:0003677	nucleus;regulation of transcription, DNA-templated;transcription, DNA-templated;DNA binding	A membrane-bounded organelle of eukaryotic cells in which chromosomes are housed and replicated. In most cells, the nucleus contains all of the cell's chromosomes except the organellar chromosomes, and is the site of RNA synthesis and processing. In some species, or in specialized cell types, RNA metabolism or DNA replication may be absent. [GOC:go_curators];Any process that modulates the frequen…
ORUFI04G30640.1	0.00147093	0.0314719	-1.09914	1014.6	1335.91	524.912	572.289	down	ORUFI04G30640	4	29183803	29186244
ORUFI04G06700.2	0.00148485	0.0314983	-0.867525	1538.75	1520.37	766.717	909.94	down	ORUFI04G06700	4	9155674	9159250	GO:0006633;GO:0006631;GO:0006629;GO:0102345;GO:0102344;GO:0005789;GO:0005783;GO:0016829;GO:0016021;GO:0016020;GO:0102343;GO:0102158;	fatty acid biosynthetic process;fatty acid metabolic process;lipid metabolic process;3-hydroxy-lignoceroyl-CoA dehydratase activity;3-hydroxy-behenoyl-CoA dehydratase activity;endoplasmic reticulum membrane;endoplasmic reticulum;lyase activity;integral component of membrane;membrane;3-hydroxy-arachidoyl-CoA dehydratase activity;	The chemical reactions and pathways resulting in the formation of a fatty acid, any of the aliphatic monocarboxylic acids that can be liberated by hydrolysis from naturally occurring fats and oils. Fatty acids are predominantly straight-chain acids of 4 to 24 carbon atoms, which may be saturated or unsaturated; branched fatty acids and hydroxy fatty acids also occur, and very long chain acids of …
ORUFI04G16800.1	0.00148667	0.0314983	-0.644906	1214.95	1327.89	774.023	852.212	down	ORUFI04G16800	4	19361517	19364533
ORUFI04G19260.1	0.00148893	0.0314983	-0.77251	4323.11	3973.57	2208.87	2647.99	down	ORUFI04G19260	4	20982242	20987967	GO:0055085;GO:0016021;GO:0016020	transmembrane transport;integral component of membrane;membrane	The process in which a solute is transported across a lipid bilayer, from one side of a membrane to the other [GOC:dph, GOC:jid];The component of a membrane consisting of the gene products and protein complexes having at least some part of their peptide sequence embedded in the hydrophobic region of the membrane. [GOC:dos, GOC:go_curators];A lipid bilayer along with all the proteins and protein c…
ORUFI04G12850.2	0.0015053	0.0316759	-0.702747	1191.08	1227.3	761.721	724.134	down	ORUFI04G12850	4	16466509	16468359	GO:0005634;GO:0016021;GO:0016020;GO:0006355;GO:0003677	nucleus;integral component of membrane;membrane;regulation of transcription, DNA-templated;DNA binding	A membrane-bounded organelle of eukaryotic cells in which chromosomes are housed and replicated. In most cells, the nucleus contains all of the cell's chromosomes except the organellar chromosomes, and is the site of RNA synthesis and processing. In some species, or in specialized cell types, RNA metabolism or DNA replication may be absent. [GOC:go_curators];The component of a membrane consisting…
ORUFI07G25750.1	0.00151033	0.031755	-0.542399	1847.45	1821.22	1272.24	1246.77	down	ORUFI07G25750	7	24121010	24125694	GO:0016021;GO:0016020	integral component of membrane;membrane	The component of a membrane consisting of the gene products and protein complexes having at least some part of their peptide sequence embedded in the hydrophobic region of the membrane. [GOC:dos, GOC:go_curators];A lipid bilayer along with all the proteins and protein complexes embedded in it an attached to it. [GOC:dos, GOC:mah, ISBN:0815316194]
ORUFI01G33360.1	0.00151436	0.031813	-0.628471	1547.13	1775.19	1049.82	1099.26	down	ORUFI01G33360	1	28324251	28328168	GO:0035335;GO:0016311;GO:0016791;GO:0008138;GO:0004725;GO:0006470	peptidyl-tyrosine dephosphorylation;dephosphorylation;phosphatase activity;protein tyrosine/serine/threonine phosphatase activity;protein tyrosine phosphatase activity;protein dephosphorylation	The removal of phosphoric residues from peptidyl-O-phospho-tyrosine to form peptidyl-tyrosine. [GOC:bf];The process of removing one or more phosphoric (ester or anhydride) residues from a molecule. [ISBN:0198506732];Catalysis of the hydrolysis of phosphoric monoesters, releasing inorganic phosphate. [EC:3.1.3, EC:3.1.3.41, GOC:curators, GOC:pg];Catalysis of the reactions: protein serine + H2O = p…
ORUFI01G16580.1	0.00152454	0.0319391	-2.52618	60.2924	95.0639	11.8624	15.107	down	ORUFI01G16580	1	13067537	13069113	GO:0030246	carbohydrate binding	Interacting selectively and non-covalently with any carbohydrate, which includes monosaccharides, oligosaccharides and polysaccharides as well as substances derived from monosaccharides by reduction of the carbonyl group (alditols), by oxidation of one or more hydroxy groups to afford the corresponding aldehydes, ketones, or carboxylic acids, or by replacement of one or more hydroxy group(s) by a…
ORUFI06G16400.3	0.0015247	0.0319391	-32.7773	102.361	324.646	5.80081e-08	0	down	ORUFI06G16400	6	15291531	15298410	GO:0045332;GO:0015914;GO:0004012;GO:0000287;GO:0016787;GO:0005524;GO:0000166;GO:0016021;GO:0016020	phospholipid translocation;phospholipid transport;phospholipid-translocating ATPase activity;magnesium ion binding;hydrolase activity;ATP binding;nucleotide binding;integral component of membrane;membrane	The movement of a phospholipid molecule from one leaflet of a membrane bilayer to the opposite leaflet. [ISBN:0815316194, PMID:16452632, PMID:20043909, PMID:20302864];The directed movement of phospholipids into, out of or within a cell, or between cells, by means of some agent such as a transporter or pore. Phospholipids are any lipids containing phosphoric acid as a mono- or diester. [GOC:ai];Ca…
ORUFI07G21390.1	0.00152547	0.0319391	-1.13078	4362.67	5773.88	2436.74	2192.29	down	ORUFI07G21390	7	20789956	20795586
ORUFI02G35530.2	0.00152835	0.0319726	-0.869096	1085.74	1049.05	570.802	597.972	down	ORUFI02G35530	2	30544434	30548864	GO:0006468;GO:0004672;GO:0005524	protein phosphorylation;protein kinase activity;ATP binding	The process of introducing a phosphate group on to a protein. [GOC:hb];Catalysis of the phosphorylation of an amino acid residue in a protein, usually according to the reaction: a protein + ATP = a phosphoprotein + ADP. [MetaCyc:PROTEIN-KINASE-RXN];Interacting selectively and non-covalently with ATP, adenosine 5'-triphosphate, a universally important coenzyme and enzyme regulator. [ISBN:019850673…
ORUFI06G01040.1	0.00153329	0.0319968	-1.32987	468.688	644.38	204.627	238.157	down	ORUFI06G01040	6	853779	857188
ORUFI05G01890.1	0.00154834	0.032229	-0.613484	2130.71	2480.67	1510.48	1503.59	down	ORUFI05G01890	5	1305202	1317127	GO:0005634;GO:0046872;GO:0008270;GO:0016925;GO:0016049;GO:0019789;GO:0031668;GO:0061665	nucleus;metal ion binding;zinc ion binding;protein sumoylation;cell growth;SUMO transferase activity;cellular response to extracellular stimulus;SUMO ligase activity	A membrane-bounded organelle of eukaryotic cells in which chromosomes are housed and replicated. In most cells, the nucleus contains all of the cell's chromosomes except the organellar chromosomes, and is the site of RNA synthesis and processing. In some species, or in specialized cell types, RNA metabolism or DNA replication may be absent. [GOC:go_curators];Interacting selectively and non-covale…
ORUFI12G07290.1	0.00155988	0.0323614	-0.492527	5650.42	5353.6	3882.96	3938.46	down	ORUFI12G07290	12	5682510	5685484	GO:0016491;GO:0055114	oxidoreductase activity;oxidation-reduction process	Catalysis of an oxidation-reduction (redox) reaction, a reversible chemical reaction in which the oxidation state of an atom or atoms within a molecule is altered. One substrate acts as a hydrogen or electron donor and becomes oxidized, while the other acts as hydrogen or electron acceptor and becomes reduced. [GOC:go_curators];A metabolic process that results in the removal or addition of one or…
ORUFI03G27570.3	0.00156596	0.0323996	-0.628622	2591.54	2352.36	1518.25	1679.44	down	ORUFI03G27570	3	22602927	22614533	GO:0046872	metal ion binding	Interacting selectively and non-covalently with any metal ion. [GOC:ai]
ORUFI06G19420.1	0.00156451	0.0323996	-0.848867	5720.95	6598.43	3113.88	3726.1	down	ORUFI06G19420	6	18855089	18867837	GO:0016887;GO:0005524;GO:0000166;GO:0016020;GO:0016021	ATPase activity;ATP binding;nucleotide binding;membrane;integral component of membrane	Catalysis of the reaction: ATP + H2O = ADP + phosphate + 2 H+. May or may not be coupled to another reaction. [EC:3.6.1.3, GOC:jl];Interacting selectively and non-covalently with ATP, adenosine 5'-triphosphate, a universally important coenzyme and enzyme regulator. [ISBN:0198506732];Interacting selectively and non-covalently with a nucleotide, any compound consisting of a nucleoside that is ester…
ORUFI05G05490.1	0.00158016	0.0325391	-0.633539	1493.95	1419.02	872.639	1005.04	down	ORUFI05G05490	5	4165338	4167522
ORUFI01G06990.1	0.00158329	0.0325615	-1.44358	334.452	425.286	161.131	118.19	down	ORUFI01G06990	1	5037785	5039272
ORUFI02G04530.1	0.00158827	0.0325615	-0.563697	5254.44	5203.25	3283.42	3791.89	down	ORUFI02G04530	2	2865454	2868496
ORUFI02G16850.1	0.00159005	0.0325615	-0.501257	10564.1	11171.5	7624.39	7731.58	down	ORUFI02G16850	2	14917235	14921550	GO:0008234;GO:0006508;GO:0008233;GO:0016787	cysteine-type peptidase activity;proteolysis;peptidase activity;hydrolase activity	Catalysis of the hydrolysis of peptide bonds in a polypeptide chain by a mechanism in which the sulfhydryl group of a cysteine residue at the active center acts as a nucleophile. [GOC:mah, http://merops.sanger.ac.uk/about/glossary.htm#CATTYPE];The hydrolysis of proteins into smaller polypeptides and/or amino acids by cleavage of their peptide bonds. [GOC:bf, GOC:mah];Catalysis of the hydrolysis o…
ORUFI08G02830.1	0.00159074	0.0325615	-0.538999	5807.89	6531.45	4186	4306.53	down	ORUFI08G02830	8	2078766	2081810	GO:0005789;GO:0009739	endoplasmic reticulum membrane;response to gibberellin	The lipid bilayer surrounding the endoplasmic reticulum. [GOC:mah];Any process that results in a change in state or activity of a cell or an organism (in terms of movement, secretion, enzyme production, gene expression, etc.) as a result of a gibberellin stimulus. [GOC:jl]
ORUFI11G01960.2	0.00160119	0.0326632	-2.67223	783.224	738.162	107.85	130.832	down	ORUFI11G01960	11	1428661	1433378	GO:1901135;GO:0097367;GO:0004360;GO:1901137;GO:0005829	carbohydrate derivative metabolic process;carbohydrate derivative binding;glutamine-fructose-6-phosphate transaminase (isomerizing) activity;carbohydrate derivative biosynthetic process;cytosol	The chemical reactions and pathways involving carbohydrate derivative. [GOC:TermGenie];Interacting selectively and non-covalently with a carbohydrate derivative. [GOC:pr];Catalysis of the reaction: beta-D-fructose 6-phosphate + L-glutamine = D-glucosamine 6-phosphate + L-glutamate. [EC:2.6.1.16, RHEA:13240];The chemical reactions and pathways resulting in the formation of carbohydrate derivative.…
ORUFI05G30040.1	0.00161183	0.0327861	-Inf	74.3004	61.4792	0	0	down	ORUFI05G30040	5	26218661	26222831	GO:0055085;GO:0016021;GO:0016020;GO:0070588;GO:0006816;GO:0015369;GO:0098655;GO:0006812;GO:0008324	transmembrane transport;integral component of membrane;membrane;calcium ion transmembrane transport;calcium ion transport;calcium:proton antiporter activity;cation transmembrane transport;cation transport;cation transmembrane transporter activity	The process in which a solute is transported across a lipid bilayer, from one side of a membrane to the other [GOC:dph, GOC:jid];The component of a membrane consisting of the gene products and protein complexes having at least some part of their peptide sequence embedded in the hydrophobic region of the membrane. [GOC:dos, GOC:go_curators];A lipid bilayer along with all the proteins and protein c…
ORUFI07G27570.1	0.00161995	0.0328711	-0.622645	1056.82	1067.72	657.376	722.47	down	ORUFI07G27570	7	25466284	25469885
ORUFI01G36340.2	0.00162383	0.0328781	-0.672098	845.93	841.123	529.525	529.258	down	ORUFI01G36340	1	30490190	30492355	GO:0016746;GO:0008152;GO:0016021;GO:0016020	transferase activity, transferring acyl groups;metabolic process;integral component of membrane;membrane	Catalysis of the transfer of an acyl group from one compound (donor) to another (acceptor). [GOC:jl, ISBN:0198506732];The chemical reactions and pathways, including anabolism and catabolism, by which living organisms transform chemical substances. Metabolic processes typically transform small molecules, but also include macromolecular processes such as DNA repair and replication, and protein synt…
ORUFI02G22920.1	0.00162388	0.0328781	-0.551874	1846.31	2017.36	1325.02	1310.51	down	ORUFI02G22920	2	20953042	20955496	GO:0016021;GO:0016020	integral component of membrane;membrane	The component of a membrane consisting of the gene products and protein complexes having at least some part of their peptide sequence embedded in the hydrophobic region of the membrane. [GOC:dos, GOC:go_curators];A lipid bilayer along with all the proteins and protein complexes embedded in it an attached to it. [GOC:dos, GOC:mah, ISBN:0815316194]
ORUFI12G10560.1	0.00162424	0.0328781	-0.842453	614.167	523.352	299.526	334.862	down	ORUFI12G10560	12	10524889	10527133
ORUFI01G22020.1	0.00163049	0.0329512	-0.486685	4772.06	4600.79	3392.05	3297	down	ORUFI01G22020	1	19290075	19297281
ORUFI01G47000.2	0.00163321	0.0329794	-0.752913	572.811	643.364	361.991	359.692	down	ORUFI01G47000	1	38224055	38240787	GO:0008152;GO:0016798;GO:0004553;GO:0005975;GO:0016787	metabolic process;hydrolase activity, acting on glycosyl bonds;hydrolase activity, hydrolyzing O-glycosyl compounds;carbohydrate metabolic process;hydrolase activity	The chemical reactions and pathways, including anabolism and catabolism, by which living organisms transform chemical substances. Metabolic processes typically transform small molecules, but also include macromolecular processes such as DNA repair and replication, and protein synthesis and degradation. [GOC:go_curators, ISBN:0198547684];Catalysis of the hydrolysis of any glycosyl bond. [GOC:jl];C…
ORUFI01G03970.1	0.00166187	0.0333115	-0.77872	704.537	728.49	377.814	457.474	down	ORUFI01G03970	1	2718813	2721827	GO:0016021;GO:0016020	integral component of membrane;membrane	The component of a membrane consisting of the gene products and protein complexes having at least some part of their peptide sequence embedded in the hydrophobic region of the membrane. [GOC:dos, GOC:go_curators];A lipid bilayer along with all the proteins and protein complexes embedded in it an attached to it. [GOC:dos, GOC:mah, ISBN:0815316194]
ORUFI07G23010.1	0.00167014	0.0333214	-1.87044	143.472	231.756	47.6023	55.0187	down	ORUFI07G23010	7	22068143	22074798	GO:0006468;GO:0004672;GO:0005524;	protein phosphorylation;protein kinase activity;ATP binding;	The process of introducing a phosphate group on to a protein. [GOC:hb];Catalysis of the phosphorylation of an amino acid residue in a protein, usually according to the reaction: a protein + ATP = a phosphoprotein + ADP. [MetaCyc:PROTEIN-KINASE-RXN];Interacting selectively and non-covalently with ATP, adenosine 5'-triphosphate, a universally important coenzyme and enzyme regulator. [ISBN:019850673…
ORUFI02G23980.2	0.00167477	0.0333606	-1.3612	479.302	333.589	153.936	162.488	down	ORUFI02G23980	2	21762220	21767832	GO:0006413;GO:0003743	translational initiation;translation initiation factor activity	The process preceding formation of the peptide bond between the first two amino acids of a protein. This includes the formation of a complex of the ribosome, mRNA or circRNA, and an initiation complex that contains the first aminoacyl-tRNA. [ISBN:019879276X];Functions in the initiation of ribosome-mediated translation of mRNA into a polypeptide. [ISBN:0198506732]
ORUFI06G04670.1	0.00167878	0.0334139	-0.672393	1552.4	1352.07	859.102	963.353	down	ORUFI06G04670	6	3185712	3187497	GO:0030246	carbohydrate binding	Interacting selectively and non-covalently with any carbohydrate, which includes monosaccharides, oligosaccharides and polysaccharides as well as substances derived from monosaccharides by reduction of the carbonyl group (alditols), by oxidation of one or more hydroxy groups to afford the corresponding aldehydes, ketones, or carboxylic acids, or by replacement of one or more hydroxy group(s) by a…
ORUFI01G35250.2	0.00170867	0.0338365	-Inf	105.794	77.7477	0	0	down	ORUFI01G35250	1	29610318	29614069	GO:0006364;GO:0006139	rRNA processing;nucleobase-containing compound metabolic process	Any process involved in the conversion of a primary ribosomal RNA (rRNA) transcript into one or more mature rRNA molecules. [GOC:curators];Any cellular metabolic process involving nucleobases, nucleosides, nucleotides and nucleic acids. [GOC:ai]
ORUFI02G35860.1	0.0017172	0.033923	-0.851329	426.597	502.338	258.996	255.888	down	ORUFI02G35860	2	30781039	30783594	GO:0005623;GO:0045454;GO:0006662;GO:0015035;GO:0055114;GO:0009570	cell;cell redox homeostasis;glycerol ether metabolic process;protein disulfide oxidoreductase activity;oxidation-reduction process;chloroplast stroma	The basic structural and functional unit of all organisms. Includes the plasma membrane and any external encapsulating structures such as the cell wall and cell envelope. [GOC:go_curators];Any process that maintains the redox environment of a cell or compartment within a cell. [GOC:ai, GOC:dph, GOC:tb];The chemical reactions and pathways involving glycerol ethers, any anhydride formed between two…
ORUFI02G13150.2	0.00172341	0.0340044	-0.516969	3178.61	3454.43	2263.95	2371.47	down	ORUFI02G13150	2	10321262	10327707	GO:0006970;GO:0009416;GO:0009723;GO:0009733;GO:0009737;GO:0005737;	response to osmotic stress;response to light stimulus;response to ethylene;response to auxin;response to abscisic acid;cytoplasm;	Any process that results in a change in state or activity of a cell or an organism (in terms of movement, secretion, enzyme production, gene expression, etc.) as a result of a stimulus indicating an increase or decrease in the concentration of solutes outside the organism or cell. [GOC:jl];Any process that results in a change in state or activity of a cell or an organism (in terms of movement, se…
ORUFI08G08480.1	0.00173243	0.0341206	-0.762498	6278.37	7368.95	3748.52	4296.23	down	ORUFI08G08480	8	7770561	7775717	GO:0010181;GO:0050660;GO:0005789;GO:0005783;GO:0055114;GO:0016491;GO:0005737;GO:0016020;GO:0003958;GO:0050661	FMN binding;flavin adenine dinucleotide binding;endoplasmic reticulum membrane;endoplasmic reticulum;oxidation-reduction process;oxidoreductase activity;cytoplasm;membrane;NADPH-hemoprotein reductase activity;NADP binding	Interacting selectively and non-covalently with flavin mono nucleotide. Flavin mono nucleotide (FMN) is the coenzyme or the prosthetic group of various flavoprotein oxidoreductase enzymes. [GOC:tb];Interacting selectively and non-covalently with FAD, flavin-adenine dinucleotide, the coenzyme or the prosthetic group of various flavoprotein oxidoreductase enzymes, in either the oxidized form, FAD, …
ORUFI02G09990.1	0.00174065	0.0342365	-0.588346	1651.48	1834.66	1112.12	1206.53	down	ORUFI02G09990	2	7132036	7138345	GO:0005885;GO:0034314;GO:0030833;GO:0003779;GO:0005856;GO:0005737	Arp2/3 protein complex;Arp2/3 complex-mediated actin nucleation;regulation of actin filament polymerization;actin binding;cytoskeleton;cytoplasm	A stable protein complex that contains two actin-related proteins, Arp2 and Arp3, and five novel proteins (ARPC1-5), and functions in the nucleation of branched actin filaments. [GOC:jl, GOC:vw, PMID:12479800];The actin nucleation process in which actin monomers combine to form a new branch on the side of an existing actin filament; mediated by the Arp2/3 protein complex and its interaction with …
ORUFI01G37490.1	0.0017477	0.0343211	-0.707902	819.067	959.645	557.534	531.411	down	ORUFI01G37490	1	31266805	31272748	GO:0016114;GO:0050515;GO:0016310;GO:0005524;GO:0009507	terpenoid biosynthetic process;4-(cytidine 5'-diphospho)-2-C-methyl-D-erythritol kinase activity;phosphorylation;ATP binding;chloroplast	The chemical reactions and pathways resulting in the formation of terpenoids, any member of a class of compounds characterized by an isoprenoid chemical structure. [GOC:ai];Catalysis of the reaction: 4-CDP-2-C-methyl-D-erythritol + ATP = 4-CDP-2-C-methyl-D-erythritol 2-phosphate + ADP + 2 H(+). [EC:2.7.1.148, RHEA:18440];The process of introducing a phosphate group into a molecule, usually with t…
ORUFI02G09260.1	0.00175765	0.0344894	-11.5755	496.419	115.218	1.20025e-06	0.200414	down	ORUFI02G09260	2	6486512	6500482	GO:0003723;GO:0016021;GO:0016020;GO:0003676;GO:0030145;GO:0006508;GO:0016787;GO:0046872;GO:0004177;GO:0003729;GO:0005829	RNA binding;integral component of membrane;membrane;nucleic acid binding;manganese ion binding;proteolysis;hydrolase activity;metal ion binding;aminopeptidase activity;mRNA binding;cytosol	Interacting selectively and non-covalently with an RNA molecule or a portion thereof. [GOC:jl, GOC:mah];The component of a membrane consisting of the gene products and protein complexes having at least some part of their peptide sequence embedded in the hydrophobic region of the membrane. [GOC:dos, GOC:go_curators];A lipid bilayer along with all the proteins and protein complexes embedded in it a…
ORUFI11G08420.1	0.00175924	0.0344934	-0.634141	1565.23	1797.04	1133.85	1032.54	down	ORUFI11G08420	11	6903968	6909514	GO:0004674;GO:0016310;GO:0016740;GO:0016301;GO:0005524;GO:0000166;GO:0006468;GO:0004672;GO:0016021;GO:0016020	protein serine/threonine kinase activity;phosphorylation;transferase activity;kinase activity;ATP binding;nucleotide binding;protein phosphorylation;protein kinase activity;integral component of membrane;membrane	Catalysis of the reactions: ATP + protein serine = ADP + protein serine phosphate, and ATP + protein threonine = ADP + protein threonine phosphate. [GOC:bf];The process of introducing a phosphate group into a molecule, usually with the formation of a phosphoric ester, a phosphoric anhydride or a phosphoric amide. [ISBN:0198506732];Catalysis of the transfer of a group, e.g. a methyl group, glycosy…
ORUFI01G13060.1	0.00177048	0.0346866	-1.41443	138.786	195.131	61.2891	63.9826	down	ORUFI01G13060	1	9774035	9782716	GO:0043565;GO:0003700;GO:0005634;GO:0006355;GO:0006351;GO:0003677	sequence-specific DNA binding;transcription factor activity, sequence-specific DNA binding;nucleus;regulation of transcription, DNA-templated;transcription, DNA-templated;DNA binding	Interacting selectively and non-covalently with DNA of a specific nucleotide composition, e.g. GC-rich DNA binding, or with a specific sequence motif or type of DNA e.g. promotor binding or rDNA binding. [GOC:jl];Interacting selectively and non-covalently with a specific DNA sequence in order to modulate transcription. The transcription factor may or may not also interact selectively with a prote…
ORUFI04G07580.1	0.00177821	0.0347565	-0.914269	1271.86	1633.5	762.613	779.009	down	ORUFI04G07580	4	10290111	10294262
ORUFI04G30990.1	0.00177646	0.0347565	-1.71552	196.804	292.196	84.0254	64.8712	down	ORUFI04G30990	4	29402828	29404586
ORUFI01G39420.1	0.0017986	0.0347685	-0.566319	2418.52	2771.86	1736.86	1768.41	down	ORUFI01G39420	1	32711541	32715398	GO:0051087;GO:0009409;GO:0009651;GO:0010228;GO:0005829	chaperone binding;response to cold;response to salt stress;vegetative to reproductive phase transition of meristem;cytosol	Interacting selectively and non-covalently with a chaperone protein, a class of proteins that bind to nascent or unfolded polypeptides and ensure correct folding or transport. [http://www.onelook.com];Any process that results in a change in state or activity of a cell or an organism (in terms of movement, secretion, enzyme production, gene expression, etc.) as a result of a cold stimulus, a tempe…
ORUFI01G44510.1	0.0017978	0.0347685	-0.707458	2286.75	2776.54	1568.2	1532.55	down	ORUFI01G44510	1	36433393	36437749	GO:0016021;GO:0016020	integral component of membrane;membrane	The component of a membrane consisting of the gene products and protein complexes having at least some part of their peptide sequence embedded in the hydrophobic region of the membrane. [GOC:dos, GOC:go_curators];A lipid bilayer along with all the proteins and protein complexes embedded in it an attached to it. [GOC:dos, GOC:mah, ISBN:0815316194]
ORUFI02G31130.1	0.00179717	0.0347685	-0.783108	615.438	678.456	344.01	407.889	down	ORUFI02G31130	2	27228274	27234566	GO:0016567;GO:0004842;GO:0016740	protein ubiquitination;ubiquitin-protein transferase activity;transferase activity	The process in which one or more ubiquitin groups are added to a protein. [GOC:ai];Catalysis of the transfer of ubiquitin from one protein to another via the reaction X-Ub + Y --> Y-Ub + X, where both X-Ub and Y-Ub are covalent linkages. [GOC:BioGRID, GOC:jh2, PMID:9635407];Catalysis of the transfer of a group, e.g. a methyl group, glycosyl group, acyl group, phosphorus-containing, or other group…
ORUFI05G13910.1	0.00178786	0.0347685	-0.825391	578.494	514.826	299.113	317.879	down	ORUFI05G13910	5	14186439	14191444
ORUFI06G09090.1	0.00178781	0.0347685	-0.592575	1205.85	1328.89	858.048	822.887	down	ORUFI06G09090	6	6642393	6645114	GO:0048037	cofactor binding	Interacting selectively and non-covalently with a cofactor, a substance that is required for the activity of an enzyme or other protein. Cofactors may be inorganic, such as the metal atoms zinc, iron, and copper in certain forms, or organic, in which case they are referred to as coenzymes. Cofactors may either be bound tightly to active sites or bind loosely with the substrate. [ISBN:0198506732]
ORUFI12G07720.1	0.00180615	0.0347858	-0.470424	5042.03	4857.95	3562.2	3583.13	down	ORUFI12G07720	12	6236438	6240777	GO:0006139;GO:0016310;GO:0016740;GO:0016301;GO:0016776;GO:0004017;GO:0005524;GO:0019205;GO:0046939;GO:0006163	nucleobase-containing compound metabolic process;phosphorylation;transferase activity;kinase activity;phosphotransferase activity, phosphate group as acceptor;adenylate kinase activity;ATP binding;nucleobase-containing compound kinase activity;nucleotide phosphorylation;purine nucleotide metabolic process	Any cellular metabolic process involving nucleobases, nucleosides, nucleotides and nucleic acids. [GOC:ai];The process of introducing a phosphate group into a molecule, usually with the formation of a phosphoric ester, a phosphoric anhydride or a phosphoric amide. [ISBN:0198506732];Catalysis of the transfer of a group, e.g. a methyl group, glycosyl group, acyl group, phosphorus-containing, or oth…
ORUFI01G24150.1	0.00181842	0.0349271	-1.03043	600.649	578.389	330.171	247.044	down	ORUFI01G24150	1	21102684	21103663	GO:0030001;GO:0046872	metal ion transport;metal ion binding	The directed movement of metal ions, any metal ion with an electric charge, into, out of or within a cell, or between cells, by means of some agent such as a transporter or pore. [GOC:ai];Interacting selectively and non-covalently with any metal ion. [GOC:ai]
ORUFI02G14480.1	0.0018201	0.0349271	-0.65574	2564.13	3075.07	1794.19	1785.29	down	ORUFI02G14480	2	11843305	11851626	GO:0003723;GO:0003676	RNA binding;nucleic acid binding	Interacting selectively and non-covalently with an RNA molecule or a portion thereof. [GOC:jl, GOC:mah];Interacting selectively and non-covalently with any nucleic acid. [GOC:jl]
ORUFI03G00220.4	0.00182958	0.0349838	-1.80524	584.07	953.07	213.097	226.729	down	ORUFI03G00220	3	113033	122346	GO:0008654;GO:0004609;GO:0005739;GO:0016742;GO:0006189;GO:0009058;GO:0006351;GO:0008864;GO:0046872;GO:0008270;GO:0006379;GO:0003899;GO:0003676	phospholipid biosynthetic process;phosphatidylserine decarboxylase activity;mitochondrion;hydroxymethyl-, formyl- and related transferase activity;'de novo' IMP biosynthetic process;biosynthetic process;transcription, DNA-templated;formyltetrahydrofolate deformylase activity;metal ion binding;zinc ion binding;mRNA cleavage;DNA-directed 5'-3' RNA polymerase activity;nucleic acid binding	The chemical reactions and pathways resulting in the formation of phospholipids, any lipid containing phosphoric acid as a mono- or diester. [ISBN:0198506732];Catalysis of the reaction: H(+) + phosphatidyl-L-serine = CO(2) + phosphatidylethanolamine. [EC:4.1.1.65, RHEA:20831];A semiautonomous, self replicating organelle that occurs in varying numbers, shapes, and sizes in the cytoplasm of virtual…
ORUFI05G23750.2	0.00182839	0.0349838	-0.582773	1265.58	1338.96	895.185	843.813	down	ORUFI05G23750	5	22207392	22210979	GO:0016021;GO:0016020	integral component of membrane;membrane	The component of a membrane consisting of the gene products and protein complexes having at least some part of their peptide sequence embedded in the hydrophobic region of the membrane. [GOC:dos, GOC:go_curators];A lipid bilayer along with all the proteins and protein complexes embedded in it an attached to it. [GOC:dos, GOC:mah, ISBN:0815316194]
ORUFI01G35210.1	0.00185074	0.0352643	-0.530587	1746.21	1843.24	1207	1277.87	down	ORUFI01G35210	1	29592179	29594906	GO:0046417;GO:0009073;GO:0004106;GO:0008652;GO:0016853	chorismate metabolic process;aromatic amino acid family biosynthetic process;chorismate mutase activity;cellular amino acid biosynthetic process;isomerase activity	The chemical reactions and pathways involving chorismate, the anion of (3R-trans)-3-((1-carboxyethenyl)oxy)-4-hydroxy-1,5-cyclohexadiene-1-carboxylic acid. [ISBN:0198506732];The chemical reactions and pathways resulting in the formation of aromatic amino acid family, amino acids with aromatic ring (phenylalanine, tyrosine, tryptophan). [GOC:go_curators];Catalysis of the reaction: chorismate = pre…
ORUFI07G16180.1	0.00185794	0.0353744	-10.6641	390.126	510.234	0.261384	0.293484	down	ORUFI07G16180	7	16612079	16621115	GO:0006468;GO:0004672;GO:0005524	protein phosphorylation;protein kinase activity;ATP binding	The process of introducing a phosphate group on to a protein. [GOC:hb];Catalysis of the phosphorylation of an amino acid residue in a protein, usually according to the reaction: a protein + ATP = a phosphoprotein + ADP. [MetaCyc:PROTEIN-KINASE-RXN];Interacting selectively and non-covalently with ATP, adenosine 5'-triphosphate, a universally important coenzyme and enzyme regulator. [ISBN:019850673…
ORUFI01G41970.2	0.0018752	0.03546	-0.646747	844.094	926.623	542.706	588.284	down	ORUFI01G41970	1	34612086	34617478	GO:0019706;GO:0016746;GO:0016740;GO:0016021;GO:0016020	protein-cysteine S-palmitoyltransferase activity;transferase activity, transferring acyl groups;transferase activity;integral component of membrane;membrane	Catalysis of the transfer of a palmitoyl group to a sulfur atom on the cysteine of a protein molecule. [EC:2.3.1.225, GOC:ai, GOC:pr];Catalysis of the transfer of an acyl group from one compound (donor) to another (acceptor). [GOC:jl, ISBN:0198506732];Catalysis of the transfer of a group, e.g. a methyl group, glycosyl group, acyl group, phosphorus-containing, or other groups, from one compound (g…
ORUFI05G12730.1	0.00186871	0.03546	-0.879326	382.231	418.281	199.684	235.491	down	ORUFI05G12730	5	12911957	12923561
ORUFI04G14680.1	0.00189924	0.035645	-2.09437	119.447	164.11	41.5185	24.8821	down	ORUFI04G14680	4	17876099	17879577	GO:0005737;GO:0120013;GO:0120009	cytoplasm;intermembrane lipid transfer activity;intermembrane lipid transfer	All of the contents of a cell excluding the plasma membrane and nucleus, but including other subcellular structures. [ISBN:0198547684];Enables the removal of a lipid from the outer leaflet of a donor membrane, transports it through the aqueous phase while protected in a hydrophobic pocket, and brings it to the outer leaflet of an acceptor membrane. [GOC:krc, PMID:20823909, PMID:24220498, PMID:257…
ORUFI07G20110.2	0.0018958	0.035645	-1.09504	675.73	530.148	262.607	301.893	down	ORUFI07G20110	7	19992828	19996995	GO:0016021;GO:0016020	integral component of membrane;membrane	The component of a membrane consisting of the gene products and protein complexes having at least some part of their peptide sequence embedded in the hydrophobic region of the membrane. [GOC:dos, GOC:go_curators];A lipid bilayer along with all the proteins and protein complexes embedded in it an attached to it. [GOC:dos, GOC:mah, ISBN:0815316194]
ORUFI05G11810.1	0.00191352	0.0358591	-0.525982	2733.64	3003.02	2060.11	1923.92	down	ORUFI05G11810	5	11782161	11790498
ORUFI01G15300.1	0.00192176	0.0358791	-0.867937	364.03	424.285	220.443	211.498	down	ORUFI01G15300	1	11771068	11774407	GO:0016788	hydrolase activity, acting on ester bonds	Catalysis of the hydrolysis of any ester bond. [GOC:jl]
ORUFI04G16060.1	0.00193318	0.0360342	-0.656313	1040.9	1073.72	725	616.721	down	ORUFI04G16060	4	18889638	18890991
ORUFI08G21920.1	0.00194592	0.0360342	-0.551389	1388.76	1334.93	920.414	938.131	down	ORUFI08G21920	8	22501165	22505885
ORUFI10G04600.1	0.00194579	0.0360342	-0.462647	5804	6000.03	4221.04	4344.6	down	ORUFI10G04600	10	5252011	5260724	GO:0000220;GO:0015992;GO:0006811;GO:0033179;GO:0015078;GO:0015991;GO:0016021;GO:0016020	vacuolar proton-transporting V-type ATPase, V0 domain;proton transport;ion transport;proton-transporting V-type ATPase, V0 domain;hydrogen ion transmembrane transporter activity;ATP hydrolysis coupled proton transport;integral component of membrane;membrane	The V0 domain of a proton-transporting V-type ATPase found in the vacuolar membrane. [GOC:mah, PMID:16449553];The directed movement of protons (hydrogen ions) into, out of or within a cell, or between cells, by means of some agent such as a transporter or pore. [GOC:jl];The directed movement of charged atoms or small charged molecules into, out of or within a cell, or between cells, by means of s…
ORUFI04G15760.1	0.0019475	0.0360366	-0.730373	663.029	695.12	385.833	432.789	down	ORUFI04G15760	4	18671908	18677294	GO:0009785;GO:0009882	blue light signaling pathway;blue light photoreceptor activity	The series of molecular signals initiated upon sensing of blue light by photoreceptor molecule, at a wavelength between 400nm and 470nm. [GOC:lr, GOC:sm];The function of absorbing and responding to electromagnetic radiation with a wavelength of approximately 400-470nm. The response may involve a change in conformation. [GOC:tb]
ORUFI02G13800.1	0.00195159	0.0360555	-1.49111	96.6954	129.087	38.5529	41.7664	down	ORUFI02G13800	2	11087512	11088507	GO:0016021;GO:0016020	integral component of membrane;membrane	The component of a membrane consisting of the gene products and protein complexes having at least some part of their peptide sequence embedded in the hydrophobic region of the membrane. [GOC:dos, GOC:go_curators];A lipid bilayer along with all the proteins and protein complexes embedded in it an attached to it. [GOC:dos, GOC:mah, ISBN:0815316194]
ORUFI06G19580.1	0.00195848	0.0360555	-0.503844	2154.6	2282.53	1576.71	1552.47	down	ORUFI06G19580	6	19068094	19075837	GO:0015299;GO:1902600;GO:0055085;GO:0006812;GO:0016021;GO:0016020	solute:proton antiporter activity;hydrogen ion transmembrane transport;transmembrane transport;cation transport;integral component of membrane;membrane	Catalysis of the transfer of a solute or solutes from one side of a membrane to the other according to the reaction: solute(out) + H+(in) = solute(in) + H+(out). [GOC:ai];The directed movement of hydrogen ion (proton) across a membrane. [GO_REF:0000069, GOC:pr, GOC:TermGenie];The process in which a solute is transported across a lipid bilayer, from one side of a membrane to the other [GOC:dph, GO…
ORUFI06G28360.1	0.00197017	0.0361618	-0.558311	2325.24	2598.75	1599.45	1744.41	down	ORUFI06G28360	6	26385576	26391424	GO:0070569;GO:0008152;GO:0003983;GO:0010491;GO:0017103;GO:0047338;GO:0047350;GO:0006011;GO:0009226;GO:0009555;GO:0033356;GO:0046398;GO:0046686;GO:0052573;GO:0005829;GO:0090406	uridylyltransferase activity;metabolic process;UTP:glucose-1-phosphate uridylyltransferase activity;UTP:arabinose-1-phosphate uridylyltransferase activity;UTP:galactose-1-phosphate uridylyltransferase activity;UTP:xylose-1-phosphate uridylyltransferase activity;glucuronate-1-phosphate uridylyltransferase activity;UDP-glucose metabolic process;nucleotide-sugar biosynthetic process;pollen developme…	Catalysis of the transfer of an uridylyl group to an acceptor. [GOC:mah];The chemical reactions and pathways, including anabolism and catabolism, by which living organisms transform chemical substances. Metabolic processes typically transform small molecules, but also include macromolecular processes such as DNA repair and replication, and protein synthesis and degradation. [GOC:go_curators, ISBN…
ORUFI02G25250.1	0.00198218	0.0363023	-0.456136	5628.81	5500.7	4030.26	4082.44	down	ORUFI02G25250	2	22584921	22589367	GO:0016747	transferase activity, transferring acyl groups other than amino-acyl groups	Catalysis of the transfer of an acyl group, other than amino-acyl, from one compound (donor) to another (acceptor). [GOC:jl]
ORUFI01G29260.1	0.00201807	0.036664	-1.06152	2880.39	3855.59	1554.97	1672.43	down	ORUFI01G29260	1	25292325	25299533	GO:0006468;GO:0004672;GO:0005524;GO:0016021;GO:0016020	protein phosphorylation;protein kinase activity;ATP binding;integral component of membrane;membrane	The process of introducing a phosphate group on to a protein. [GOC:hb];Catalysis of the phosphorylation of an amino acid residue in a protein, usually according to the reaction: a protein + ATP = a phosphoprotein + ADP. [MetaCyc:PROTEIN-KINASE-RXN];Interacting selectively and non-covalently with ATP, adenosine 5'-triphosphate, a universally important coenzyme and enzyme regulator. [ISBN:019850673…
ORUFI02G31040.2	0.00203374	0.0367836	-0.629738	1442.46	1391.99	991.597	840.286	down	ORUFI02G31040	2	27171973	27176135	GO:0006796;GO:0004427;GO:0005737;GO:0000287	phosphate-containing compound metabolic process;inorganic diphosphatase activity;cytoplasm;magnesium ion binding	The chemical reactions and pathways involving the phosphate group, the anion or salt of any phosphoric acid. [GOC:ai];Catalysis of the reaction: diphosphate + H(2)O = H(+) + 2 phosphate. [EC:3.6.1.1, RHEA:24579];All of the contents of a cell excluding the plasma membrane and nucleus, but including other subcellular structures. [ISBN:0198547684];Interacting selectively and non-covalently with magn…
ORUFI05G18700.1	0.00203495	0.0367836	-0.523448	2264.44	2528.99	1672.15	1662.67	down	ORUFI05G18700	5	18430482	18436913
ORUFI06G14510.2	0.00203157	0.0367836	-1.22124	242.307	178.558	93.8407	86.6735	down	ORUFI06G14510	6	12288329	12291450	GO:0048038;GO:0055114;GO:0016491;GO:0046872;GO:0009308;GO:0008131;GO:0005507	quinone binding;oxidation-reduction process;oxidoreductase activity;metal ion binding;amine metabolic process;primary amine oxidase activity;copper ion binding	Interacting selectively and non-covalently with a quinone, any member of a class of diketones derivable from aromatic compounds by conversion of two CH groups into CO groups with any necessary rearrangement of double bonds. [ISBN:0198506732];A metabolic process that results in the removal or addition of one or more electrons to or from a substance, with or without the concomitant removal or addit…
ORUFI03G16220.1	0.00204022	0.0367991	-0.559862	1221.77	1317.89	876.83	845.992	down	ORUFI03G16220	3	11363446	11370125	GO:0005096;GO:0043547;GO:0046872	GTPase activator activity;positive regulation of GTPase activity;metal ion binding	Binds to and increases the activity of a GTPase, an enzyme that catalyzes the hydrolysis of GTP. [GOC:mah];Any process that activates or increases the activity of a GTPase. [GOC:jl, GOC:mah];Interacting selectively and non-covalently with any metal ion. [GOC:ai]
ORUFI02G00570.1	0.00204833	0.0369054	-0.510189	2213.75	2040.37	1490.5	1496.45	down	ORUFI02G00570	2	334746	340938	GO:0016021;GO:0016020	integral component of membrane;membrane	The component of a membrane consisting of the gene products and protein complexes having at least some part of their peptide sequence embedded in the hydrophobic region of the membrane. [GOC:dos, GOC:go_curators];A lipid bilayer along with all the proteins and protein complexes embedded in it an attached to it. [GOC:dos, GOC:mah, ISBN:0815316194]
ORUFI02G27020.1	0.00206961	0.0369295	-0.653687	671.18	700.471	444.456	427.439	down	ORUFI02G27020	2	24129502	24131903	GO:0055114;GO:0016021;GO:0016020	oxidation-reduction process;integral component of membrane;membrane	A metabolic process that results in the removal or addition of one or more electrons to or from a substance, with or without the concomitant removal or addition of a proton or protons. [GOC:dhl, GOC:ecd, GOC:jh2, GOC:jid, GOC:mlg, GOC:rph];The component of a membrane consisting of the gene products and protein complexes having at least some part of their peptide sequence embedded in the hydrophob…
ORUFI03G21570.1	0.00206958	0.0369295	-1.94253	922.588	1463.98	357.85	263.04	down	ORUFI03G21570	3	16109169	16110423	GO:0016036;GO:0070417	cellular response to phosphate starvation;cellular response to cold	Any process that results in a change in state or activity of a cell (in terms of movement, secretion, enzyme production, gene expression, etc.) as a result of deprivation of phosphate. [GOC:jl];Any process that results in a change in state or activity of a cell (in terms of movement, secretion, enzyme production, gene expression, etc.) as a result of a cold stimulus, a temperature stimulus below …
ORUFI04G31500.1	0.00206474	0.0369295	-0.753017	513.054	485.326	313.365	279.035	down	ORUFI04G31500	4	29741816	29744639	GO:0016021;GO:0016020	integral component of membrane;membrane	The component of a membrane consisting of the gene products and protein complexes having at least some part of their peptide sequence embedded in the hydrophobic region of the membrane. [GOC:dos, GOC:go_curators];A lipid bilayer along with all the proteins and protein complexes embedded in it an attached to it. [GOC:dos, GOC:mah, ISBN:0815316194]
ORUFI01G29320.1	0.0020784	0.0370335	-0.522813	2538.44	2857.34	1868	1887.54	down	ORUFI01G29320	1	25336850	25342110
ORUFI06G01060.2	0.00209274	0.0371829	-0.542894	2824.39	3143.76	1951.65	2144.85	down	ORUFI06G01060	6	859213	862702
ORUFI03G10430.1	0.0020984	0.0372307	-0.792273	1829.25	2288.54	1210.95	1166.79	down	ORUFI03G10430	3	7137266	7142879	GO:0000062	fatty-acyl-CoA binding	Interacting selectively and non-covalently with acyl-CoA, any derivative of coenzyme A in which the sulfhydryl group is in thiolester linkage with a fatty acyl group. [GOC:jl, ISBN:0198506732]
ORUFI03G05820.3	0.00212387	0.0374433	-0.701251	1430.88	1627.29	865.956	1014.94	down	ORUFI03G05820	3	3888428	3893472
ORUFI04G17670.1	0.00212121	0.0374433	-2.39562	706.445	1150.77	133.452	219.496	down	ORUFI04G17670	4	19964060	19968349	GO:0008152;GO:0016798;GO:0004553;GO:0005975;GO:0016787	metabolic process;hydrolase activity, acting on glycosyl bonds;hydrolase activity, hydrolyzing O-glycosyl compounds;carbohydrate metabolic process;hydrolase activity	The chemical reactions and pathways, including anabolism and catabolism, by which living organisms transform chemical substances. Metabolic processes typically transform small molecules, but also include macromolecular processes such as DNA repair and replication, and protein synthesis and degradation. [GOC:go_curators, ISBN:0198547684];Catalysis of the hydrolysis of any glycosyl bond. [GOC:jl];C…
ORUFI12G14780.1	0.00212	0.0374433	-0.826625	515.33	640.43	337.09	314.581	down	ORUFI12G14780	12	16496637	16499282
ORUFI11G02950.1	0.00212585	0.0374519	-0.555144	3621.74	3110.96	2279.33	2302.88	down	ORUFI11G02950	11	2054074	2060125
ORUFI02G09290.1	0.00216605	0.0378133	-0.587389	1485.4	1542.04	931.539	1083.36	down	ORUFI02G09290	2	6512267	6517532	GO:0016021;GO:0016020	integral component of membrane;membrane	The component of a membrane consisting of the gene products and protein complexes having at least some part of their peptide sequence embedded in the hydrophobic region of the membrane. [GOC:dos, GOC:go_curators];A lipid bilayer along with all the proteins and protein complexes embedded in it an attached to it. [GOC:dos, GOC:mah, ISBN:0815316194]
ORUFI05G27900.1	0.00217106	0.0378133	-0.559984	3144.37	3311.23	2019.58	2359.32	down	ORUFI05G27900	5	24895285	24899829	GO:0004707;GO:0000165;GO:0005622;GO:0004674;GO:0016310;GO:0016740;GO:0016301;GO:0005524;GO:0000166;GO:0006468;GO:0004672	MAP kinase activity;MAPK cascade;intracellular;protein serine/threonine kinase activity;phosphorylation;transferase activity;kinase activity;ATP binding;nucleotide binding;protein phosphorylation;protein kinase activity	Catalysis of the reaction: protein + ATP = protein phosphate + ADP. This reaction is the phosphorylation of proteins. Mitogen-activated protein kinase; a family of protein kinases that perform a crucial step in relaying signals from the plasma membrane to the nucleus. They are activated by a wide range of proliferation- or differentiation-inducing signals; activation is strong with agonists such …
ORUFI06G01810.2	0.00216776	0.0378133	-0.613593	1183.05	1353.84	861.63	796.401	down	ORUFI06G01810	6	1383003	1397083	GO:0005524;GO:0000166	ATP binding;nucleotide binding	Interacting selectively and non-covalently with ATP, adenosine 5'-triphosphate, a universally important coenzyme and enzyme regulator. [ISBN:0198506732];Interacting selectively and non-covalently with a nucleotide, any compound consisting of a nucleoside that is esterified with (ortho)phosphate or an oligophosphate at any hydroxyl group on the ribose or deoxyribose. [GOC:mah, ISBN:0198547684]
ORUFI01G45880.1	0.00220546	0.0382346	-0.464959	9985.69	10596.8	7439.07	7472.76	down	ORUFI01G45880	1	37415814	37420781	GO:0008270	zinc ion binding	Interacting selectively and non-covalently with zinc (Zn) ions. [GOC:ai]
ORUFI04G13380.1	0.00221311	0.038288	-2.01927	115.551	124.056	24.3108	34.7959	down	ORUFI04G13380	4	16835605	16842420
ORUFI10G04870.2	0.00221515	0.038288	-0.483651	4121.24	4300.63	3142.97	2880.06	down	ORUFI10G04870	10	5593233	5599686	GO:0005524;GO:0000166	ATP binding;nucleotide binding	Interacting selectively and non-covalently with ATP, adenosine 5'-triphosphate, a universally important coenzyme and enzyme regulator. [ISBN:0198506732];Interacting selectively and non-covalently with a nucleotide, any compound consisting of a nucleoside that is esterified with (ortho)phosphate or an oligophosphate at any hydroxyl group on the ribose or deoxyribose. [GOC:mah, ISBN:0198547684]
ORUFI12G02720.1	0.0022162	0.038288	-1.24349	2633.58	3731.67	1402.95	1285.42	down	ORUFI12G02720	12	1847658	1851953	GO:0000160;GO:0005622;GO:0005634	phosphorelay signal transduction system;intracellular;nucleus	A conserved series of molecular signals found in prokaryotes and eukaryotes; involves autophosphorylation of a histidine kinase and the transfer of the phosphate group to an aspartate that then acts as a phospho-donor to response regulator proteins. [PMID:9191038];The living contents of a cell; the matter contained within (but not including) the plasma membrane, usually taken to exclude large vac…
ORUFI01G47440.1	0.00222824	0.0382915	-0.585124	1153.52	1085.73	709.768	782.898	down	ORUFI01G47440	1	38627960	38631917	GO:0005096;GO:0043547;GO:0046872	GTPase activator activity;positive regulation of GTPase activity;metal ion binding	Binds to and increases the activity of a GTPase, an enzyme that catalyzes the hydrolysis of GTP. [GOC:mah];Any process that activates or increases the activity of a GTPase. [GOC:jl, GOC:mah];Interacting selectively and non-covalently with any metal ion. [GOC:ai]
ORUFI05G07730.1	0.00222979	0.0382915	-0.716975	1494.8	1808.22	960.856	1048.6	down	ORUFI05G07730	5	6355605	6358049
ORUFI09G20820.1	0.00222638	0.0382915	-0.575941	1338.95	1459.98	887.704	989.953	down	ORUFI09G20820	9	19670764	19675148
ORUFI10G12100.1	0.00222967	0.0382915	-0.754101	586.338	558.275	369.543	309.116	down	ORUFI10G12100	10	14003763	14005771	GO:0006817;GO:0005315;GO:0055085;GO:0022857;GO:0016021;GO:0016020	phosphate ion transport;inorganic phosphate transmembrane transporter activity;transmembrane transport;transmembrane transporter activity;integral component of membrane;membrane	The directed movement of phosphate into, out of or within a cell, or between cells, by means of some agent such as a transporter or pore. [GOC:krc];Enables the transfer of a inorganic phosphate from one side of a membrane to the other, up its concentration gradient. The transporter binds the solute and undergoes a series of conformational changes. Transport works equally well in either direction …
ORUFI03G33580.1	0.00223179	0.0382928	-0.576064	1865.65	1961.32	1185.25	1381.85	down	ORUFI03G33580	3	27681288	27684630	GO:0055085;GO:0022857;GO:0016020;GO:0006857;GO:0005215;GO:0016021	transmembrane transport;transmembrane transporter activity;membrane;oligopeptide transport;transporter activity;integral component of membrane	The process in which a solute is transported across a lipid bilayer, from one side of a membrane to the other [GOC:dph, GOC:jid];Enables the transfer of a substance from one side of a membrane to the other. [GOC:mtg_transport, ISBN:0815340729];A lipid bilayer along with all the proteins and protein complexes embedded in it an attached to it. [GOC:dos, GOC:mah, ISBN:0815316194];The directed moveme…
ORUFI01G15320.1	0.00223721	0.0383331	-1.59498	81.9067	95.0639	25.7019	32.8799	down	ORUFI01G15320	1	11775920	11782633
ORUFI12G04800.1	0.00224135	0.0383515	-1.05086	750.752	652.438	291.618	385.673	down	ORUFI12G04800	12	3407252	3413031	GO:0004040;GO:0016021;GO:0016020	amidase activity;integral component of membrane;membrane	Catalysis of the reaction: a monocarboxylic acid amide + H2O = a monocarboxylate + NH3. [EC:3.5.1.4];The component of a membrane consisting of the gene products and protein complexes having at least some part of their peptide sequence embedded in the hydrophobic region of the membrane. [GOC:dos, GOC:go_curators];A lipid bilayer along with all the proteins and protein complexes embedded in it an a…
ORUFI01G20160.1	0.00228357	0.0386495	-1.09245	601.787	815.548	316.331	348.35	down	ORUFI01G20160	1	17041359	17043888	GO:0016021;GO:0016020	integral component of membrane;membrane	The component of a membrane consisting of the gene products and protein complexes having at least some part of their peptide sequence embedded in the hydrophobic region of the membrane. [GOC:dos, GOC:go_curators];A lipid bilayer along with all the proteins and protein complexes embedded in it an attached to it. [GOC:dos, GOC:mah, ISBN:0815316194]
ORUFI02G26480.1	0.00228183	0.0386495	-0.50029	2759.89	3079.22	2064.94	2063.1	down	ORUFI02G26480	2	23761773	23767583	GO:0055085;GO:0016021;GO:0016020	transmembrane transport;integral component of membrane;membrane	The process in which a solute is transported across a lipid bilayer, from one side of a membrane to the other [GOC:dph, GOC:jid];The component of a membrane consisting of the gene products and protein complexes having at least some part of their peptide sequence embedded in the hydrophobic region of the membrane. [GOC:dos, GOC:go_curators];A lipid bilayer along with all the proteins and protein c…
ORUFI04G21730.1	0.00228281	0.0386495	-0.493112	2717.68	2475.66	1839.66	1850.16	down	ORUFI04G21730	4	22659751	22664306	GO:0003774;GO:0005874;GO:0007018;GO:0003777;GO:0008017;GO:0005524;GO:0000166	motor activity;microtubule;microtubule-based movement;microtubule motor activity;microtubule binding;ATP binding;nucleotide binding	Catalysis of the generation of force resulting either in movement along a microfilament or microtubule, or in torque resulting in membrane scission, coupled to the hydrolysis of a nucleoside triphosphate. [GOC:mah, GOC:vw, ISBN:0815316194, PMID:11242086];Any of the long, generally straight, hollow tubes of internal diameter 12-15 nm and external diameter 24 nm found in a wide variety of eukaryoti…
ORUFI04G31370.1	0.00228505	0.0386495	-0.537668	2235.37	2177.46	1414.59	1625.34	down	ORUFI04G31370	4	29643438	29651770	GO:0008352;GO:0051013;GO:0008017;GO:0005856;GO:0005874;GO:0005737	katanin complex;microtubule severing;microtubule binding;cytoskeleton;microtubule;cytoplasm	A complex possessing an activity that couples ATP hydrolysis to the severing of microtubules; usually a heterodimer comprising a catalytic subunit (often 60kDa) and a regulatory subunit (often 80 kDa). [PMID:10910766];The process in which a microtubule is broken down into smaller segments. [GOC:ai, PMID:14657234];Interacting selectively and non-covalently with microtubules, filaments composed of …
ORUFI06G15190.1	0.00227905	0.0386495	-0.611615	1179.68	1219.82	722.619	847.769	down	ORUFI06G15190	6	13315411	13320854	GO:0080124;GO:0015996;GO:0009507	pheophytinase activity;chlorophyll catabolic process;chloroplast	Catalysis of the reaction: pheophytin + H2O = phytol + pheophorbide. [PMID:19304936];The chemical reactions and pathways resulting in the breakdown of chlorophyll, any compound of magnesium complexed in a porphyrin (tetrapyrrole) ring and which functions as a photosynthetic pigment, into less complex products. [GOC:jl];A chlorophyll-containing plastid with thylakoids organized into grana and fret…
ORUFI04G06910.1	0.0022944	0.0387552	-0.938136	238.894	234.157	121.59	125.299	down	ORUFI04G06910	4	9361264	9366185	GO:0030247;GO:0005509;GO:0006468;GO:0004672;GO:0005524;GO:0016021;GO:0016020	polysaccharide binding;calcium ion binding;protein phosphorylation;protein kinase activity;ATP binding;integral component of membrane;membrane	Interacting selectively and non-covalently with any polysaccharide, a polymer of many (typically more than 10) monosaccharide residues linked glycosidically. [CHEBI:18154, GOC:mah];Interacting selectively and non-covalently with calcium ions (Ca2+). [GOC:ai];The process of introducing a phosphate group on to a protein. [GOC:hb];Catalysis of the phosphorylation of an amino acid residue in a protei…
ORUFI08G20000.1	0.00229738	0.0387794	-0.528022	1419.17	1497.72	983.329	1039.55	down	ORUFI08G20000	8	21032562	21040875	GO:0006486;GO:0016757;GO:0005794;GO:0016740;GO:0016020;GO:0036065;GO:0016021;GO:0008417;GO:0032580	protein glycosylation;transferase activity, transferring glycosyl groups;Golgi apparatus;transferase activity;membrane;fucosylation;integral component of membrane;fucosyltransferase activity;Golgi cisterna membrane	A protein modification process that results in the addition of a carbohydrate or carbohydrate derivative unit to a protein amino acid, e.g. the addition of glycan chains to proteins. [GOC:curators, GOC:pr];Catalysis of the transfer of a glycosyl group from one compound (donor) to another (acceptor). [GOC:jl, ISBN:0198506732];A compound membranous cytoplasmic organelle of eukaryotic cells, consist…
ORUFI11G10070.2	0.00229967	0.0387918	-1.09042	5514.71	7437.44	2871.81	3210.82	down	ORUFI11G10070	11	8816450	8831282	GO:0006468;GO:0004672;GO:0005524;GO:0004674;GO:0000166	protein phosphorylation;protein kinase activity;ATP binding;protein serine/threonine kinase activity;nucleotide binding	The process of introducing a phosphate group on to a protein. [GOC:hb];Catalysis of the phosphorylation of an amino acid residue in a protein, usually according to the reaction: a protein + ATP = a phosphoprotein + ADP. [MetaCyc:PROTEIN-KINASE-RXN];Interacting selectively and non-covalently with ATP, adenosine 5'-triphosphate, a universally important coenzyme and enzyme regulator. [ISBN:019850673…
ORUFI01G27610.1	0.00230684	0.0388004	-0.763866	1226.39	1491.9	755.999	844.846	down	ORUFI01G27610	1	23939279	23972760	GO:0016788	hydrolase activity, acting on ester bonds	Catalysis of the hydrolysis of any ester bond. [GOC:jl]
ORUFI01G32300.3	0.00237068	0.0388004	-17.3567	120.332	73.9804	0.00115773	0	down	ORUFI01G32300	1	27567666	27578598	GO:0043531	ADP binding	Interacting selectively and non-covalently with ADP, adenosine 5'-diphosphate. [GOC:jl]
ORUFI01G48910.1	0.00235274	0.0388004	-0.439239	7435.31	7347.94	5507.13	5395.86	down	ORUFI01G48910	1	39526395	39528502	GO:0020037;GO:0046872;GO:0016021;GO:0016020	heme binding;metal ion binding;integral component of membrane;membrane	Interacting selectively and non-covalently with heme, any compound of iron complexed in a porphyrin (tetrapyrrole) ring. [CHEBI:30413, GOC:ai];Interacting selectively and non-covalently with any metal ion. [GOC:ai];The component of a membrane consisting of the gene products and protein complexes having at least some part of their peptide sequence embedded in the hydrophobic region of the membrane…
ORUFI02G34780.2	0.00235273	0.0388004	-0.508161	1679.09	1782.2	1175.37	1258.32	down	ORUFI02G34780	2	29970702	29977865	GO:0016021;GO:0016020	integral component of membrane;membrane	The component of a membrane consisting of the gene products and protein complexes having at least some part of their peptide sequence embedded in the hydrophobic region of the membrane. [GOC:dos, GOC:go_curators];A lipid bilayer along with all the proteins and protein complexes embedded in it an attached to it. [GOC:dos, GOC:mah, ISBN:0815316194]
ORUFI03G12210.1	0.00236991	0.0388004	-0.649019	850.919	988.664	607.949	565.179	down	ORUFI03G12210	3	8427896	8431290	GO:0055085;GO:0016021;GO:0016020	transmembrane transport;integral component of membrane;membrane	The process in which a solute is transported across a lipid bilayer, from one side of a membrane to the other [GOC:dph, GOC:jid];The component of a membrane consisting of the gene products and protein complexes having at least some part of their peptide sequence embedded in the hydrophobic region of the membrane. [GOC:dos, GOC:go_curators];A lipid bilayer along with all the proteins and protein c…
ORUFI04G17280.3	0.00235219	0.0388004	-0.599076	3660.7	4166.95	2425.22	2742.41	down	ORUFI04G17280	4	19740995	19746358	GO:0004553;GO:0005975;GO:0004338;GO:0004565;GO:0008422;GO:0033907;GO:0047701;GO:0080083	hydrolase activity, hydrolyzing O-glycosyl compounds;carbohydrate metabolic process;glucan exo-1,3-beta-glucosidase activity;beta-galactosidase activity;beta-glucosidase activity;beta-D-fucosidase activity;beta-L-arabinosidase activity;beta-gentiobiose beta-glucosidase activity	Catalysis of the hydrolysis of any O-glycosyl bond. [GOC:mah];The chemical reactions and pathways involving carbohydrates, any of a group of organic compounds based of the general formula Cx(H2O)y. Includes the formation of carbohydrate derivatives by the addition of a carbohydrate residue to another molecule. [GOC:mah, ISBN:0198506732];Catalysis of the successive hydrolysis of beta-D-glucose uni…
ORUFI04G23000.1	0.00235482	0.0388004	-0.492172	2437.86	2533.99	1693.51	1841.25	down	ORUFI04G23000	4	23648417	23651892	GO:0005089;GO:0065009;GO:0005085	Rho guanyl-nucleotide exchange factor activity;regulation of molecular function;guanyl-nucleotide exchange factor activity	Stimulates the exchange of guanyl nucleotides associated with a GTPase of the Rho family. Under normal cellular physiological conditions, the concentration of GTP is higher than that of GDP, favoring the replacement of GDP by GTP in association with the GTPase. [GOC:mah];Any process that modulates the frequency, rate or extent of a molecular function, an elemental biological activity occurring at…
ORUFI04G29410.2	0.00232128	0.0388004	-0.502068	2559.33	2781.09	1948.83	1822.01	down	ORUFI04G29410	4	28392575	28397461	GO:0070588;GO:0006816;GO:0015369;GO:0098655;GO:0055085;GO:0006812;GO:0008324;GO:0016021;GO:0016020	calcium ion transmembrane transport;calcium ion transport;calcium:proton antiporter activity;cation transmembrane transport;transmembrane transport;cation transport;cation transmembrane transporter activity;integral component of membrane;membrane	A process in which a calcium ion is transported from one side of a membrane to the other by means of some agent such as a transporter or pore. [GOC:mah];The directed movement of calcium (Ca) ions into, out of or within a cell, or between cells, by means of some agent such as a transporter or pore. [GOC:ai];Catalysis of the transfer of a solute or solutes from one side of a membrane to the other a…
ORUFI07G05020.1	0.00232662	0.0388004	-0.461078	2526.14	2550.67	1832.04	1855.96	down	ORUFI07G05020	7	3991601	4001875	GO:0003924;GO:0005525;GO:0016021;GO:0016020	GTPase activity;GTP binding;integral component of membrane;membrane	Catalysis of the reaction: GTP + H2O = GDP + phosphate. [ISBN:0198547684];Interacting selectively and non-covalently with GTP, guanosine triphosphate. [GOC:ai];The component of a membrane consisting of the gene products and protein complexes having at least some part of their peptide sequence embedded in the hydrophobic region of the membrane. [GOC:dos, GOC:go_curators];A lipid bilayer along with…
ORUFI07G13690.1	0.00236439	0.0388004	-0.529348	1179.22	1173.55	810.39	819.77	down	ORUFI07G13690	7	14060241	14065363	GO:0016021;GO:0016020	integral component of membrane;membrane	The component of a membrane consisting of the gene products and protein complexes having at least some part of their peptide sequence embedded in the hydrophobic region of the membrane. [GOC:dos, GOC:go_curators];A lipid bilayer along with all the proteins and protein complexes embedded in it an attached to it. [GOC:dos, GOC:mah, ISBN:0815316194]
ORUFI07G14530.1	0.00234121	0.0388004	-0.99301	257.096	322.217	154.211	136.852	down	ORUFI07G14530	7	15010953	15015596	GO:0043531;GO:0016021;GO:0016020	ADP binding;integral component of membrane;membrane	Interacting selectively and non-covalently with ADP, adenosine 5'-diphosphate. [GOC:jl];The component of a membrane consisting of the gene products and protein complexes having at least some part of their peptide sequence embedded in the hydrophobic region of the membrane. [GOC:dos, GOC:go_curators];A lipid bilayer along with all the proteins and protein complexes embedded in it an attached to it…
ORUFI07G20790.2	0.00232414	0.0388004	-0.805338	498.788	574.724	296.843	317.45	down	ORUFI07G20790	7	20387132	20388577	GO:0008299;GO:0016740	isoprenoid biosynthetic process;transferase activity	The chemical reactions and pathways resulting in the formation of any isoprenoid compound, isoprene (2-methylbuta-1,3-diene) or compounds containing or derived from linked isoprene (3-methyl-2-butenylene) residues. [ISBN:0198506732];Catalysis of the transfer of a group, e.g. a methyl group, glycosyl group, acyl group, phosphorus-containing, or other groups, from one compound (generally regarded a…
ORUFI07G26160.1	0.00232411	0.0388004	-0.566338	1065.81	1035.19	683.962	734.904	down	ORUFI07G26160	7	24384733	24389147	GO:0019239	deaminase activity	Catalysis of the removal of an amino group from a substrate, producing ammonia (NH3). [GOC:jl]
ORUFI08G05770.1	0.00236495	0.0388004	-1.14609	23537.8	31778.6	11518.6	13475.9	down	ORUFI08G05770	8	4675583	4676745	GO:0030145;GO:0005576;GO:0046872;GO:0045735	manganese ion binding;extracellular region;metal ion binding;nutrient reservoir activity	Interacting selectively and non-covalently with manganese (Mn) ions. [GOC:ai];The space external to the outermost structure of a cell. For cells without external protective or external encapsulating structures this refers to space outside of the plasma membrane. This term covers the host cell environment outside an intracellular parasite. [GOC:go_curators];Interacting selectively and non-covalent…
ORUFI08G25050.1	0.00231964	0.0388004	-0.546484	1094.51	1088.01	756.084	738.256	down	ORUFI08G25050	8	24872385	24877682
ORUFI09G18690.1	0.00233306	0.0388004	-1.00776	253.683	320.215	133.452	151.959	down	ORUFI09G18690	9	18376200	18378505	GO:0004497;GO:0055114;GO:0016491;GO:0046872;GO:0020037;GO:0016705;GO:0005506	monooxygenase activity;oxidation-reduction process;oxidoreductase activity;metal ion binding;heme binding;oxidoreductase activity, acting on paired donors, with incorporation or reduction of molecular oxygen;iron ion binding	Catalysis of the incorporation of one atom from molecular oxygen into a compound and the reduction of the other atom of oxygen to water. [http://www.onelook.com/, ISBN:0198506732];A metabolic process that results in the removal or addition of one or more electrons to or from a substance, with or without the concomitant removal or addition of a proton or protons. [GOC:dhl, GOC:ecd, GOC:jh2, GOC:ji…
ORUFI10G01810.1	0.00236484	0.0388004	-0.773496	15161.8	17920	8907.69	10445.2	down	ORUFI10G01810	10	2138341	2139224
ORUFI10G12220.3	0.00236783	0.0388004	-0.74296	1110.44	1373.4	721.497	762.625	down	ORUFI10G12220	10	14097633	14127181	GO:0016021;GO:0016020;GO:0005634;GO:0003677;	integral component of membrane;membrane;nucleus;DNA binding;	The component of a membrane consisting of the gene products and protein complexes having at least some part of their peptide sequence embedded in the hydrophobic region of the membrane. [GOC:dos, GOC:go_curators];A lipid bilayer along with all the proteins and protein complexes embedded in it an attached to it. [GOC:dos, GOC:mah, ISBN:0815316194];A membrane-bounded organelle of eukaryotic cells i…
ORUFI12G18860.1	0.00234364	0.0388004	-0.815775	466.413	574.386	284.698	306.583	down	ORUFI12G18860	12	20325972	20329459	GO:0046873;GO:0030001;GO:0016020;GO:0016021	metal ion transmembrane transporter activity;metal ion transport;membrane;integral component of membrane	Enables the transfer of metal ions from one side of a membrane to the other. [GOC:ai];The directed movement of metal ions, any metal ion with an electric charge, into, out of or within a cell, or between cells, by means of some agent such as a transporter or pore. [GOC:ai];A lipid bilayer along with all the proteins and protein complexes embedded in it an attached to it. [GOC:dos, GOC:mah, ISBN:0…
ORUFI03G08080.1	0.00237885	0.0388685	-0.736603	468.688	531.357	293.595	306.583	down	ORUFI03G08080	3	5426841	5431811	GO:0005516	calmodulin binding	Interacting selectively and non-covalently with calmodulin, a calcium-binding protein with many roles, both in the calcium-bound and calcium-free states. [GOC:krc]
ORUFI12G04350.1	0.00239351	0.039057	-0.541242	3710.83	4048.72	2483.2	2849	down	ORUFI12G04350	12	3054935	3057579	GO:0006468;GO:0004672;GO:0005524	protein phosphorylation;protein kinase activity;ATP binding	The process of introducing a phosphate group on to a protein. [GOC:hb];Catalysis of the phosphorylation of an amino acid residue in a protein, usually according to the reaction: a protein + ATP = a phosphoprotein + ADP. [MetaCyc:PROTEIN-KINASE-RXN];Interacting selectively and non-covalently with ATP, adenosine 5'-triphosphate, a universally important coenzyme and enzyme regulator. [ISBN:019850673…
ORUFI09G17200.1	0.00240344	0.0390915	-0.634723	1015.3	1129.38	667.965	713.347	down	ORUFI09G17200	9	17349396	17355485
ORUFI10G12830.2	0.00240325	0.0390915	-0.738741	6303.24	5739.7	3972.8	3244.07	down	ORUFI10G12830	10	14651960	14657927	GO:0016746;GO:0016740;GO:0016747;GO:0008152;GO:0003824	transferase activity, transferring acyl groups;transferase activity;transferase activity, transferring acyl groups other than amino-acyl groups;metabolic process;catalytic activity	Catalysis of the transfer of an acyl group from one compound (donor) to another (acceptor). [GOC:jl, ISBN:0198506732];Catalysis of the transfer of a group, e.g. a methyl group, glycosyl group, acyl group, phosphorus-containing, or other groups, from one compound (generally regarded as the donor) to another compound (generally regarded as the acceptor). Transferase is the systematic name for any e…
ORUFI11G20610.1	0.00240323	0.0390915	-0.485712	2071.56	2215.49	1514.44	1547.13	down	ORUFI11G20610	11	23151806	23155461	GO:0046872;GO:0008270;GO:0016021;GO:0016020	metal ion binding;zinc ion binding;integral component of membrane;membrane	Interacting selectively and non-covalently with any metal ion. [GOC:ai];Interacting selectively and non-covalently with zinc (Zn) ions. [GOC:ai];The component of a membrane consisting of the gene products and protein complexes having at least some part of their peptide sequence embedded in the hydrophobic region of the membrane. [GOC:dos, GOC:go_curators];A lipid bilayer along with all the protei…
ORUFI01G11080.2	0.00241811	0.0391389	-0.544022	2667.79	3057.8	1893.67	2033.25	down	ORUFI01G11080	1	8200011	8209642	GO:0046872	metal ion binding	Interacting selectively and non-covalently with any metal ion. [GOC:ai]
ORUFI02G05330.1	0.00241888	0.0391389	-0.501312	1547.13	1613.08	1102.22	1130.36	down	ORUFI02G05330	2	3418503	3421215	GO:0005975;GO:0016757;GO:0016740;GO:0016021;GO:0016020;GO:0006004	carbohydrate metabolic process;transferase activity, transferring glycosyl groups;transferase activity;integral component of membrane;membrane;fucose metabolic process	The chemical reactions and pathways involving carbohydrates, any of a group of organic compounds based of the general formula Cx(H2O)y. Includes the formation of carbohydrate derivatives by the addition of a carbohydrate residue to another molecule. [GOC:mah, ISBN:0198506732];Catalysis of the transfer of a glycosyl group from one compound (donor) to another (acceptor). [GOC:jl, ISBN:0198506732];C…
ORUFI04G32460.1	0.00241607	0.0391389	-0.590267	1116.64	1059.24	764.401	680.861	down	ORUFI04G32460	4	30384024	30390847	GO:0016310;GO:0016740;GO:0016301;GO:0005524;GO:0000166;GO:0046854;GO:0046488;GO:0016307	phosphorylation;transferase activity;kinase activity;ATP binding;nucleotide binding;phosphatidylinositol phosphorylation;phosphatidylinositol metabolic process;phosphatidylinositol phosphate kinase activity	The process of introducing a phosphate group into a molecule, usually with the formation of a phosphoric ester, a phosphoric anhydride or a phosphoric amide. [ISBN:0198506732];Catalysis of the transfer of a group, e.g. a methyl group, glycosyl group, acyl group, phosphorus-containing, or other groups, from one compound (generally regarded as the donor) to another compound (generally regarded as t…
ORUFI09G03590.1	0.00241519	0.0391389	-0.485458	6375.07	7019.72	4611.51	4955.98	down	ORUFI09G03590	9	4632755	4634002
ORUFI06G16760.1	0.00242421	0.0391561	-1.12577	350.379	393.264	197.707	143.072	down	ORUFI06G16760	6	15796229	15797402
ORUFI12G00430.4	0.00243266	0.0391561	-8.77536	2667.65	2752.73	7.42833	4.942	down	ORUFI12G00430	12	310330	319091	GO:0006468;GO:0004672;GO:0019867;GO:0016021;GO:0016020	protein phosphorylation;protein kinase activity;outer membrane;integral component of membrane;membrane	The process of introducing a phosphate group on to a protein. [GOC:hb];Catalysis of the phosphorylation of an amino acid residue in a protein, usually according to the reaction: a protein + ATP = a phosphoprotein + ADP. [MetaCyc:PROTEIN-KINASE-RXN];The external membrane of Gram-negative bacteria or certain organelles such as mitochondria and chloroplasts; freely permeable to most ions and metabol…
ORUFI12G18510.2	0.00243358	0.0391561	-1.62843	1687.15	2643.37	760.043	640.62	down	ORUFI12G18510	12	20016213	20019429	GO:0003993;GO:0016787;GO:0046872;GO:0016311	acid phosphatase activity;hydrolase activity;metal ion binding;dephosphorylation	Catalysis of the reaction: an orthophosphoric monoester + H2O = an alcohol + phosphate, with an acid pH optimum. [EC:3.1.3.2];Catalysis of the hydrolysis of various bonds, e.g. C-O, C-N, C-C, phosphoric anhydride bonds, etc. Hydrolase is the systematic name for any enzyme of EC class 3. [ISBN:0198506732];Interacting selectively and non-covalently with any metal ion. [GOC:ai];The process of removi…
ORUFI03G01050.2	0.00244268	0.0392194	-0.528669	2383.81	2427.16	1548.56	1786.37	down	ORUFI03G01050	3	653155	658705
ORUFI03G41510.1	0.00245666	0.0393176	-0.527087	1599.46	1786.2	1195.14	1154.35	down	ORUFI03G41510	3	33078247	33082695	GO:0006629;GO:0016787	lipid metabolic process;hydrolase activity	The chemical reactions and pathways involving lipids, compounds soluble in an organic solvent but not, or sparingly, in an aqueous solvent. Includes fatty acids; neutral fats, other fatty-acid esters, and soaps; long-chain (fatty) alcohols and waxes; sphingoids and other long-chain bases; glycolipids, phospholipids and sphingolipids; and carotenes, polyprenols, sterols, terpenes and other isopren…
ORUFI01G25920.1	0.00247018	0.0394833	-0.519638	1317.33	1381.93	948.005	934.857	down	ORUFI01G25920	1	22609082	22612015	GO:0016459;GO:0003774;GO:0005886	myosin complex;motor activity;plasma membrane	A protein complex, formed of one or more myosin heavy chains plus associated light chains and other proteins, that functions as a molecular motor; uses the energy of ATP hydrolysis to move actin filaments or to move vesicles or other cargo on fixed actin filaments; has magnesium-ATPase activity and binds actin. Myosin classes are distinguished based on sequence features of the motor, or head, dom…
ORUFI02G20400.2	0.00248564	0.0396292	-0.892742	363.246	429.217	201.364	225.449	down	ORUFI02G20400	2	18646075	18647909
ORUFI09G04010.2	0.00248845	0.0396486	-0.67236	2669.28	2928.9	1630.49	1882.26	down	ORUFI09G04010	9	5021041	5024738	GO:0006396;GO:0003723;GO:0016021;GO:0016020;GO:0003676	RNA processing;RNA binding;integral component of membrane;membrane;nucleic acid binding	Any process involved in the conversion of one or more primary RNA transcripts into one or more mature RNA molecules. [GOC:mah];Interacting selectively and non-covalently with an RNA molecule or a portion thereof. [GOC:jl, GOC:mah];The component of a membrane consisting of the gene products and protein complexes having at least some part of their peptide sequence embedded in the hydrophobic region…
ORUFI12G00790.1	0.00249785	0.0397731	-1.45074	243.844	281.537	116.215	75.986	down	ORUFI12G00790	12	571210	573079	GO:0046983	protein dimerization activity	The formation of a protein dimer, a macromolecular structure consists of two noncovalently associated identical or nonidentical subunits. [ISBN:0198506732]
ORUFI02G34030.1	0.00252075	0.0398005	-0.694926	13049.3	13471.1	7330.97	9051.76	down	ORUFI02G34030	2	29325542	29329772	GO:0055085;GO:0016020;GO:0016021;GO:0015115;GO:0015708;GO:0048226;GO:0015267	transmembrane transport;membrane;integral component of membrane;silicate transmembrane transporter activity;silicate transport;Casparian strip;channel activity	The process in which a solute is transported across a lipid bilayer, from one side of a membrane to the other [GOC:dph, GOC:jid];A lipid bilayer along with all the proteins and protein complexes embedded in it an attached to it. [GOC:dos, GOC:mah, ISBN:0815316194];The component of a membrane consisting of the gene products and protein complexes having at least some part of their peptide sequence …
ORUFI02G39370.1	0.00252026	0.0398005	-0.507497	2324.82	2211.23	1675.21	1515.63	down	ORUFI02G39370	2	33408922	33414318	GO:0008171;GO:0032259;GO:0008168;GO:0008938;GO:1901847;GO:0005829	O-methyltransferase activity;methylation;methyltransferase activity;nicotinate N-methyltransferase activity;nicotinate metabolic process;cytosol	Catalysis of the transfer of a methyl group to the oxygen atom of an acceptor molecule. [GOC:ai];The process in which a methyl group is covalently attached to a molecule. [GOC:mah];Catalysis of the transfer of a methyl group to an acceptor molecule. [ISBN:0198506732];Catalysis of the reaction: S-adenosyl-L-methionine(1+) + nicotinate = N-methylnicotinate + S-adenosyl-L-homocysteine. [EC:2.1.1.7, …
ORUFI05G09910.2	0.00250682	0.0398005	-1.06403	943.535	1185.38	451.391	566.855	down	ORUFI05G09910	5	8781951	8793163	GO:0004674;GO:0016310;GO:0016740;GO:0016301;GO:0005524;GO:0000166;GO:0006468;GO:0004672;GO:0016021;GO:0016020;	protein serine/threonine kinase activity;phosphorylation;transferase activity;kinase activity;ATP binding;nucleotide binding;protein phosphorylation;protein kinase activity;integral component of membrane;membrane;	Catalysis of the reactions: ATP + protein serine = ADP + protein serine phosphate, and ATP + protein threonine = ADP + protein threonine phosphate. [GOC:bf];The process of introducing a phosphate group into a molecule, usually with the formation of a phosphoric ester, a phosphoric anhydride or a phosphoric amide. [ISBN:0198506732];Catalysis of the transfer of a group, e.g. a methyl group, glycosy…
ORUFI05G22610.1	0.00250675	0.0398005	-0.493792	2281.59	2167.66	1647.22	1512.44	down	ORUFI05G22610	5	21261921	21263016	GO:0004869;GO:0010951;GO:0010466;GO:0030414	cysteine-type endopeptidase inhibitor activity;negative regulation of endopeptidase activity;negative regulation of peptidase activity;peptidase inhibitor activity	Stops, prevents or reduces the activity of a cysteine-type endopeptidase, any enzyme that hydrolyzes peptide bonds in polypeptides by a mechanism in which the sulfhydryl group of a cysteine residue at the active center acts as a nucleophile. [GOC:dph, GOC:tb];Any process that decreases the frequency, rate or extent of endopeptidase activity, the endohydrolysis of peptide bonds within proteins. [G…
ORUFI12G18630.3	0.00253128	0.0399085	-0.827639	2451.37	3126.48	1532.41	1610.43	down	ORUFI12G18630	12	20141981	20148316	GO:0016798;GO:0016020	hydrolase activity, acting on glycosyl bonds;membrane	Catalysis of the hydrolysis of any glycosyl bond. [GOC:jl];A lipid bilayer along with all the proteins and protein complexes embedded in it an attached to it. [GOC:dos, GOC:mah, ISBN:0815316194]
ORUFI04G06600.1	0.00253595	0.0399161	-0.489178	2136.4	2225.5	1485.77	1621.78	down	ORUFI04G06600	4	9044640	9052244	GO:0048038;GO:0055114;GO:0016491;GO:0046872;GO:0009308;GO:0008131;GO:0005507	quinone binding;oxidation-reduction process;oxidoreductase activity;metal ion binding;amine metabolic process;primary amine oxidase activity;copper ion binding	Interacting selectively and non-covalently with a quinone, any member of a class of diketones derivable from aromatic compounds by conversion of two CH groups into CO groups with any necessary rearrangement of double bonds. [ISBN:0198506732];A metabolic process that results in the removal or addition of one or more electrons to or from a substance, with or without the concomitant removal or addit…
ORUFI06G29340.1	0.00253717	0.0399161	-0.514949	1659.75	1801.21	1174.38	1247.66	down	ORUFI06G29340	6	27126591	27128260
ORUFI01G29550.1	0.00254658	0.0399887	-0.483999	5120.25	5570.92	3712.47	3931.64	down	ORUFI01G29550	1	25535888	25542910	GO:0003723;GO:0003729	RNA binding;mRNA binding	Interacting selectively and non-covalently with an RNA molecule or a portion thereof. [GOC:jl, GOC:mah];Interacting selectively and non-covalently with messenger RNA (mRNA), an intermediate molecule between DNA and protein. mRNA includes UTR and coding sequences, but does not contain introns. [GOC:kmv, GOC:pr, SO:0000234]
ORUFI06G16690.1	0.00256224	0.040191	-0.523617	1338.95	1376.93	905.498	983.732	down	ORUFI06G16690	6	15647207	15651743	GO:0016021;GO:0016020;GO:0005634;GO:0006355	integral component of membrane;membrane;nucleus;regulation of transcription, DNA-templated	The component of a membrane consisting of the gene products and protein complexes having at least some part of their peptide sequence embedded in the hydrophobic region of the membrane. [GOC:dos, GOC:go_curators];A lipid bilayer along with all the proteins and protein complexes embedded in it an attached to it. [GOC:dos, GOC:mah, ISBN:0815316194];A membrane-bounded organelle of eukaryotic cells i…
ORUFI02G20020.1	0.00257731	0.0403446	-0.526902	2128.44	1934.3	1477.86	1341.86	down	ORUFI02G20020	2	18299139	18300147	GO:0030001;GO:0046872	metal ion transport;metal ion binding	The directed movement of metal ions, any metal ion with an electric charge, into, out of or within a cell, or between cells, by means of some agent such as a transporter or pore. [GOC:ai];Interacting selectively and non-covalently with any metal ion. [GOC:ai]
ORUFI08G25910.1	0.00258276	0.0403541	-0.619706	5421.97	6503.35	3792.13	3968.9	down	ORUFI08G25910	8	25424864	25433495	GO:0006629;GO:0055114;GO:0016491;GO:0080019;GO:0102965	lipid metabolic process;oxidation-reduction process;oxidoreductase activity;fatty-acyl-CoA reductase (alcohol-forming) activity;	The chemical reactions and pathways involving lipids, compounds soluble in an organic solvent but not, or sparingly, in an aqueous solvent. Includes fatty acids; neutral fats, other fatty-acid esters, and soaps; long-chain (fatty) alcohols and waxes; sphingoids and other long-chain bases; glycolipids, phospholipids and sphingolipids; and carotenes, polyprenols, sterols, terpenes and other isopren…
ORUFI02G37170.1	0.00259738	0.0405098	-0.869215	798.012	1014.1	522.983	469.05	down	ORUFI02G37170	2	31931330	31934129
ORUFI04G18820.1	0.00259984	0.0405098	-0.522573	1299.13	1311.93	937.131	880.503	down	ORUFI04G18820	4	20721122	20726732	GO:0043022;GO:0005739;GO:0005509;GO:0016021;GO:0016020	ribosome binding;mitochondrion;calcium ion binding;integral component of membrane;membrane	Interacting selectively and non-covalently with any part of a ribosome. [GOC:go_curators];A semiautonomous, self replicating organelle that occurs in varying numbers, shapes, and sizes in the cytoplasm of virtually all eukaryotic cells. It is notably the site of tissue respiration. [GOC:giardia, ISBN:0198506732];Interacting selectively and non-covalently with calcium ions (Ca2+). [GOC:ai];The com…
ORUFI10G12360.1	0.00260083	0.0405098	-0.598773	794.04	876.589	539.74	563.402	down	ORUFI10G12360	10	14324353	14330929	GO:0016021;GO:0016020	integral component of membrane;membrane	The component of a membrane consisting of the gene products and protein complexes having at least some part of their peptide sequence embedded in the hydrophobic region of the membrane. [GOC:dos, GOC:go_curators];A lipid bilayer along with all the proteins and protein complexes embedded in it an attached to it. [GOC:dos, GOC:mah, ISBN:0815316194]
ORUFI04G25280.1	0.00261266	0.0406433	-0.739353	1164.9	1442.97	755.24	806.891	down	ORUFI04G25280	4	25444681	25446336	GO:0016021;GO:0016020	integral component of membrane;membrane	The component of a membrane consisting of the gene products and protein complexes having at least some part of their peptide sequence embedded in the hydrophobic region of the membrane. [GOC:dos, GOC:go_curators];A lipid bilayer along with all the proteins and protein complexes embedded in it an attached to it. [GOC:dos, GOC:mah, ISBN:0815316194]
ORUFI01G36170.2	0.00262575	0.0407369	-0.688051	1428.63	1460.93	986.383	807.138	down	ORUFI01G36170	1	30343645	30350445	GO:0016021;GO:0016020;	integral component of membrane;membrane;	The component of a membrane consisting of the gene products and protein complexes having at least some part of their peptide sequence embedded in the hydrophobic region of the membrane. [GOC:dos, GOC:go_curators];A lipid bilayer along with all the proteins and protein complexes embedded in it an attached to it. [GOC:dos, GOC:mah, ISBN:0815316194];
ORUFI04G03710.1	0.00262682	0.0407369	-1.27894	212.73	308.207	101.819	112.858	down	ORUFI04G03710	4	4442871	4445310	GO:0055114;GO:0016491;GO:0046872	oxidation-reduction process;oxidoreductase activity;metal ion binding	A metabolic process that results in the removal or addition of one or more electrons to or from a substance, with or without the concomitant removal or addition of a proton or protons. [GOC:dhl, GOC:ecd, GOC:jh2, GOC:jid, GOC:mlg, GOC:rph];Catalysis of an oxidation-reduction (redox) reaction, a reversible chemical reaction in which the oxidation state of an atom or atoms within a molecule is alte…
ORUFI02G34140.1	0.00263915	0.0407712	-0.484823	1858.83	1746.17	1265.32	1310.75	down	ORUFI02G34140	2	29463129	29465813	GO:0016020	membrane	A lipid bilayer along with all the proteins and protein complexes embedded in it an attached to it. [GOC:dos, GOC:mah, ISBN:0815316194]
ORUFI07G18820.1	0.00264371	0.0407712	-0.471034	2243.33	2150.45	1541.13	1628.75	down	ORUFI07G18820	7	18918015	18937930	GO:0048544;GO:0004674;GO:0016310;GO:0016740;GO:0016301;GO:0005524;GO:0000166;GO:0006468;GO:0004672;GO:0016021;GO:0016020	recognition of pollen;protein serine/threonine kinase activity;phosphorylation;transferase activity;kinase activity;ATP binding;nucleotide binding;protein phosphorylation;protein kinase activity;integral component of membrane;membrane	The process, involving the sharing and interaction of the single locus incompatibility haplotypes, involved in the recognition or rejection of the self pollen by cells in the stigma. This process ensures out-breeding in certain plant species. [GOC:dph, GOC:pj, GOC:tb];Catalysis of the reactions: ATP + protein serine = ADP + protein serine phosphate, and ATP + protein threonine = ADP + protein thr…
ORUFI08G06730.1	0.00263908	0.0407712	-0.48981	1565.33	1660.12	1140.77	1156.13	down	ORUFI08G06730	8	5582476	5584436	GO:0016021;GO:0016020;GO:0005337;GO:0005774;GO:1901642	integral component of membrane;membrane;nucleoside transmembrane transporter activity;vacuolar membrane;nucleoside transmembrane transport	The component of a membrane consisting of the gene products and protein complexes having at least some part of their peptide sequence embedded in the hydrophobic region of the membrane. [GOC:dos, GOC:go_curators];A lipid bilayer along with all the proteins and protein complexes embedded in it an attached to it. [GOC:dos, GOC:mah, ISBN:0815316194];Enables the transfer of a nucleoside, a nucleobase…
ORUFI08G16460.1	0.00263837	0.0407712	-0.955338	232.069	213.143	117.636	111.97	down	ORUFI08G16460	8	17834870	17839549
ORUFI12G04150.1	0.00264936	0.0408275	-0.557835	994.803	1064.04	675.258	723.359	down	ORUFI12G04150	12	2861155	2868698	GO:0016021;GO:0016020	integral component of membrane;membrane	The component of a membrane consisting of the gene products and protein complexes having at least some part of their peptide sequence embedded in the hydrophobic region of the membrane. [GOC:dos, GOC:go_curators];A lipid bilayer along with all the proteins and protein complexes embedded in it an attached to it. [GOC:dos, GOC:mah, ISBN:0815316194]
ORUFI01G34730.1	0.00266464	0.0408556	-0.557364	964.679	944.635	624.754	672.706	down	ORUFI01G34730	1	29274811	29280144	GO:0016024;GO:0016772;GO:0004605;GO:0016779;GO:0006629;GO:0016740;GO:0016020;GO:0008654;GO:0016021	CDP-diacylglycerol biosynthetic process;transferase activity, transferring phosphorus-containing groups;phosphatidate cytidylyltransferase activity;nucleotidyltransferase activity;lipid metabolic process;transferase activity;membrane;phospholipid biosynthetic process;integral component of membrane	The chemical reactions and pathways resulting in the formation of CDP-diacylglycerol, CDP-1,2-diacylglycerol, a substance composed of diacylglycerol in glycosidic linkage with cytidine diphosphate. [CHEBI:17962, GOC:curators];Catalysis of the transfer of a phosphorus-containing group from one compound (donor) to another (acceptor). [GOC:jl, ISBN:0198506732];Catalysis of the reaction: CTP + phosph…
ORUFI03G33410.1	0.00266631	0.0408556	-0.483728	1886.13	1945.31	1418.55	1321.42	down	ORUFI03G33410	3	27559618	27562684
ORUFI06G28150.1	0.00266933	0.0408556	-0.782083	710.144	878.475	486.982	436.842	down	ORUFI06G28150	6	26235134	26243841	GO:0006725;GO:0051537;GO:0019439;GO:0016708;GO:0016491;GO:0055114;GO:0005506	cellular aromatic compound metabolic process;2 iron, 2 sulfur cluster binding;aromatic compound catabolic process;oxidoreductase activity, acting on paired donors, with incorporation or reduction of molecular oxygen, NAD(P)H as one donor, and incorporation of two atoms of oxygen into one donor;oxidoreductase activity;oxidation-reduction process;iron ion binding	The chemical reactions and pathways involving aromatic compounds, any organic compound characterized by one or more planar rings, each of which contains conjugated double bonds and delocalized pi electrons, as carried out by individual cells. [GOC:ai, ISBN:0198506732];Interacting selectively and non-covalently with a 2 iron, 2 sulfur (2Fe-2S) cluster; this cluster consists of two iron atoms, with…
ORUFI08G01360.1	0.00265452	0.0408556	-0.641682	717.821	686.461	421.116	478.981	down	ORUFI08G01360	8	987798	991013	GO:0006139;GO:0016310;GO:0016740;GO:0016301;GO:0005524;GO:0019205	nucleobase-containing compound metabolic process;phosphorylation;transferase activity;kinase activity;ATP binding;nucleobase-containing compound kinase activity	Any cellular metabolic process involving nucleobases, nucleosides, nucleotides and nucleic acids. [GOC:ai];The process of introducing a phosphate group into a molecule, usually with the formation of a phosphoric ester, a phosphoric anhydride or a phosphoric amide. [ISBN:0198506732];Catalysis of the transfer of a group, e.g. a methyl group, glycosyl group, acyl group, phosphorus-containing, or oth…
ORUFI10G06960.1	0.00269373	0.0410864	-0.451845	5152.1	4705.16	3595.27	3611.44	down	ORUFI10G06960	10	8833469	8839665	GO:0030244;GO:0016760;GO:0016757;GO:0071555;GO:0016740;GO:0016020;GO:0016021	cellulose biosynthetic process;cellulose synthase (UDP-forming) activity;transferase activity, transferring glycosyl groups;cell wall organization;transferase activity;membrane;integral component of membrane	The chemical reactions and pathways resulting in the formation of cellulose, a linear beta1-4 glucan of molecular mass 50-400 kDa with the pyranose units in the -4C1 conformation. [GOC:mah, ISBN:0198506732];Catalysis of the reaction: UDP-glucose + ((1,4)-beta-D-glucosyl)(n) = UDP + ((1,4)-beta-D-glucosyl)(n+1). [EC:2.4.1.12];Catalysis of the transfer of a glycosyl group from one compound (donor) …
ORUFI07G05420.1	0.00270143	0.0411535	-0.495681	1458.75	1499.4	1022.04	1075.96	down	ORUFI07G05420	7	4228571	4231672	GO:0003713;GO:0006355	transcription coactivator activity;regulation of transcription, DNA-templated	Interacting selectively and non-covalently with a activating transcription factor and also with the basal transcription machinery in order to increase the frequency, rate or extent of transcription. Cofactors generally do not bind the template nucleic acid, but rather mediate protein-protein interactions between activating transcription factors and the basal transcription machinery. [GOC:txnOH, P…
ORUFI05G09910.1	0.00270921	0.0412357	-0.643327	1283.72	1368.18	795.949	901.889	down	ORUFI05G09910	5	8781951	8793163	GO:0004674;GO:0016310;GO:0016740;GO:0016301;GO:0005524;GO:0000166;GO:0006468;GO:0004672;GO:0016021;GO:0016020;	protein serine/threonine kinase activity;phosphorylation;transferase activity;kinase activity;ATP binding;nucleotide binding;protein phosphorylation;protein kinase activity;integral component of membrane;membrane;	Catalysis of the reactions: ATP + protein serine = ADP + protein serine phosphate, and ATP + protein threonine = ADP + protein threonine phosphate. [GOC:bf];The process of introducing a phosphate group into a molecule, usually with the formation of a phosphoric ester, a phosphoric anhydride or a phosphoric amide. [ISBN:0198506732];Catalysis of the transfer of a group, e.g. a methyl group, glycosy…
ORUFI05G24740.1	0.00272026	0.0413145	-0.802317	440.856	518.601	253.605	296.574	down	ORUFI05G24740	5	22881641	22884492	GO:0035335;GO:0016311;GO:0016791;GO:0008138;GO:0004725;GO:0006470	peptidyl-tyrosine dephosphorylation;dephosphorylation;phosphatase activity;protein tyrosine/serine/threonine phosphatase activity;protein tyrosine phosphatase activity;protein dephosphorylation	The removal of phosphoric residues from peptidyl-O-phospho-tyrosine to form peptidyl-tyrosine. [GOC:bf];The process of removing one or more phosphoric (ester or anhydride) residues from a molecule. [ISBN:0198506732];Catalysis of the hydrolysis of phosphoric monoesters, releasing inorganic phosphate. [EC:3.1.3, EC:3.1.3.41, GOC:curators, GOC:pg];Catalysis of the reactions: protein serine + H2O = p…
ORUFI08G08590.1	0.00271863	0.0413145	-0.696636	3162.52	3869.24	2093.65	2245.01	down	ORUFI08G08590	8	7884642	7889698	GO:0008152;GO:0003824	metabolic process;catalytic activity	The chemical reactions and pathways, including anabolism and catabolism, by which living organisms transform chemical substances. Metabolic processes typically transform small molecules, but also include macromolecular processes such as DNA repair and replication, and protein synthesis and degradation. [GOC:go_curators, ISBN:0198547684];Catalysis of a biochemical reaction at physiological tempera…
ORUFI06G12670.1	0.0027546	0.0416658	-Inf	36.6589	91.6336	0	0	down	ORUFI06G12670	6	10324134	10329739	GO:0003723	RNA binding	Interacting selectively and non-covalently with an RNA molecule or a portion thereof. [GOC:jl, GOC:mah]
ORUFI09G02590.1	0.00275275	0.0416658	-0.424655	7848.25	7972.36	5862.01	5924.61	down	ORUFI09G02590	9	3544686	3548154
ORUFI12G14230.1	0.00276238	0.0417262	-0.667342	524.43	503.338	318.047	329.104	down	ORUFI12G14230	12	15991181	15995960	GO:0003924;GO:0005525	GTPase activity;GTP binding	Catalysis of the reaction: GTP + H2O = GDP + phosphate. [ISBN:0198547684];Interacting selectively and non-covalently with GTP, guanosine triphosphate. [GOC:ai]
ORUFI08G11040.1	0.00277493	0.0418512	-1.82346	1793.98	1982.33	683.077	383.895	down	ORUFI08G11040	8	11011963	11015878	GO:0016758;GO:0009247	transferase activity, transferring hexosyl groups;glycolipid biosynthetic process	Catalysis of the transfer of a hexosyl group from one compound (donor) to another (acceptor). [GOC:jl];The chemical reactions and pathways resulting in the formation of glycolipid, a class of 1,2-di-O-acylglycerols joined at oxygen 3 by a glycosidic linkage to a carbohydrate part (usually a mono-, di- or tri-saccharide). [CHEBI:33563, GOC:go_curators]
ORUFI05G11930.1	0.00280841	0.0420863	-0.46753	3513.78	3869.1	2703.26	2636.05	down	ORUFI05G11930	5	12094452	12100465	GO:0008234;GO:0006508;GO:0004197;GO:0050790	cysteine-type peptidase activity;proteolysis;cysteine-type endopeptidase activity;regulation of catalytic activity	Catalysis of the hydrolysis of peptide bonds in a polypeptide chain by a mechanism in which the sulfhydryl group of a cysteine residue at the active center acts as a nucleophile. [GOC:mah, http://merops.sanger.ac.uk/about/glossary.htm#CATTYPE];The hydrolysis of proteins into smaller polypeptides and/or amino acids by cleavage of their peptide bonds. [GOC:bf, GOC:mah];Catalysis of the hydrolysis o…
ORUFI05G23460.2	0.00280979	0.0420863	-1.29338	413.635	355.672	127.343	186.53	down	ORUFI05G23460	5	21946536	21964028	GO:0016788;	hydrolase activity, acting on ester bonds;	Catalysis of the hydrolysis of any ester bond. [GOC:jl];
ORUFI06G07980.1	0.00280827	0.0420863	-1.44906	89.8698	90.0605	36.5758	29.3254	down	ORUFI06G07980	6	5727160	5729366	GO:0005992;GO:0016787;GO:0016311;GO:0004805;GO:0003824	trehalose biosynthetic process;hydrolase activity;dephosphorylation;trehalose-phosphatase activity;catalytic activity	The chemical reactions and pathways resulting in the formation of trehalose, a disaccharide isomeric with sucrose and obtained from certain lichens and fungi. [GOC:jl, ISBN:0028623819];Catalysis of the hydrolysis of various bonds, e.g. C-O, C-N, C-C, phosphoric anhydride bonds, etc. Hydrolase is the systematic name for any enzyme of EC class 3. [ISBN:0198506732];The process of removing one or mor…
ORUFI06G29270.1	0.00283802	0.0424582	-0.672869	1004.49	1222.82	722.619	674.483	down	ORUFI06G29270	6	27071946	27076140
ORUFI01G22580.1	0.00284207	0.0424934	-0.766464	3114.73	3876.61	1960.26	2149.64	down	ORUFI01G22580	1	19806303	19811051
ORUFI02G34240.2	0.00286827	0.0427316	-0.817679	2610.78	3361.26	1695.34	1692.92	down	ORUFI02G34240	2	29559527	29562419
ORUFI07G09050.1	0.00287202	0.0427367	-0.591938	1247.94	1488	893.635	921.527	down	ORUFI07G09050	7	7617986	7621057
ORUFI04G31170.1	0.002892	0.0429161	-0.480927	1820.15	1799.21	1242.59	1350.74	down	ORUFI04G31170	4	29497032	29516439	GO:0009506	plasmodesma	A fine cytoplasmic channel, found in all higher plants, that connects the cytoplasm of one cell to that of an adjacent cell. [ISBN:0198506732]
ORUFI10G14820.1	0.00290458	0.0430163	-1.26757	112.622	104.07	46.4611	43.5437	down	ORUFI10G14820	10	16326255	16327219
ORUFI01G06140.1	0.00292154	0.0431653	-0.46211	2738.33	2936.05	1985.73	2133.45	down	ORUFI01G06140	1	4282618	4294279	GO:0016021;GO:0016020	integral component of membrane;membrane	The component of a membrane consisting of the gene products and protein complexes having at least some part of their peptide sequence embedded in the hydrophobic region of the membrane. [GOC:dos, GOC:go_curators];A lipid bilayer along with all the proteins and protein complexes embedded in it an attached to it. [GOC:dos, GOC:mah, ISBN:0815316194]
ORUFI04G27530.2	0.00292958	0.043182	-0.81945	1243.04	1209.81	680.036	709.892	down	ORUFI04G27530	4	27099725	27101971	GO:0006914	autophagy	The process in which cells digest parts of their own cytoplasm; allows for both recycling of macromolecular constituents under conditions of cellular stress and remodeling the intracellular structure for cell differentiation. [GOC:autophagy, ISBN:0198547684, PMID:11099404, PMID:9412464]
ORUFI07G23280.1	0.00292875	0.043182	-0.610928	953.303	1131.76	671.215	694.033	down	ORUFI07G23280	7	22237707	22241804	GO:0046872	metal ion binding	Interacting selectively and non-covalently with any metal ion. [GOC:ai]
ORUFI09G12690.1	0.00294128	0.0433289	-0.590489	4764.07	5716.57	3431.47	3528.91	down	ORUFI09G12690	9	14139207	14143909	GO:0008234;GO:0006508;GO:0008233;GO:0016787	cysteine-type peptidase activity;proteolysis;peptidase activity;hydrolase activity	Catalysis of the hydrolysis of peptide bonds in a polypeptide chain by a mechanism in which the sulfhydryl group of a cysteine residue at the active center acts as a nucleophile. [GOC:mah, http://merops.sanger.ac.uk/about/glossary.htm#CATTYPE];The hydrolysis of proteins into smaller polypeptides and/or amino acids by cleavage of their peptide bonds. [GOC:bf, GOC:mah];Catalysis of the hydrolysis o…
ORUFI07G27550.1	0.00294427	0.0433474	-0.534319	1224.05	1173.79	783.908	871.763	down	ORUFI07G27550	7	25428281	25429894
ORUFI03G04980.1	0.00296537	0.0434861	-0.96138	391.741	528.041	237.093	235.275	down	ORUFI03G04980	3	3374941	3379678	GO:0016021;GO:0016020	integral component of membrane;membrane	The component of a membrane consisting of the gene products and protein complexes having at least some part of their peptide sequence embedded in the hydrophobic region of the membrane. [GOC:dos, GOC:go_curators];A lipid bilayer along with all the proteins and protein complexes embedded in it an attached to it. [GOC:dos, GOC:mah, ISBN:0815316194]
ORUFI10G00410.1	0.00296587	0.0434861	-1.46908	97.833	99.897	29.656	41.7664	down	ORUFI10G00410	10	633763	640060	GO:0055085;GO:0022857;GO:0016020;GO:0016021	transmembrane transport;transmembrane transporter activity;membrane;integral component of membrane	The process in which a solute is transported across a lipid bilayer, from one side of a membrane to the other [GOC:dph, GOC:jid];Enables the transfer of a substance from one side of a membrane to the other. [GOC:mtg_transport, ISBN:0815340729];A lipid bilayer along with all the proteins and protein complexes embedded in it an attached to it. [GOC:dos, GOC:mah, ISBN:0815316194];The component of a …
ORUFI02G29630.2	0.00298734	0.0434948	-0.611124	1051.14	1169.79	773.034	680.974	down	ORUFI02G29630	2	26157206	26165124	GO:0016021;GO:0016020	integral component of membrane;membrane	The component of a membrane consisting of the gene products and protein complexes having at least some part of their peptide sequence embedded in the hydrophobic region of the membrane. [GOC:dos, GOC:go_curators];A lipid bilayer along with all the proteins and protein complexes embedded in it an attached to it. [GOC:dos, GOC:mah, ISBN:0815316194]
ORUFI03G13390.1	0.00298297	0.0434948	-0.529875	3093.11	3386.28	2084.82	2402.9	down	ORUFI03G13390	3	9280177	9284617	GO:0016021;GO:0016020	integral component of membrane;membrane	The component of a membrane consisting of the gene products and protein complexes having at least some part of their peptide sequence embedded in the hydrophobic region of the membrane. [GOC:dos, GOC:go_curators];A lipid bilayer along with all the proteins and protein complexes embedded in it an attached to it. [GOC:dos, GOC:mah, ISBN:0815316194]
ORUFI06G25660.1	0.00297592	0.0434948	-0.47186	6050.09	5855.38	4011.96	4572.3	down	ORUFI06G25660	6	24442640	24450585	GO:0005509;GO:0016021;GO:0016020	calcium ion binding;integral component of membrane;membrane	Interacting selectively and non-covalently with calcium ions (Ca2+). [GOC:ai];The component of a membrane consisting of the gene products and protein complexes having at least some part of their peptide sequence embedded in the hydrophobic region of the membrane. [GOC:dos, GOC:go_curators];A lipid bilayer along with all the proteins and protein complexes embedded in it an attached to it. [GOC:dos…
ORUFI07G03460.3	0.00298218	0.0434948	-0.736686	649.842	663.937	371.312	417.109	down	ORUFI07G03460	7	2906794	2911079	GO:0003697;GO:1990879	single-stranded DNA binding;CST complex	Interacting selectively and non-covalently with single-stranded DNA. [GOC:elh, GOC:vw, PMID:22976174];A complex formed by the association of Cdc13 (CTC1 in mammals) with Stn1 in yeast (OBFC1 in mammals) and Ten1 protein (also TEN1 in mammals) with single-stranded telomeric DNA. The CST complex plays a role in telomere protection. [GOC:BHF, GOC:BHF_telomere, GOC:nc, IntAct:EBI-10043724, IntAct:EBI…
ORUFI07G14410.1	0.00296962	0.0434948	-0.547495	2246.75	2613.76	1594.51	1731.08	down	ORUFI07G14410	7	14916885	14920294	GO:0004185;GO:0004180;GO:0006508;GO:0008233;GO:0016787	serine-type carboxypeptidase activity;carboxypeptidase activity;proteolysis;peptidase activity;hydrolase activity	Catalysis of the hydrolysis of a peptide bond not more than three residues from the C-terminus of a polypeptide chain by a catalytic mechanism that involves a catalytic triad consisting of a serine nucleophile that is activated by a proton relay involving an acidic residue (e.g. aspartate or glutamate) and a basic residue (usually histidine). [http://merops.sanger.ac.uk/about/glossary.htm#CARBOXY…
ORUFI03G41030.2	0.00300253	0.0436397	-0.749864	966.553	1146.29	629.351	627.069	down	ORUFI03G41030	3	32803812	32806478	GO:0003924;GO:0005525	GTPase activity;GTP binding	Catalysis of the reaction: GTP + H2O = GDP + phosphate. [ISBN:0198547684];Interacting selectively and non-covalently with GTP, guanosine triphosphate. [GOC:ai]
ORUFI01G02540.1	0.00300858	0.0436537	-0.445405	2229.68	2277.53	1686.44	1623.56	down	ORUFI01G02540	1	1866785	1869653	GO:0046872	metal ion binding	Interacting selectively and non-covalently with any metal ion. [GOC:ai]
ORUFI01G36120.1	0.00301215	0.0436537	-0.66613	1075.08	962.193	699.979	583.902	down	ORUFI01G36120	1	30293739	30297044	GO:0003723;GO:0003676	RNA binding;nucleic acid binding	Interacting selectively and non-covalently with an RNA molecule or a portion thereof. [GOC:jl, GOC:mah];Interacting selectively and non-covalently with any nucleic acid. [GOC:jl]
ORUFI07G21020.1	0.00302796	0.0437987	-0.483169	1350.32	1378.93	986.558	965.959	down	ORUFI07G21020	7	20543211	20546766	GO:0046872	metal ion binding	Interacting selectively and non-covalently with any metal ion. [GOC:ai]
ORUFI09G16150.1	0.00302754	0.0437987	-0.548932	1094.36	999.672	691.974	739.354	down	ORUFI09G16150	9	16694990	16700372
ORUFI01G37940.1	0.00304565	0.0439344	-1.17917	2924.26	3931.25	1342.38	1685.04	down	ORUFI01G37940	1	31660438	31698332	GO:0004674;GO:0016310;GO:0016740;GO:0016301;GO:0005524;GO:0000166;GO:0006468;GO:0004672;GO:0016021;GO:0016020	protein serine/threonine kinase activity;phosphorylation;transferase activity;kinase activity;ATP binding;nucleotide binding;protein phosphorylation;protein kinase activity;integral component of membrane;membrane	Catalysis of the reactions: ATP + protein serine = ADP + protein serine phosphate, and ATP + protein threonine = ADP + protein threonine phosphate. [GOC:bf];The process of introducing a phosphate group into a molecule, usually with the formation of a phosphoric ester, a phosphoric anhydride or a phosphoric amide. [ISBN:0198506732];Catalysis of the transfer of a group, e.g. a methyl group, glycosy…
ORUFI04G21540.3	0.00305299	0.0439895	-0.875224	201.133	224.029	115.696	116.089	down	ORUFI04G21540	4	22543000	22545386
ORUFI04G21540.4	0.00305299	0.0439895	-0.875224	201.133	224.029	115.696	116.089	down	ORUFI04G21540	4	22543000	22545386
ORUFI01G27410.2	0.00305815	0.0440209	-1.9593	81.5038	99.1979	29.1909	17.2769	down	ORUFI01G27410	1	23781563	23783905
ORUFI09G05300.1	0.00306204	0.0440305	-0.418418	6866.19	6769.84	5224.21	4978.89	down	ORUFI09G05300	9	6645694	6648483	GO:0003700;GO:0006355	transcription factor activity, sequence-specific DNA binding;regulation of transcription, DNA-templated	Interacting selectively and non-covalently with a specific DNA sequence in order to modulate transcription. The transcription factor may or may not also interact selectively with a protein or macromolecular complex. [GOC:curators, GOC:txnOH];Any process that modulates the frequency, rate or extent of cellular DNA-templated transcription. [GOC:go_curators, GOC:txnOH]
ORUFI05G18410.1	0.00307048	0.0440895	-0.512448	5419.49	5855.94	3666.48	4237.96	down	ORUFI05G18410	5	18200684	18202801	GO:0005634;GO:0006355;GO:0006351;GO:0003677	nucleus;regulation of transcription, DNA-templated;transcription, DNA-templated;DNA binding	A membrane-bounded organelle of eukaryotic cells in which chromosomes are housed and replicated. In most cells, the nucleus contains all of the cell's chromosomes except the organellar chromosomes, and is the site of RNA synthesis and processing. In some species, or in specialized cell types, RNA metabolism or DNA replication may be absent. [GOC:go_curators];Any process that modulates the frequen…
ORUFI01G38840.2	0.00308565	0.0442306	-0.858448	774.701	592.398	382.563	371.454	down	ORUFI01G38840	1	32327777	32332204	GO:0016021;GO:0016020	integral component of membrane;membrane	The component of a membrane consisting of the gene products and protein complexes having at least some part of their peptide sequence embedded in the hydrophobic region of the membrane. [GOC:dos, GOC:go_curators];A lipid bilayer along with all the proteins and protein complexes embedded in it an attached to it. [GOC:dos, GOC:mah, ISBN:0815316194]
ORUFI08G15210.3	0.00309969	0.0443556	-1.49971	4159.98	6627.65	1939.76	1875.02	down	ORUFI08G15210	8	16505199	16510452	GO:0016021;GO:0016020	integral component of membrane;membrane	The component of a membrane consisting of the gene products and protein complexes having at least some part of their peptide sequence embedded in the hydrophobic region of the membrane. [GOC:dos, GOC:go_curators];A lipid bilayer along with all the proteins and protein complexes embedded in it an attached to it. [GOC:dos, GOC:mah, ISBN:0815316194]
ORUFI03G32590.1	0.00311718	0.0445268	-0.668448	1593.77	1901.28	1034.01	1165.02	down	ORUFI03G32590	3	26918525	26926875	GO:0016021;GO:0016020	integral component of membrane;membrane	The component of a membrane consisting of the gene products and protein complexes having at least some part of their peptide sequence embedded in the hydrophobic region of the membrane. [GOC:dos, GOC:go_curators];A lipid bilayer along with all the proteins and protein complexes embedded in it an attached to it. [GOC:dos, GOC:mah, ISBN:0815316194]
ORUFI01G27880.1	0.00312386	0.0445356	-0.441295	14885.9	15451.2	11331.8	11010.6	down	ORUFI01G27880	1	24186610	24194269	GO:0015629;GO:0005885;GO:0034314;GO:0030833;GO:0003779;GO:0005856;GO:0005737;GO:0030041	actin cytoskeleton;Arp2/3 protein complex;Arp2/3 complex-mediated actin nucleation;regulation of actin filament polymerization;actin binding;cytoskeleton;cytoplasm;actin filament polymerization	The part of the cytoskeleton (the internal framework of a cell) composed of actin and associated proteins. Includes actin cytoskeleton-associated complexes. [GOC:jl, ISBN:0395825172, ISBN:0815316194];A stable protein complex that contains two actin-related proteins, Arp2 and Arp3, and five novel proteins (ARPC1-5), and functions in the nucleation of branched actin filaments. [GOC:jl, GOC:vw, PMID…
ORUFI01G46180.1	0.00312652	0.0445356	-0.498557	1993.06	2275.53	1503.56	1517.81	down	ORUFI01G46180	1	37664316	37667233	GO:0016021;GO:0016020	integral component of membrane;membrane	The component of a membrane consisting of the gene products and protein complexes having at least some part of their peptide sequence embedded in the hydrophobic region of the membrane. [GOC:dos, GOC:go_curators];A lipid bilayer along with all the proteins and protein complexes embedded in it an attached to it. [GOC:dos, GOC:mah, ISBN:0815316194]
ORUFI02G40140.3	0.0031257	0.0445356	-0.924546	2281.15	2309.47	1309.03	1109.52	down	ORUFI02G40140	2	33817629	33834696	GO:0000148;GO:0006075;GO:0003843;GO:0016020;GO:0016021	1,3-beta-D-glucan synthase complex;(1->3)-beta-D-glucan biosynthetic process;1,3-beta-D-glucan synthase activity;membrane;integral component of membrane	A protein complex that catalyzes the transfer of a glucose group from UDP-glucose to a (1->3)-beta-D-glucan chain. [EC:2.4.1.34];The chemical reactions and pathways resulting in the formation of (1->3)-beta-D-glucans, compounds composed of glucose residues linked by (1->3)-beta-D-glucosidic bonds. [GOC:ai];Catalysis of the reaction: UDP-glucose + [(1->3)-beta-D-glucosyl](n) = UDP + [(1->3)-beta-D…
ORUFI01G30560.2	0.00313746	0.0446017	-0.496704	1552.25	1672.12	1099.25	1185.94	down	ORUFI01G30560	1	26293990	26305934	GO:0042626;GO:0055085;GO:0016887;GO:0005524;GO:0000166;GO:0016021;GO:0016020	ATPase activity, coupled to transmembrane movement of substances;transmembrane transport;ATPase activity;ATP binding;nucleotide binding;integral component of membrane;membrane	Catalysis of the reaction: ATP + H2O = ADP + phosphate, to directly drive the active transport of a substance across a membrane. [EC:3.6.1.3, GOC:jl];The process in which a solute is transported across a lipid bilayer, from one side of a membrane to the other [GOC:dph, GOC:jid];Catalysis of the reaction: ATP + H2O = ADP + phosphate + 2 H+. May or may not be coupled to another reaction. [EC:3.6.1.…
ORUFI04G04970.1	0.00314646	0.0446078	-1.32699	1209.26	1672.12	496.244	652.267	down	ORUFI04G04970	4	5870968	5877720	GO:0043531	ADP binding	Interacting selectively and non-covalently with ADP, adenosine 5'-diphosphate. [GOC:jl]
ORUFI11G14490.1	0.00314367	0.0446078	-0.778994	310.563	349.235	190.787	193.725	down	ORUFI11G14490	11	16839422	16843825
ORUFI01G26820.1	0.00316295	0.0446859	-0.59611	698.482	654.44	458.68	436.326	down	ORUFI01G26820	1	23330509	23337522	GO:0003723;GO:0005524;GO:0003676	RNA binding;ATP binding;nucleic acid binding	Interacting selectively and non-covalently with an RNA molecule or a portion thereof. [GOC:jl, GOC:mah];Interacting selectively and non-covalently with ATP, adenosine 5'-triphosphate, a universally important coenzyme and enzyme regulator. [ISBN:0198506732];Interacting selectively and non-covalently with any nucleic acid. [GOC:jl]
ORUFI02G04030.1	0.00316135	0.0446859	-0.43687	2478	2553.47	1828.67	1888.25	down	ORUFI02G04030	2	2577950	2586712	GO:0042752	regulation of circadian rhythm	Any process that modulates the frequency, rate or extent of a circadian rhythm. A circadian rhythm is a biological process in an organism that recurs with a regularity of approximately 24 hours. [GOC:dph, GOC:jl, GOC:tb]
ORUFI02G06380.1	0.00315888	0.0446859	-0.721835	698.482	601.404	359.827	428.328	down	ORUFI02G06380	2	4242720	4245766	GO:0004674;GO:0005524;GO:0000166;GO:0006468;GO:0004672;GO:0016021;GO:0016020	protein serine/threonine kinase activity;ATP binding;nucleotide binding;protein phosphorylation;protein kinase activity;integral component of membrane;membrane	Catalysis of the reactions: ATP + protein serine = ADP + protein serine phosphate, and ATP + protein threonine = ADP + protein threonine phosphate. [GOC:bf];Interacting selectively and non-covalently with ATP, adenosine 5'-triphosphate, a universally important coenzyme and enzyme regulator. [ISBN:0198506732];Interacting selectively and non-covalently with a nucleotide, any compound consisting of …
ORUFI09G17020.1	0.00316376	0.0446859	-1.91178	78.4939	57.0383	20.8546	15.1651	down	ORUFI09G17020	9	17243687	17246146	GO:0055114;GO:0016491;GO:0005576;GO:0046872;GO:0005507	oxidation-reduction process;oxidoreductase activity;extracellular region;metal ion binding;copper ion binding	A metabolic process that results in the removal or addition of one or more electrons to or from a substance, with or without the concomitant removal or addition of a proton or protons. [GOC:dhl, GOC:ecd, GOC:jh2, GOC:jid, GOC:mlg, GOC:rph];Catalysis of an oxidation-reduction (redox) reaction, a reversible chemical reaction in which the oxidation state of an atom or atoms within a molecule is alte…
ORUFI12G21550.1	0.00316746	0.0446859	-0.748289	4365.54	5495.63	2848.94	3021.5	down	ORUFI12G21550	12	22667381	22671614	GO:0003333;GO:0015171;GO:0016020;GO:0016021	amino acid transmembrane transport;amino acid transmembrane transporter activity;membrane;integral component of membrane	The directed movement of amino acids, organic acids containing one or more amino substituents across a membrane by means of some agent such as a transporter or pore. [GOC:dph, GOC:tb];Enables the transfer of amino acids from one side of a membrane to the other. Amino acids are organic molecules that contain an amino group and a carboxyl group. [GOC:ai, GOC:mtg_transport, ISBN:0815340729];A lipid …
ORUFI02G07100.1	0.00318032	0.0447171	-0.554845	5554.17	4729.96	3368.99	3631.72	down	ORUFI02G07100	2	4767358	4789024	GO:0005634;GO:0046872	nucleus;metal ion binding	A membrane-bounded organelle of eukaryotic cells in which chromosomes are housed and replicated. In most cells, the nucleus contains all of the cell's chromosomes except the organellar chromosomes, and is the site of RNA synthesis and processing. In some species, or in specialized cell types, RNA metabolism or DNA replication may be absent. [GOC:go_curators];Interacting selectively and non-covale…
ORUFI07G02840.1	0.00317348	0.0447171	-0.490547	7043.78	6435.99	4492.74	5101.55	down	ORUFI07G02840	7	2253820	2268851
ORUFI11G20760.1	0.00317568	0.0447171	-0.591329	754.001	856.854	523.711	545.464	down	ORUFI11G20760	11	23285425	23288687	GO:0006468;GO:0004672;GO:0005524;GO:0016021;GO:0016020	protein phosphorylation;protein kinase activity;ATP binding;integral component of membrane;membrane	The process of introducing a phosphate group on to a protein. [GOC:hb];Catalysis of the phosphorylation of an amino acid residue in a protein, usually according to the reaction: a protein + ATP = a phosphoprotein + ADP. [MetaCyc:PROTEIN-KINASE-RXN];Interacting selectively and non-covalently with ATP, adenosine 5'-triphosphate, a universally important coenzyme and enzyme regulator. [ISBN:019850673…
ORUFI08G08360.2	0.00319209	0.0447304	-1.35181	160.401	245.165	79.4921	79.408	down	ORUFI08G08360	8	7632720	7636676
ORUFI01G13190.2	0.00319931	0.0447708	-0.930901	5016.86	6438.33	2760.41	3248.19	down	ORUFI01G13190	1	9919687	9924546	GO:0007165;GO:0004674;GO:0016310;GO:0016740;GO:0016301;GO:0005524;GO:0000166;GO:0006468;GO:0004672	signal transduction;protein serine/threonine kinase activity;phosphorylation;transferase activity;kinase activity;ATP binding;nucleotide binding;protein phosphorylation;protein kinase activity	The cellular process in which a signal is conveyed to trigger a change in the activity or state of a cell. Signal transduction begins with reception of a signal (e.g. a ligand binding to a receptor or receptor activation by a stimulus such as light), or for signal transduction in the absence of ligand, signal-withdrawal or the activity of a constitutively active receptor. Signal transduction ends…
ORUFI05G13270.1	0.00320722	0.0448419	-0.491669	1263.87	1355.91	929.223	933.968	down	ORUFI05G13270	5	13510090	13511905
ORUFI01G46470.1	0.0032203	0.0449337	-0.532286	1109.15	1242.84	796.305	829.996	down	ORUFI01G46470	1	37847933	37853300	GO:0055085;GO:0016021;GO:0016020	transmembrane transport;integral component of membrane;membrane	The process in which a solute is transported across a lipid bilayer, from one side of a membrane to the other [GOC:dph, GOC:jid];The component of a membrane consisting of the gene products and protein complexes having at least some part of their peptide sequence embedded in the hydrophobic region of the membrane. [GOC:dos, GOC:go_curators];A lipid bilayer along with all the proteins and protein c…
ORUFI05G01980.3	0.00322576	0.0449503	-0.587103	3090.84	3655.46	2149.44	2341.42	down	ORUFI05G01980	5	1379731	1387351	GO:0005634;GO:0003677	nucleus;DNA binding	A membrane-bounded organelle of eukaryotic cells in which chromosomes are housed and replicated. In most cells, the nucleus contains all of the cell's chromosomes except the organellar chromosomes, and is the site of RNA synthesis and processing. In some species, or in specialized cell types, RNA metabolism or DNA replication may be absent. [GOC:go_curators];Any molecular function by which a gene…
ORUFI01G34210.1	0.0032528	0.0450097	-0.441855	2163.73	2092	1589.7	1543.31	down	ORUFI01G34210	1	28953149	28957905
ORUFI01G39520.1	0.00324105	0.0450097	-0.637906	719.578	835.622	524.462	474.979	down	ORUFI01G39520	1	32784690	32789973	GO:0006468;GO:0004672;GO:0005524	protein phosphorylation;protein kinase activity;ATP binding	The process of introducing a phosphate group on to a protein. [GOC:hb];Catalysis of the phosphorylation of an amino acid residue in a protein, usually according to the reaction: a protein + ATP = a phosphoprotein + ADP. [MetaCyc:PROTEIN-KINASE-RXN];Interacting selectively and non-covalently with ATP, adenosine 5'-triphosphate, a universally important coenzyme and enzyme regulator. [ISBN:019850673…
ORUFI01G47300.3	0.00324544	0.0450097	-0.490278	2272.35	2248.08	1506.5	1711.54	down	ORUFI01G47300	1	38486173	38495702	GO:0005634;GO:0006355;GO:0006351;GO:0000989;	nucleus;regulation of transcription, DNA-templated;transcription, DNA-templated;transcription factor activity, transcription factor binding;	A membrane-bounded organelle of eukaryotic cells in which chromosomes are housed and replicated. In most cells, the nucleus contains all of the cell's chromosomes except the organellar chromosomes, and is the site of RNA synthesis and processing. In some species, or in specialized cell types, RNA metabolism or DNA replication may be absent. [GOC:go_curators];Any process that modulates the frequen…
ORUFI02G33890.2	0.00324446	0.0450097	-0.584216	2465.72	2954.33	1764.02	1851.22	down	ORUFI02G33890	2	29231449	29239891	GO:0006468;GO:0004672;GO:0005524	protein phosphorylation;protein kinase activity;ATP binding	The process of introducing a phosphate group on to a protein. [GOC:hb];Catalysis of the phosphorylation of an amino acid residue in a protein, usually according to the reaction: a protein + ATP = a phosphoprotein + ADP. [MetaCyc:PROTEIN-KINASE-RXN];Interacting selectively and non-covalently with ATP, adenosine 5'-triphosphate, a universally important coenzyme and enzyme regulator. [ISBN:019850673…
ORUFI03G18290.2	0.00324867	0.0450097	-26.6263	73.1851	321.883	1.89154e-06	1.92234e-06	down	ORUFI03G18290	3	13099057	13105639	GO:0015031;GO:0030131;GO:0030117;GO:0016192;GO:0006886;GO:0008565;GO:0005737;GO:0016020	protein transport;clathrin adaptor complex;membrane coat;vesicle-mediated transport;intracellular protein transport;protein transporter activity;cytoplasm;membrane	The directed movement of proteins into, out of or within a cell, or between cells, by means of some agent such as a transporter or pore. [GOC:ai];A membrane coat adaptor complex that links clathrin to a membrane. [GOC:mah];Any of several different proteinaceous coats that can associate with membranes. Membrane coats include those formed by clathrin plus an adaptor complex, the COPI and COPII comp…
ORUFI06G24450.1	0.0032409	0.0450097	-0.422099	3495.92	3660.8	2635.46	2705.87	down	ORUFI06G24450	6	23493224	23498753	GO:0006508;GO:0008236	proteolysis;serine-type peptidase activity	The hydrolysis of proteins into smaller polypeptides and/or amino acids by cleavage of their peptide bonds. [GOC:bf, GOC:mah];Catalysis of the hydrolysis of peptide bonds in a polypeptide chain by a catalytic mechanism that involves a catalytic triad consisting of a serine nucleophile that is activated by a proton relay involving an acidic residue (e.g. aspartate or glutamate) and a basic residue…
ORUFI06G29550.1	0.00325343	0.0450097	-0.45144	3017.19	3349.79	2332.84	2323.41	down	ORUFI06G29550	6	27260235	27265289	GO:0016021;GO:0016020	integral component of membrane;membrane	The component of a membrane consisting of the gene products and protein complexes having at least some part of their peptide sequence embedded in the hydrophobic region of the membrane. [GOC:dos, GOC:go_curators];A lipid bilayer along with all the proteins and protein complexes embedded in it an attached to it. [GOC:dos, GOC:mah, ISBN:0815316194]
ORUFI07G19500.1	0.00324928	0.0450097	-0.52302	1880.44	2202.48	1410.64	1430.72	down	ORUFI07G19500	7	19493091	19498883	GO:0003951;GO:0016310;GO:0016301;GO:0008152	NAD+ kinase activity;phosphorylation;kinase activity;metabolic process	Catalysis of the reaction: ATP + NAD(+) = ADP + 2 H(+) + NADP(+). [EC:2.7.1.23, RHEA:18632];The process of introducing a phosphate group into a molecule, usually with the formation of a phosphoric ester, a phosphoric anhydride or a phosphoric amide. [ISBN:0198506732];Catalysis of the transfer of a phosphate group, usually from ATP, to a substrate molecule. [ISBN:0198506732];The chemical reactions…
ORUFI06G15660.1	0.00325939	0.0450423	-1.17849	742.848	1076.72	410.242	393.671	down	ORUFI06G15660	6	14298637	14305465	GO:0016567;GO:0004842;GO:0016740	protein ubiquitination;ubiquitin-protein transferase activity;transferase activity	The process in which one or more ubiquitin groups are added to a protein. [GOC:ai];Catalysis of the transfer of ubiquitin from one protein to another via the reaction X-Ub + Y --> Y-Ub + X, where both X-Ub and Y-Ub are covalent linkages. [GOC:BioGRID, GOC:jh2, PMID:9635407];Catalysis of the transfer of a group, e.g. a methyl group, glycosyl group, acyl group, phosphorus-containing, or other group…
ORUFI06G28850.1	0.00326279	0.0450644	-0.715822	2690.05	3280.56	1711.61	1923.64	down	ORUFI06G28850	6	26803029	26810066	GO:0004707;GO:0000165;GO:0005622;GO:0004674;GO:0016310;GO:0016740;GO:0016301;GO:0005524;GO:0000166;GO:0006468;GO:0004672	MAP kinase activity;MAPK cascade;intracellular;protein serine/threonine kinase activity;phosphorylation;transferase activity;kinase activity;ATP binding;nucleotide binding;protein phosphorylation;protein kinase activity	Catalysis of the reaction: protein + ATP = protein phosphate + ADP. This reaction is the phosphorylation of proteins. Mitogen-activated protein kinase; a family of protein kinases that perform a crucial step in relaying signals from the plasma membrane to the nucleus. They are activated by a wide range of proliferation- or differentiation-inducing signals; activation is strong with agonists such …
ORUFI04G30620.1	0.00328589	0.0452583	-0.786003	331.745	367.111	191.758	213.542	down	ORUFI04G30620	4	29174564	29180955	GO:0055114;GO:0015035;GO:0042246;GO:0005739	oxidation-reduction process;protein disulfide oxidoreductase activity;tissue regeneration;mitochondrion	A metabolic process that results in the removal or addition of one or more electrons to or from a substance, with or without the concomitant removal or addition of a proton or protons. [GOC:dhl, GOC:ecd, GOC:jh2, GOC:jid, GOC:mlg, GOC:rph];Catalysis of the reaction: a protein with reduced sulfide groups = a protein with oxidized disulfide bonds. [MetaCyc:DISULFOXRED-RXN];The regrowth of lost or d…
ORUFI06G24220.1	0.00328253	0.0452583	-0.573539	917.543	1051.98	676.696	646.757	down	ORUFI06G24220	6	23333261	23340151	GO:0019706;GO:0016746;GO:0016740;GO:0016021;GO:0016020	protein-cysteine S-palmitoyltransferase activity;transferase activity, transferring acyl groups;transferase activity;integral component of membrane;membrane	Catalysis of the transfer of a palmitoyl group to a sulfur atom on the cysteine of a protein molecule. [EC:2.3.1.225, GOC:ai, GOC:pr];Catalysis of the transfer of an acyl group from one compound (donor) to another (acceptor). [GOC:jl, ISBN:0198506732];Catalysis of the transfer of a group, e.g. a methyl group, glycosyl group, acyl group, phosphorus-containing, or other groups, from one compound (g…
ORUFI11G10090.1	0.00328097	0.0452583	-0.786781	1874.75	2274.53	1103.2	1301.87	down	ORUFI11G10090	11	8869660	8876915	GO:0006468;GO:0004672;GO:0005524;GO:0008152;GO:0003824	protein phosphorylation;protein kinase activity;ATP binding;metabolic process;catalytic activity	The process of introducing a phosphate group on to a protein. [GOC:hb];Catalysis of the phosphorylation of an amino acid residue in a protein, usually according to the reaction: a protein + ATP = a phosphoprotein + ADP. [MetaCyc:PROTEIN-KINASE-RXN];Interacting selectively and non-covalently with ATP, adenosine 5'-triphosphate, a universally important coenzyme and enzyme regulator. [ISBN:019850673…
ORUFI11G23670.1	0.00329277	0.0453032	-3.21814	709.774	916.572	130.458	44.3085	down	ORUFI11G23670	11	25965753	25969787	GO:0016042;GO:0006629;GO:0016787	lipid catabolic process;lipid metabolic process;hydrolase activity	The chemical reactions and pathways resulting in the breakdown of lipids, compounds soluble in an organic solvent but not, or sparingly, in an aqueous solvent. [GOC:go_curators];The chemical reactions and pathways involving lipids, compounds soluble in an organic solvent but not, or sparingly, in an aqueous solvent. Includes fatty acids; neutral fats, other fatty-acid esters, and soaps; long-chai…
ORUFI06G01790.1	0.00332287	0.0455248	-0.455599	1783.62	1762.3	1309.85	1275.86	down	ORUFI06G01790	6	1375318	1380035
ORUFI07G11320.1	0.00331656	0.0455248	-0.636359	5884.77	5816.91	3371.89	4156.2	down	ORUFI07G11320	7	10923097	10928433	GO:0050661;GO:0005975;GO:0055114;GO:0016491;GO:0006006;GO:0004345;GO:0006098	NADP binding;carbohydrate metabolic process;oxidation-reduction process;oxidoreductase activity;glucose metabolic process;glucose-6-phosphate dehydrogenase activity;pentose-phosphate shunt	Interacting selectively and non-covalently with nicotinamide-adenine dinucleotide phosphate, a coenzyme involved in many redox and biosynthetic reactions; binding may be to either the oxidized form, NADP+, or the reduced form, NADPH. [GOC:ai];The chemical reactions and pathways involving carbohydrates, any of a group of organic compounds based of the general formula Cx(H2O)y. Includes the formati…
ORUFI09G21650.1	0.00332177	0.0455248	-0.846625	402.708	527.354	255.042	262.151	down	ORUFI09G21650	9	20222410	20224797
ORUFI04G12290.2	0.00336508	0.0457471	-1.04809	1090.22	1259.71	584.12	552.326	down	ORUFI04G12290	4	15958131	15962622	GO:0006486;GO:0016757	protein glycosylation;transferase activity, transferring glycosyl groups	A protein modification process that results in the addition of a carbohydrate or carbohydrate derivative unit to a protein amino acid, e.g. the addition of glycan chains to proteins. [GOC:curators, GOC:pr];Catalysis of the transfer of a glycosyl group from one compound (donor) to another (acceptor). [GOC:jl, ISBN:0198506732]
ORUFI08G08570.1	0.00335983	0.0457471	-0.910186	223.316	262.883	126.475	132.239	down	ORUFI08G08570	8	7848889	7851352	GO:0004553;GO:0005975;GO:0016787	hydrolase activity, hydrolyzing O-glycosyl compounds;carbohydrate metabolic process;hydrolase activity	Catalysis of the hydrolysis of any O-glycosyl bond. [GOC:mah];The chemical reactions and pathways involving carbohydrates, any of a group of organic compounds based of the general formula Cx(H2O)y. Includes the formation of carbohydrate derivatives by the addition of a carbohydrate residue to another molecule. [GOC:mah, ISBN:0198506732];Catalysis of the hydrolysis of various bonds, e.g. C-O, C-N,…
ORUFI02G09030.2	0.00337668	0.0458041	-1.06937	532.03	521.056	250.481	251.342	down	ORUFI02G09030	2	6255394	6267719	GO:0006414;GO:0006412;GO:0003746	translational elongation;translation;translation elongation factor activity	The successive addition of amino acid residues to a nascent polypeptide chain during protein biosynthesis. [GOC:ems];The cellular metabolic process in which a protein is formed, using the sequence of a mature mRNA or circRNA molecule to specify the sequence of amino acids in a polypeptide chain. Translation is mediated by the ribosome, and begins with the formation of a ternary complex between am…
ORUFI03G08330.1	0.00337681	0.0458041	-0.511513	2059.04	1954.31	1513.45	1301.87	down	ORUFI03G08330	3	5594150	5599316	GO:0003993;GO:0016787;GO:0046872;GO:0016311	acid phosphatase activity;hydrolase activity;metal ion binding;dephosphorylation	Catalysis of the reaction: an orthophosphoric monoester + H2O = an alcohol + phosphate, with an acid pH optimum. [EC:3.1.3.2];Catalysis of the hydrolysis of various bonds, e.g. C-O, C-N, C-C, phosphoric anhydride bonds, etc. Hydrolase is the systematic name for any enzyme of EC class 3. [ISBN:0198506732];Interacting selectively and non-covalently with any metal ion. [GOC:ai];The process of removi…
ORUFI06G21780.2	0.00339213	0.045937	-0.76798	464.419	472.69	308.14	242.167	down	ORUFI06G21780	6	21100681	21108195
ORUFI10G12240.1	0.00340476	0.0460084	-0.539157	5484.34	6513.38	4063.87	4192.64	down	ORUFI10G12240	10	14148424	14152812	GO:0005524;GO:0000166	ATP binding;nucleotide binding	Interacting selectively and non-covalently with ATP, adenosine 5'-triphosphate, a universally important coenzyme and enzyme regulator. [ISBN:0198506732];Interacting selectively and non-covalently with a nucleotide, any compound consisting of a nucleoside that is esterified with (ortho)phosphate or an oligophosphate at any hydroxyl group on the ribose or deoxyribose. [GOC:mah, ISBN:0198547684]
ORUFI10G10600.1	0.00342019	0.0461422	-0.450016	9353.29	10470	7349.76	7161.61	down	ORUFI10G10600	10	12796130	12799509	GO:0051287;GO:0050662;GO:0003824;GO:0047918	NAD binding;coenzyme binding;catalytic activity;GDP-mannose 3,5-epimerase activity	Interacting selectively and non-covalently with nicotinamide adenine dinucleotide, a coenzyme involved in many redox and biosynthetic reactions; binding may be to either the oxidized form, NAD+, or the reduced form, NADH. [GOC:ai];Interacting selectively and non-covalently with a coenzyme, any of various nonprotein organic cofactors that are required, in addition to an enzyme and a substrate, for…
ORUFI07G15770.1	0.00344124	0.0462762	-0.470091	1717.77	1695.14	1289.05	1174.79	down	ORUFI07G15770	7	16265586	16267953
ORUFI12G11380.1	0.00344591	0.0462795	-0.410541	4622.04	4891.29	3571.58	3585.69	down	ORUFI12G11380	12	11746120	11770868	GO:0004565;GO:0008152;GO:0030246;GO:0016798;GO:0004553;GO:0005975;GO:0016787;GO:0005773;GO:0005774;GO:0009505	beta-galactosidase activity;metabolic process;carbohydrate binding;hydrolase activity, acting on glycosyl bonds;hydrolase activity, hydrolyzing O-glycosyl compounds;carbohydrate metabolic process;hydrolase activity;vacuole;vacuolar membrane;plant-type cell wall	Catalysis of the hydrolysis of terminal, non-reducing beta-D-galactose residues in beta-D-galactosides. [EC:3.2.1.23];The chemical reactions and pathways, including anabolism and catabolism, by which living organisms transform chemical substances. Metabolic processes typically transform small molecules, but also include macromolecular processes such as DNA repair and replication, and protein synt…
ORUFI02G38550.1	0.00346414	0.0463397	-0.877961	228.656	275.185	136.418	137.74	down	ORUFI02G38550	2	32942965	32944922	GO:0009055;GO:0046872;GO:0020037;GO:0022900	electron carrier activity;metal ion binding;heme binding;electron transport chain	Any molecular entity that serves as an electron acceptor and electron donor in an electron transport chain. An electron transport chain is a process in which a series of electron carriers operate together to transfer electrons from donors to any of several different terminal electron acceptors to generate a transmembrane electrochemical gradient. [ISBN:0198506732];Interacting selectively and non-…
ORUFI04G12510.1	0.0034643	0.0463397	-0.773194	978.33	1232.83	614.869	678.926	down	ORUFI04G12510	4	16172758	16177403
ORUFI11G16290.2	0.00349034	0.0465997	-0.452222	2903.14	3253.56	2224.2	2275.82	down	ORUFI11G16290	11	19192728	19199448	GO:0009725;GO:0009734;GO:0005634;GO:0006355;GO:0006351;GO:0003677	response to hormone;auxin-activated signaling pathway;nucleus;regulation of transcription, DNA-templated;transcription, DNA-templated;DNA binding	Any process that results in a change in state or activity of a cell or an organism (in terms of movement, secretion, enzyme production, gene expression, etc.) as a result of a hormone stimulus. [GOC:jl];A series of molecular signals generated by the binding of the plant hormone auxin to a receptor, and ending with modulation of a downstream cellular process, e.g. transcription. [GOC:mah, GOC:sm, …
ORUFI01G25970.1	0.00350346	0.0467109	-0.423001	5242.57	5737.99	4102.72	4087.37	down	ORUFI01G25970	1	22656817	22663495	GO:0005509;GO:0006468;GO:0004672;GO:0005524	calcium ion binding;protein phosphorylation;protein kinase activity;ATP binding	Interacting selectively and non-covalently with calcium ions (Ca2+). [GOC:ai];The process of introducing a phosphate group on to a protein. [GOC:hb];Catalysis of the phosphorylation of an amino acid residue in a protein, usually according to the reaction: a protein + ATP = a phosphoprotein + ADP. [MetaCyc:PROTEIN-KINASE-RXN];Interacting selectively and non-covalently with ATP, adenosine 5'-tripho…
ORUFI02G24640.1	0.00351668	0.0467396	-0.503688	2871.28	2449.65	1874.26	1878.6	down	ORUFI02G24640	2	22163882	22172529	GO:0046983	protein dimerization activity	The formation of a protein dimer, a macromolecular structure consists of two noncovalently associated identical or nonidentical subunits. [ISBN:0198506732]
ORUFI01G03160.1	0.00353788	0.0468594	-0.433061	2252.43	2179.46	1609.33	1673.32	down	ORUFI01G03160	1	2290377	2303901	GO:0008270	zinc ion binding	Interacting selectively and non-covalently with zinc (Zn) ions. [GOC:ai]
ORUFI01G17260.1	0.00353257	0.0468594	-0.969007	655.253	718.483	296.56	405.223	down	ORUFI01G17260	1	13783745	13787754
ORUFI01G40130.1	0.00354008	0.0468594	-0.536148	862.295	927.623	606.96	627.385	down	ORUFI01G40130	1	33237467	33243297	GO:0003677	DNA binding	Any molecular function by which a gene product interacts selectively and non-covalently with DNA (deoxyribonucleic acid). [GOC:dph, GOC:jl, GOC:tb, GOC:vw]
ORUFI03G28090.1	0.0035465	0.0468594	-0.478106	3398.43	3777.08	2490.74	2660.7	down	ORUFI03G28090	3	23115511	23120520	GO:0006468;GO:0004672;GO:0005524	protein phosphorylation;protein kinase activity;ATP binding	The process of introducing a phosphate group on to a protein. [GOC:hb];Catalysis of the phosphorylation of an amino acid residue in a protein, usually according to the reaction: a protein + ATP = a phosphoprotein + ADP. [MetaCyc:PROTEIN-KINASE-RXN];Interacting selectively and non-covalently with ATP, adenosine 5'-triphosphate, a universally important coenzyme and enzyme regulator. [ISBN:019850673…
ORUFI05G22940.1	0.00354429	0.0468594	-0.531332	4499.73	5280.55	3266.12	3501.01	down	ORUFI05G22940	5	21492945	21498056	GO:0016021;GO:0016020	integral component of membrane;membrane	The component of a membrane consisting of the gene products and protein complexes having at least some part of their peptide sequence embedded in the hydrophobic region of the membrane. [GOC:dos, GOC:go_curators];A lipid bilayer along with all the proteins and protein complexes embedded in it an attached to it. [GOC:dos, GOC:mah, ISBN:0815316194]
ORUFI08G16230.1	0.00354248	0.0468594	-1.38922	701.895	710.477	332.148	207.055	down	ORUFI08G16230	8	17664733	17667689	GO:0055085;GO:0016021;GO:0016020	transmembrane transport;integral component of membrane;membrane	The process in which a solute is transported across a lipid bilayer, from one side of a membrane to the other [GOC:dph, GOC:jid];The component of a membrane consisting of the gene products and protein complexes having at least some part of their peptide sequence embedded in the hydrophobic region of the membrane. [GOC:dos, GOC:go_curators];A lipid bilayer along with all the proteins and protein c…
ORUFI09G10880.1	0.0035452	0.0468594	-0.654493	1935.05	2042.37	1129.9	1396.95	down	ORUFI09G10880	9	12546359	12550358	GO:0005840;GO:0005622;GO:0006412;GO:0003735;GO:0016021;GO:0016020	ribosome;intracellular;translation;structural constituent of ribosome;integral component of membrane;membrane	An intracellular organelle, about 200 A in diameter, consisting of RNA and protein. It is the site of protein biosynthesis resulting from translation of messenger RNA (mRNA). It consists of two subunits, one large and one small, each containing only protein and RNA. Both the ribosome and its subunits are characterized by their sedimentation coefficients, expressed in Svedberg units (symbol: S). H…
ORUFI09G21370.4	0.00353501	0.0468594	-0.737583	10892.5	13352.4	6793.88	7746.86	down	ORUFI09G21370	9	19995470	20004400	GO:0008234;GO:0006508	cysteine-type peptidase activity;proteolysis	Catalysis of the hydrolysis of peptide bonds in a polypeptide chain by a mechanism in which the sulfhydryl group of a cysteine residue at the active center acts as a nucleophile. [GOC:mah, http://merops.sanger.ac.uk/about/glossary.htm#CATTYPE];The hydrolysis of proteins into smaller polypeptides and/or amino acids by cleavage of their peptide bonds. [GOC:bf, GOC:mah]
ORUFI10G18160.2	0.00354834	0.0468594	-0.446032	2030.2	2179.72	1518.52	1571.81	down	ORUFI10G18160	10	18680836	18686600	GO:0005509;GO:0004674;GO:0005524;GO:0000166;GO:0006468;GO:0004672;GO:0010857	calcium ion binding;protein serine/threonine kinase activity;ATP binding;nucleotide binding;protein phosphorylation;protein kinase activity;calcium-dependent protein kinase activity	Interacting selectively and non-covalently with calcium ions (Ca2+). [GOC:ai];Catalysis of the reactions: ATP + protein serine = ADP + protein serine phosphate, and ATP + protein threonine = ADP + protein threonine phosphate. [GOC:bf];Interacting selectively and non-covalently with ATP, adenosine 5'-triphosphate, a universally important coenzyme and enzyme regulator. [ISBN:0198506732];Interacting…
ORUFI04G18490.1	0.00356096	0.0470013	-0.604717	846.369	981.66	569.396	632.717	down	ORUFI04G18490	4	20448826	20468618	GO:0055085;GO:0022857;GO:0016020;GO:0016021	transmembrane transport;transmembrane transporter activity;membrane;integral component of membrane	The process in which a solute is transported across a lipid bilayer, from one side of a membrane to the other [GOC:dph, GOC:jid];Enables the transfer of a substance from one side of a membrane to the other. [GOC:mtg_transport, ISBN:0815340729];A lipid bilayer along with all the proteins and protein complexes embedded in it an attached to it. [GOC:dos, GOC:mah, ISBN:0815316194];The component of a …
ORUFI02G04020.1	0.00356504	0.0470055	-0.508657	1163.76	1108.75	760.183	837.105	down	ORUFI02G04020	2	2570359	2573692
ORUFI01G36320.1	0.00357508	0.0470639	-0.721514	2032.91	1609.27	1122.09	1086.75	down	ORUFI01G36320	1	30477673	30483952	GO:0043531	ADP binding	Interacting selectively and non-covalently with ADP, adenosine 5'-diphosphate. [GOC:jl]
ORUFI04G18250.3	0.00357639	0.0470639	-0.65859	1855.85	1749.74	1209.05	1075.08	down	ORUFI04G18250	4	20278356	20284868	GO:0006468;GO:0004672;GO:0005524	protein phosphorylation;protein kinase activity;ATP binding	The process of introducing a phosphate group on to a protein. [GOC:hb];Catalysis of the phosphorylation of an amino acid residue in a protein, usually according to the reaction: a protein + ATP = a phosphoprotein + ADP. [MetaCyc:PROTEIN-KINASE-RXN];Interacting selectively and non-covalently with ATP, adenosine 5'-triphosphate, a universally important coenzyme and enzyme regulator. [ISBN:019850673…
ORUFI06G10360.1	0.00358091	0.0470906	-0.574739	1353.02	1536.14	900.956	1038.85	down	ORUFI06G10360	6	7726348	7733900	GO:0016310;GO:0016740;GO:0016301;GO:0005524;GO:0000166;GO:0046854;GO:0046488;GO:0016307	phosphorylation;transferase activity;kinase activity;ATP binding;nucleotide binding;phosphatidylinositol phosphorylation;phosphatidylinositol metabolic process;phosphatidylinositol phosphate kinase activity	The process of introducing a phosphate group into a molecule, usually with the formation of a phosphoric ester, a phosphoric anhydride or a phosphoric amide. [ISBN:0198506732];Catalysis of the transfer of a group, e.g. a methyl group, glycosyl group, acyl group, phosphorus-containing, or other groups, from one compound (generally regarded as the donor) to another compound (generally regarded as t…
ORUFI10G20330.1	0.00358401	0.0471066	-0.773061	307.15	317.213	194.741	170.62	down	ORUFI10G20330	10	20141493	20143684	GO:0016787;GO:0008152	hydrolase activity;metabolic process	Catalysis of the hydrolysis of various bonds, e.g. C-O, C-N, C-C, phosphoric anhydride bonds, etc. Hydrolase is the systematic name for any enzyme of EC class 3. [ISBN:0198506732];The chemical reactions and pathways, including anabolism and catabolism, by which living organisms transform chemical substances. Metabolic processes typically transform small molecules, but also include macromolecular …
ORUFI10G08520.5	0.00359129	0.0471718	-1.54957	203.266	207.807	65.2357	75.1917	down	ORUFI10G08520	10	10595825	10601200
ORUFI05G19400.1	0.00360314	0.0472369	-0.472973	3289.92	2958.99	2140.18	2362.02	down	ORUFI05G19400	5	18903175	18903621	GO:0022900;GO:0051537;GO:0051536;GO:0009536;GO:0009507;GO:0009055;GO:0055114;GO:0046872	electron transport chain;2 iron, 2 sulfur cluster binding;iron-sulfur cluster binding;plastid;chloroplast;electron carrier activity;oxidation-reduction process;metal ion binding	A process in which a series of electron carriers operate together to transfer electrons from donors to any of several different terminal electron acceptors to generate a transmembrane electrochemical gradient. [GOC:mtg_electron_transport];Interacting selectively and non-covalently with a 2 iron, 2 sulfur (2Fe-2S) cluster; this cluster consists of two iron atoms, with two inorganic sulfur atoms fo…
ORUFI01G45320.1	0.00361609	0.0473043	-0.572984	795.177	908.611	561.488	583.841	down	ORUFI01G45320	1	36950647	36955916
ORUFI08G09170.1	0.00362211	0.0473335	-0.675053	1284.34	1601.08	893.635	913.529	down	ORUFI08G09170	8	8556549	8560296
ORUFI01G17680.1	0.00362605	0.0473355	-0.691434	356.425	364.918	221.805	224.878	down	ORUFI01G17680	1	14170386	14174801	GO:0005986;GO:0050307;GO:0016311;GO:0000287	sucrose biosynthetic process;sucrose-phosphate phosphatase activity;dephosphorylation;magnesium ion binding	The chemical reactions and pathways resulting in the formation of sucrose, the disaccharide fructofuranosyl-glucopyranoside. [GOC:go_curators];Catalysis of the reaction: sucrose 6F-phosphate + H2O = sucrose + phosphate. [EC:3.1.3.24, MetaCyc:SUCROSE-PHOSPHATASE-RXN];The process of removing one or more phosphoric (ester or anhydride) residues from a molecule. [ISBN:0198506732];Interacting selectiv…
ORUFI10G10080.1	0.00362594	0.0473355	-1.52702	612.025	968.651	248.122	300.363	down	ORUFI10G10080	10	12331106	12332462
ORUFI03G28500.1	0.00363489	0.0473813	-0.724449	416.179	466.742	246.378	287.991	down	ORUFI03G28500	3	23463715	23467430	GO:0016021;GO:0016020	integral component of membrane;membrane	The component of a membrane consisting of the gene products and protein complexes having at least some part of their peptide sequence embedded in the hydrophobic region of the membrane. [GOC:dos, GOC:go_curators];A lipid bilayer along with all the proteins and protein complexes embedded in it an attached to it. [GOC:dos, GOC:mah, ISBN:0815316194]
ORUFI04G22000.1	0.00363524	0.0473813	-0.485812	1311.64	1383.93	924.28	1000.62	down	ORUFI04G22000	4	22894962	22901816	GO:0003723;GO:0003676	RNA binding;nucleic acid binding	Interacting selectively and non-covalently with an RNA molecule or a portion thereof. [GOC:jl, GOC:mah];Interacting selectively and non-covalently with any nucleic acid. [GOC:jl]
ORUFI10G06000.1	0.00363255	0.0473813	-1.71519	2904.27	4916.3	1084.42	1297.42	down	ORUFI10G06000	10	7783747	7790209	GO:0004553;GO:0005975	hydrolase activity, hydrolyzing O-glycosyl compounds;carbohydrate metabolic process	Catalysis of the hydrolysis of any O-glycosyl bond. [GOC:mah];The chemical reactions and pathways involving carbohydrates, any of a group of organic compounds based of the general formula Cx(H2O)y. Includes the formation of carbohydrate derivatives by the addition of a carbohydrate residue to another molecule. [GOC:mah, ISBN:0198506732]
ORUFI01G35570.2	0.00363907	0.0473844	-0.460955	2847.94	2515.48	1939.15	1957.41	down	ORUFI01G35570	1	29842517	29849613
ORUFI02G30390.1	0.00364064	0.0473844	-0.550839	947.615	863.58	644.525	591.839	down	ORUFI02G30390	2	26706272	26707486	GO:0016021;GO:0016020	integral component of membrane;membrane	The component of a membrane consisting of the gene products and protein complexes having at least some part of their peptide sequence embedded in the hydrophobic region of the membrane. [GOC:dos, GOC:go_curators];A lipid bilayer along with all the proteins and protein complexes embedded in it an attached to it. [GOC:dos, GOC:mah, ISBN:0815316194]
ORUFI07G22020.1	0.00366523	0.0475984	-1.08287	1453.46	2064.87	812.505	848.453	down	ORUFI07G22020	7	21276590	21281289
ORUFI11G10110.4	0.00366975	0.0476325	-0.739387	1773.09	1408.45	991.066	914.653	down	ORUFI11G10110	11	8921767	8933305	GO:0016787	hydrolase activity	Catalysis of the hydrolysis of various bonds, e.g. C-O, C-N, C-C, phosphoric anhydride bonds, etc. Hydrolase is the systematic name for any enzyme of EC class 3. [ISBN:0198506732]
ORUFI01G48050.1	0.00367691	0.0476343	-1.09425	432.285	480.323	175.959	251.487	down	ORUFI01G48050	1	39049973	39053280
ORUFI02G03020.1	0.00367752	0.0476343	-0.521796	1007.91	1124.76	752.275	733.134	down	ORUFI02G03020	2	1868060	1870873	GO:0004871;GO:0005834;GO:0007186	signal transducer activity;heterotrimeric G-protein complex;G-protein coupled receptor signaling pathway	Conveys a signal across a cell to trigger a change in cell function or state. A signal is a physical entity or change in state that is used to transfer information in order to trigger a response. [GOC:go_curators];Any of a family of heterotrimeric GTP-binding and hydrolyzing proteins; they belong to a superfamily of GTPases that includes monomeric proteins such as EF-Tu and RAS. Heterotrimeric G-…
ORUFI07G26750.2	0.00367631	0.0476343	-0.463152	1916.84	2094.41	1407.06	1502.7	down	ORUFI07G26750	7	24824366	24834951	GO:0008270	zinc ion binding	Interacting selectively and non-covalently with zinc (Zn) ions. [GOC:ai]
ORUFI05G27800.1	0.00369442	0.0477893	-0.409968	3100	3181.29	2402	2325.55	down	ORUFI05G27800	5	24821195	24823617	GO:0016021;GO:0016020	integral component of membrane;membrane	The component of a membrane consisting of the gene products and protein complexes having at least some part of their peptide sequence embedded in the hydrophobic region of the membrane. [GOC:dos, GOC:go_curators];A lipid bilayer along with all the proteins and protein complexes embedded in it an attached to it. [GOC:dos, GOC:mah, ISBN:0815316194]
ORUFI06G29440.1	0.00370577	0.0478763	-0.779869	361.755	453.305	230.329	244.378	down	ORUFI06G29440	6	27170046	27173365	GO:0005768;GO:0005769;GO:1903830;GO:0015693;GO:0015095;GO:0006811;GO:0005886;GO:0016021;GO:0016020	endosome;early endosome;magnesium ion transmembrane transport;magnesium ion transport;magnesium ion transmembrane transporter activity;ion transport;plasma membrane;integral component of membrane;membrane	A vacuole to which materials ingested by endocytosis are delivered. [ISBN:0198506732, PMID:19696797];A membrane-bounded organelle that receives incoming material from primary endocytic vesicles that have been generated by clathrin-dependent and clathrin-independent endocytosis; vesicles fuse with the early endosome to deliver cargo for sorting into recycling or degradation pathways. [GOC:mah, NIF…
ORUFI05G26630.1	0.00372151	0.0479996	-0.65975	422.047	428.288	278.767	259.485	down	ORUFI05G26630	5	24079957	24081349	GO:0005789;GO:0005783;GO:0016021;GO:0016020	endoplasmic reticulum membrane;endoplasmic reticulum;integral component of membrane;membrane	The lipid bilayer surrounding the endoplasmic reticulum. [GOC:mah];The irregular network of unit membranes, visible only by electron microscopy, that occurs in the cytoplasm of many eukaryotic cells. The membranes form a complex meshwork of tubular channels, which are often expanded into slitlike cavities called cisternae. The ER takes two forms, rough (or granular), with ribosomes adhering to th…
ORUFI12G01940.2	0.0037229	0.0479996	-0.505732	3112.47	3372.62	2137.99	2429.48	down	ORUFI12G01940	12	1315272	1330508	GO:0046373;GO:0046556	L-arabinose metabolic process;alpha-L-arabinofuranosidase activity	The chemical reactions and pathways involving L-arabinose, the D-enantiomer of arabino-pentose. L-arabinose occurs free, e.g. in the heartwood of many conifers, and in the combined state, in both furanose and pyranose forms, as a constituent of various plant hemicelluloses, bacterial polysaccharides etc. [CHEBI:30849, GOC:jsg, GOC:mah, ISBN:0198506732];Catalysis of the hydrolysis of terminal non-…
ORUFI04G03220.1	0.00374217	0.048148	-0.48464	2441.27	2842.91	1888.1	1888.37	down	ORUFI04G03220	4	3821183	3825536	GO:0000160;GO:0005789;GO:0005783;GO:0016310;GO:0016740;GO:0016301;GO:0005524;GO:0000166;GO:0050896;GO:0010105;GO:0051740;GO:0038199;GO:0004673;GO:0046872;GO:0023014;GO:0018106;GO:0000155;GO:0016021;GO:0016020;GO:0009873;GO:0004674;GO:0006355;GO:0009723;GO:2000904	phosphorelay signal transduction system;endoplasmic reticulum membrane;endoplasmic reticulum;phosphorylation;transferase activity;kinase activity;ATP binding;nucleotide binding;response to stimulus;negative regulation of ethylene-activated signaling pathway;ethylene binding;ethylene receptor activity;protein histidine kinase activity;metal ion binding;signal transduction by protein phosphorylatio…	A conserved series of molecular signals found in prokaryotes and eukaryotes; involves autophosphorylation of a histidine kinase and the transfer of the phosphate group to an aspartate that then acts as a phospho-donor to response regulator proteins. [PMID:9191038];The lipid bilayer surrounding the endoplasmic reticulum. [GOC:mah];The irregular network of unit membranes, visible only by electron m…
ORUFI08G21030.1	0.00374221	0.048148	-0.539007	1472.05	1739.17	1134.84	1075.26	down	ORUFI08G21030	8	21875464	21881897	GO:0046983	protein dimerization activity	The formation of a protein dimer, a macromolecular structure consists of two noncovalently associated identical or nonidentical subunits. [ISBN:0198506732]
ORUFI04G04490.2	0.00374479	0.0481494	-6.65339	256.897	285.519	5.37719	0.0112519	down	ORUFI04G04490	4	5308045	5310491	GO:0016757;GO:0016021;GO:0016020	transferase activity, transferring glycosyl groups;integral component of membrane;membrane	Catalysis of the transfer of a glycosyl group from one compound (donor) to another (acceptor). [GOC:jl, ISBN:0198506732];The component of a membrane consisting of the gene products and protein complexes having at least some part of their peptide sequence embedded in the hydrophobic region of the membrane. [GOC:dos, GOC:go_curators];A lipid bilayer along with all the proteins and protein complexes…
ORUFI08G00390.3	0.00374617	0.0481494	-Inf	45.8315	201.904	0	0	down	ORUFI08G00390	8	245684	256838	GO:0016310;GO:0016740;GO:0016301;GO:0005524;GO:0000166;GO:0046854;GO:0046488;GO:0016307	phosphorylation;transferase activity;kinase activity;ATP binding;nucleotide binding;phosphatidylinositol phosphorylation;phosphatidylinositol metabolic process;phosphatidylinositol phosphate kinase activity	The process of introducing a phosphate group into a molecule, usually with the formation of a phosphoric ester, a phosphoric anhydride or a phosphoric amide. [ISBN:0198506732];Catalysis of the transfer of a group, e.g. a methyl group, glycosyl group, acyl group, phosphorus-containing, or other groups, from one compound (generally regarded as the donor) to another compound (generally regarded as t…
ORUFI01G41320.4	0.00375025	0.0481523	-0.524432	1147.72	1270.35	817.14	863.984	down	ORUFI01G41320	1	34212350	34220058	GO:0016311;GO:0016791;GO:0008138;GO:0006470;GO:0016021;GO:0016020	dephosphorylation;phosphatase activity;protein tyrosine/serine/threonine phosphatase activity;protein dephosphorylation;integral component of membrane;membrane	The process of removing one or more phosphoric (ester or anhydride) residues from a molecule. [ISBN:0198506732];Catalysis of the hydrolysis of phosphoric monoesters, releasing inorganic phosphate. [EC:3.1.3, EC:3.1.3.41, GOC:curators, GOC:pg];Catalysis of the reactions: protein serine + H2O = protein serine + phosphate; protein threonine phosphate + H2O = protein threonine + phosphate; and protei…
ORUFI04G13380.2	0.00377752	0.0483334	-0.773765	632.985	803.275	440.3	399.752	down	ORUFI04G13380	4	16835605	16842420
ORUFI08G00290.1	0.00377002	0.0483334	-0.510014	1898.29	2111.04	1317.9	1497.51	down	ORUFI08G00290	8	185241	190431
ORUFI06G25620.4	0.00378756	0.0483581	-0.812815	1650.85	1609.34	800.368	1055.56	down	ORUFI06G25620	6	24421555	24427762	GO:0006468;GO:0004672;GO:0005524;GO:0016021;GO:0016020	protein phosphorylation;protein kinase activity;ATP binding;integral component of membrane;membrane	The process of introducing a phosphate group on to a protein. [GOC:hb];Catalysis of the phosphorylation of an amino acid residue in a protein, usually according to the reaction: a protein + ATP = a phosphoprotein + ADP. [MetaCyc:PROTEIN-KINASE-RXN];Interacting selectively and non-covalently with ATP, adenosine 5'-triphosphate, a universally important coenzyme and enzyme regulator. [ISBN:019850673…
ORUFI08G20490.1	0.00378579	0.0483581	-1.10987	368.58	501.337	180.902	222.162	down	ORUFI08G20490	8	21467547	21469778
ORUFI11G01680.1	0.00379056	0.0483718	-0.828757	601.292	790.676	394.465	389.232	down	ORUFI11G01680	11	1248159	1251155
ORUFI03G00760.3	0.00380037	0.0484451	-0.699282	1918.88	2183.02	1199.19	1327.08	down	ORUFI03G00760	3	460079	469321	GO:0046872;GO:0003677	metal ion binding;DNA binding	Interacting selectively and non-covalently with any metal ion. [GOC:ai];Any molecular function by which a gene product interacts selectively and non-covalently with DNA (deoxyribonucleic acid). [GOC:dph, GOC:jl, GOC:tb, GOC:vw]
ORUFI03G01540.1	0.00380833	0.0484451	-0.410994	4202.27	4540.05	3263.15	3311.99	down	ORUFI03G01540	3	1042746	1046825	GO:0005524;GO:0000166;GO:0019789;GO:0016925	ATP binding;nucleotide binding;SUMO transferase activity;protein sumoylation	Interacting selectively and non-covalently with ATP, adenosine 5'-triphosphate, a universally important coenzyme and enzyme regulator. [ISBN:0198506732];Interacting selectively and non-covalently with a nucleotide, any compound consisting of a nucleoside that is esterified with (ortho)phosphate or an oligophosphate at any hydroxyl group on the ribose or deoxyribose. [GOC:mah, ISBN:0198547684];Cat…
ORUFI09G13220.1	0.00382343	0.048519	-0.437237	2703.68	2795.46	1928.79	2132.59	down	ORUFI09G13220	9	14547421	14552253	GO:0006605;GO:0006886;GO:0016020;GO:0016021	protein targeting;intracellular protein transport;membrane;integral component of membrane	The process of targeting specific proteins to particular regions of the cell, typically membrane-bounded subcellular organelles. Usually requires an organelle specific protein sequence motif. [GOC:ma];The directed movement of proteins in a cell, including the movement of proteins between specific compartments or structures within a cell, such as organelles of a eukaryotic cell. [GOC:mah];A lipid …
ORUFI10G13740.2	0.00383161	0.048519	-0.505576	2125.43	2367.82	1553.91	1611.05	down	ORUFI10G13740	10	15402580	15409940	GO:0006629;GO:0008152;GO:0016798;GO:0004553;GO:0016787;GO:0016020;GO:0003824;GO:0004348;GO:0006680	lipid metabolic process;metabolic process;hydrolase activity, acting on glycosyl bonds;hydrolase activity, hydrolyzing O-glycosyl compounds;hydrolase activity;membrane;catalytic activity;glucosylceramidase activity;glucosylceramide catabolic process	The chemical reactions and pathways involving lipids, compounds soluble in an organic solvent but not, or sparingly, in an aqueous solvent. Includes fatty acids; neutral fats, other fatty-acid esters, and soaps; long-chain (fatty) alcohols and waxes; sphingoids and other long-chain bases; glycolipids, phospholipids and sphingolipids; and carotenes, polyprenols, sterols, terpenes and other isopren…
ORUFI01G16040.1	0.00383782	0.0485534	-2.14799	60.2924	50.0336	8.89681	15.9956	down	ORUFI01G16040	1	12502971	12509581	GO:0016021;GO:0016020	integral component of membrane;membrane	The component of a membrane consisting of the gene products and protein complexes having at least some part of their peptide sequence embedded in the hydrophobic region of the membrane. [GOC:dos, GOC:go_curators];A lipid bilayer along with all the proteins and protein complexes embedded in it an attached to it. [GOC:dos, GOC:mah, ISBN:0815316194]
ORUFI03G01560.2	0.00384692	0.0485948	-0.48886	1117.86	1105.17	821.178	762.927	down	ORUFI03G01560	3	1051990	1056000	GO:1904668;GO:0097027;GO:0010997;GO:0010091;GO:0016049;GO:0042023	positive regulation of ubiquitin protein ligase activity;ubiquitin-protein transferase activator activity;anaphase-promoting complex binding;trichome branching;cell growth;DNA endoreduplication	Any process that activates or increases the frequency, rate or extent of ubiquitin protein ligase activity. [GO_REF:0000059, GOC:dph, GOC:TermGenie, GOC:vw, PMID:10921876, PMID:26216882];Increases the activity of a ubiquitin-protein transferase, an enzyme that catalyzes the covalent attachment of ubiquitin to lysine in a substrate protein. [GOC:rb, PMID:18321851];Interacting selectively and non-c…
ORUFI04G18350.2	0.00384512	0.0485948	-0.699144	4195.6	5275.05	2854.36	2978.97	down	ORUFI04G18350	4	20364623	20372528	GO:0046983;	protein dimerization activity;	The formation of a protein dimer, a macromolecular structure consists of two noncovalently associated identical or nonidentical subunits. [ISBN:0198506732];
ORUFI09G14840.1	0.00384463	0.0485948	-0.665852	494.853	585.393	336.102	344.795	down	ORUFI09G14840	9	15798235	15801207	GO:0005975;GO:0016757;GO:0016740;GO:0006004	carbohydrate metabolic process;transferase activity, transferring glycosyl groups;transferase activity;fucose metabolic process	The chemical reactions and pathways involving carbohydrates, any of a group of organic compounds based of the general formula Cx(H2O)y. Includes the formation of carbohydrate derivatives by the addition of a carbohydrate residue to another molecule. [GOC:mah, ISBN:0198506732];Catalysis of the transfer of a glycosyl group from one compound (donor) to another (acceptor). [GOC:jl, ISBN:0198506732];C…
ORUFI06G29740.1	0.00385448	0.0486227	-0.442379	2393.5	2615.76	1788.26	1898.15	down	ORUFI06G29740	6	27393856	27399707	GO:0046872	metal ion binding	Interacting selectively and non-covalently with any metal ion. [GOC:ai]
ORUFI02G18440.1	0.0038601	0.048649	-1.46052	73.9435	75.0504	25.7019	28.4367	down	ORUFI02G18440	2	16704737	16708669	GO:0006633;GO:0051287;GO:0004316;GO:0016491;GO:0055114	fatty acid biosynthetic process;NAD binding;3-oxoacyl-[acyl-carrier-protein] reductase (NADPH) activity;oxidoreductase activity;oxidation-reduction process	The chemical reactions and pathways resulting in the formation of a fatty acid, any of the aliphatic monocarboxylic acids that can be liberated by hydrolysis from naturally occurring fats and oils. Fatty acids are predominantly straight-chain acids of 4 to 24 carbon atoms, which may be saturated or unsaturated; branched fatty acids and hydroxy fatty acids also occur, and very long chain acids of …
ORUFI03G42690.1	0.00386652	0.048649	-0.482574	3057.85	3528.37	2272.64	2441.11	down	ORUFI03G42690	3	33762448	33767832	GO:0006468;GO:0004672;GO:0005524	protein phosphorylation;protein kinase activity;ATP binding	The process of introducing a phosphate group on to a protein. [GOC:hb];Catalysis of the phosphorylation of an amino acid residue in a protein, usually according to the reaction: a protein + ATP = a phosphoprotein + ADP. [MetaCyc:PROTEIN-KINASE-RXN];Interacting selectively and non-covalently with ATP, adenosine 5'-triphosphate, a universally important coenzyme and enzyme regulator. [ISBN:019850673…
ORUFI06G12990.1	0.00387109	0.0486787	-0.579664	1012.46	878.59	597.075	668.263	down	ORUFI06G12990	6	10586792	10590425	GO:0005615;GO:0008289	extracellular space;lipid binding	That part of a multicellular organism outside the cells proper, usually taken to be outside the plasma membranes, and occupied by fluid. [ISBN:0198547684];Interacting selectively and non-covalently with a lipid. [GOC:ai]
ORUFI07G06640.1	0.003875	0.0486854	-0.633692	1237.7	1489	832.346	925.081	down	ORUFI07G06640	7	5178682	5185600	GO:0016787;GO:0016311;GO:0008252;GO:0005829	hydrolase activity;dephosphorylation;nucleotidase activity;cytosol	Catalysis of the hydrolysis of various bonds, e.g. C-O, C-N, C-C, phosphoric anhydride bonds, etc. Hydrolase is the systematic name for any enzyme of EC class 3. [ISBN:0198506732];The process of removing one or more phosphoric (ester or anhydride) residues from a molecule. [ISBN:0198506732];Catalysis of the reaction: a nucleotide + H2O = a nucleoside + phosphate. [EC:3.1.3.31];The part of the cyt…
ORUFI07G11940.2	0.00388461	0.0487274	-0.612282	756.499	649.436	474.497	445.212	down	ORUFI07G11940	7	11671240	11684670	GO:0030259;GO:0016758;GO:0005975;GO:0008152;	lipid glycosylation;transferase activity, transferring hexosyl groups;carbohydrate metabolic process;metabolic process;	Covalent attachment of a glycosyl residue to a lipid molecule. [GOC:mah];Catalysis of the transfer of a hexosyl group from one compound (donor) to another (acceptor). [GOC:jl];The chemical reactions and pathways involving carbohydrates, any of a group of organic compounds based of the general formula Cx(H2O)y. Includes the formation of carbohydrate derivatives by the addition of a carbohydrate re…
ORUFI11G09080.2	0.00388995	0.0487474	-1.09344	643.956	791.741	284.491	388.339	down	ORUFI11G09080	11	7605726	7639867	GO:0032259;GO:0008168	methylation;methyltransferase activity	The process in which a methyl group is covalently attached to a molecule. [GOC:mah];Catalysis of the transfer of a methyl group to an acceptor molecule. [ISBN:0198506732]
ORUFI08G15570.2	0.00390421	0.0488985	-0.973234	4643.05	6408.26	2774.09	2855.04	down	ORUFI08G15570	8	17050994	17055801
ORUFI11G14390.1	0.00391216	0.0489051	-0.427606	2165.57	2291.72	1661.41	1652.55	down	ORUFI11G14390	11	16737049	16751220	GO:0030127;GO:0006888;GO:0006886;GO:0015031;GO:0008270	COPII vesicle coat;ER to Golgi vesicle-mediated transport;intracellular protein transport;protein transport;zinc ion binding	One of two multimeric complexes that forms a membrane vesicle coat. COPII is best characterized in S. cerevisiae, where the subunits are called Sar1p, Sec13p, Sec31p, Sec23p, and Sec24p. Vesicles with COPII coats are found associated with endoplasmic reticulum (ER) membranes at steady state. [GOC:ascb_2009, GOC:dph, GOC:mah, GOC:tb, PMID:11252894];The directed movement of substances from the endo…
ORUFI03G36340.1	0.00391545	0.0489167	-0.799382	353.791	453.305	236.26	227.494	down	ORUFI03G36340	3	29777860	29780388	GO:0006260;GO:0005634;GO:0000808;GO:0009744	DNA replication;nucleus;origin recognition complex;response to sucrose	The cellular metabolic process in which a cell duplicates one or more molecules of DNA. DNA replication begins when specific sequences, known as origins of replication, are recognized and bound by initiation proteins, and ends when the original DNA molecule has been completely duplicated and the copies topologically separated. The unit of replication usually corresponds to the genome of the cell,…
ORUFI01G31450.1	0.00391937	0.0489412	-0.904856	998.807	1349.91	629.697	624.719	down	ORUFI01G31450	1	26968322	26972839	GO:0055085;GO:0016021;GO:0016020	transmembrane transport;integral component of membrane;membrane	The process in which a solute is transported across a lipid bilayer, from one side of a membrane to the other [GOC:dph, GOC:jid];The component of a membrane consisting of the gene products and protein complexes having at least some part of their peptide sequence embedded in the hydrophobic region of the membrane. [GOC:dos, GOC:go_curators];A lipid bilayer along with all the proteins and protein c…
ORUFI03G19060.1	0.00392719	0.0490144	-0.505535	1238.84	1393.94	948.993	905.531	down	ORUFI03G19060	3	13699665	13704360	GO:0019706;GO:0016746;GO:0016740;GO:0016021;GO:0016020	protein-cysteine S-palmitoyltransferase activity;transferase activity, transferring acyl groups;transferase activity;integral component of membrane;membrane	Catalysis of the transfer of a palmitoyl group to a sulfur atom on the cysteine of a protein molecule. [EC:2.3.1.225, GOC:ai, GOC:pr];Catalysis of the transfer of an acyl group from one compound (donor) to another (acceptor). [GOC:jl, ISBN:0198506732];Catalysis of the transfer of a group, e.g. a methyl group, glycosyl group, acyl group, phosphorus-containing, or other groups, from one compound (g…
ORUFI04G28910.1	0.00393656	0.0490262	-0.71182	2627.84	3320.23	1773.43	1858.16	down	ORUFI04G28910	4	27996143	28001186	GO:0008289	lipid binding	Interacting selectively and non-covalently with a lipid. [GOC:ai]
ORUFI02G24130.1	0.00395123	0.0490938	-0.41131	2580.16	2645.56	1971.57	1957.86	down	ORUFI02G24130	2	21862795	21871224	GO:0016021;GO:0016020	integral component of membrane;membrane	The component of a membrane consisting of the gene products and protein complexes having at least some part of their peptide sequence embedded in the hydrophobic region of the membrane. [GOC:dos, GOC:go_curators];A lipid bilayer along with all the proteins and protein complexes embedded in it an attached to it. [GOC:dos, GOC:mah, ISBN:0815316194]
ORUFI02G32890.2	0.0039495	0.0490938	-0.610901	2911.06	3573.4	2119.38	2126.56	down	ORUFI02G32890	2	28479524	28484959	GO:0006811;GO:0071805;GO:0015079;GO:0016020;GO:0006813;GO:0016021	ion transport;potassium ion transmembrane transport;potassium ion transmembrane transporter activity;membrane;potassium ion transport;integral component of membrane	The directed movement of charged atoms or small charged molecules into, out of or within a cell, or between cells, by means of some agent such as a transporter or pore. [GOC:ai];A process in which a potassium ion is transported from one side of a membrane to the other. [GOC:mah];Enables the transfer of potassium ions (K+) from one side of a membrane to the other. [GOC:ai];A lipid bilayer along wi…
ORUFI03G24190.1	0.00394997	0.0490938	-0.456088	1599.46	1699.14	1159.55	1244.99	down	ORUFI03G24190	3	19353091	19357861	GO:0003993;GO:0016787;GO:0046872;GO:0016311	acid phosphatase activity;hydrolase activity;metal ion binding;dephosphorylation	Catalysis of the reaction: an orthophosphoric monoester + H2O = an alcohol + phosphate, with an acid pH optimum. [EC:3.1.3.2];Catalysis of the hydrolysis of various bonds, e.g. C-O, C-N, C-C, phosphoric anhydride bonds, etc. Hydrolase is the systematic name for any enzyme of EC class 3. [ISBN:0198506732];Interacting selectively and non-covalently with any metal ion. [GOC:ai];The process of removi…
ORUFI02G05930.3	0.00395429	0.0491075	-0.725869	1225.71	1141.67	740.613	690.783	down	ORUFI02G05930	2	3838907	3851664	GO:0099132;GO:0006811;GO:0005516;GO:0016787;GO:0005524;GO:0000166;GO:0016021;GO:0016020;GO:0070588;GO:0006816;GO:0005388	ATP hydrolysis coupled cation transmembrane transport;ion transport;calmodulin binding;hydrolase activity;ATP binding;nucleotide binding;integral component of membrane;membrane;calcium ion transmembrane transport;calcium ion transport;calcium-transporting ATPase activity	The transport of an inorganic cation across a membrane and against an electrochemical gradient, using energy from ATP hydrolysis. [GOC:BHF];The directed movement of charged atoms or small charged molecules into, out of or within a cell, or between cells, by means of some agent such as a transporter or pore. [GOC:ai];Interacting selectively and non-covalently with calmodulin, a calcium-binding pro…
ORUFI03G04840.1	0.00396122	0.0491447	-0.706935	547.321	453.845	294.783	318.551	down	ORUFI03G04840	3	3327896	3332556
ORUFI02G36440.1	0.00398098	0.0492933	-0.542916	6836.64	8204.93	5130.79	5193.48	down	ORUFI02G36440	2	31342722	31354829	GO:0042578	phosphoric ester hydrolase activity	Catalysis of the reaction: RPO-R' + H2O = RPOOH + R'H. This reaction is the hydrolysis of any phosphoric ester bond, any ester formed from orthophosphoric acid, O=P(OH)3. [GOC:jl]
ORUFI02G05480.1	0.00398579	0.0493208	-0.494966	15586	13237.3	10348.8	10103.6	down	ORUFI02G05480	2	3520855	3526831	GO:0005739;GO:0005960;GO:0019464	mitochondrion;glycine cleavage complex;glycine decarboxylation via glycine cleavage system	A semiautonomous, self replicating organelle that occurs in varying numbers, shapes, and sizes in the cytoplasm of virtually all eukaryotic cells. It is notably the site of tissue respiration. [GOC:giardia, ISBN:0198506732];A protein complex that catalyzes the reversible oxidation of glycine. In E. coli, it has four components: dihydrolipoamide dehydrogenase, glycine dehydrogenase (decarboxylatin…
ORUFI01G38230.2	0.0040002	0.0493881	-0.452343	3961.1	3952.66	2681.38	3102.42	down	ORUFI01G38230	1	31870245	31872579
ORUFI02G38160.3	0.00399785	0.0493881	-Inf	92.3428	51.8291	0	0	down	ORUFI02G38160	2	32594782	32603960
ORUFI07G23850.1	0.0040006	0.0493881	-0.421269	2176.67	2134.44	1570.84	1648.56	down	ORUFI07G23850	7	22649049	22651710	GO:0006221;GO:0006139;GO:0005737;GO:0016310;GO:0016740;GO:0016301;GO:0005524;GO:0000166;GO:0019205;GO:0046939;GO:0006207;GO:0005634;GO:0004127;GO:0009041	pyrimidine nucleotide biosynthetic process;nucleobase-containing compound metabolic process;cytoplasm;phosphorylation;transferase activity;kinase activity;ATP binding;nucleotide binding;nucleobase-containing compound kinase activity;nucleotide phosphorylation;'de novo' pyrimidine nucleobase biosynthetic process;nucleus;cytidylate kinase activity;uridylate kinase activity	The chemical reactions and pathways resulting in the formation of a pyrimidine nucleotide, a compound consisting of nucleoside (a pyrimidine base linked to a deoxyribose or ribose sugar) esterified with a phosphate group at either the 3' or 5'-hydroxyl group of the sugar. [GOC:go_curators, ISBN:0198506732];Any cellular metabolic process involving nucleobases, nucleosides, nucleotides and nucleic …
ORUFI07G22360.1	0.00402604	0.0496287	-0.433122	1888.4	1792.51	1379.99	1346.3	down	ORUFI07G22360	7	21586858	21590745	GO:0055085;GO:0022857;GO:0016020;GO:0016021	transmembrane transport;transmembrane transporter activity;membrane;integral component of membrane	The process in which a solute is transported across a lipid bilayer, from one side of a membrane to the other [GOC:dph, GOC:jid];Enables the transfer of a substance from one side of a membrane to the other. [GOC:mtg_transport, ISBN:0815340729];A lipid bilayer along with all the proteins and protein complexes embedded in it an attached to it. [GOC:dos, GOC:mah, ISBN:0815316194];The component of a …
ORUFI01G09840.1	0.00406408	0.0498915	-1.14005	138.786	199.134	75.1286	78.2009	down	ORUFI01G09840	1	7353186	7355427
ORUFI07G16090.1	0.00406533	0.0498915	-0.429932	1828.11	1806.21	1370.11	1327.64	down	ORUFI07G16090	7	16537081	16539437	GO:0016021;GO:0016020	integral component of membrane;membrane	The component of a membrane consisting of the gene products and protein complexes having at least some part of their peptide sequence embedded in the hydrophobic region of the membrane. [GOC:dos, GOC:go_curators];A lipid bilayer along with all the proteins and protein complexes embedded in it an attached to it. [GOC:dos, GOC:mah, ISBN:0815316194]
ORUFI07G07850.2	0.0040821	0.0500482	0.885794	1442.94	1073.95	2428.8	2221.87	no	ORUFI07G07850	7	6506366	6508282	GO:0005840;GO:0030529;GO:0005622;GO:0006412;GO:0003735	ribosome;intracellular ribonucleoprotein complex;intracellular;translation;structural constituent of ribosome	An intracellular organelle, about 200 A in diameter, consisting of RNA and protein. It is the site of protein biosynthesis resulting from translation of messenger RNA (mRNA). It consists of two subunits, one large and one small, each containing only protein and RNA. Both the ribosome and its subunits are characterized by their sedimentation coefficients, expressed in Svedberg units (symbol: S). H…
ORUFI07G17810.1	0.00409588	0.0501616	1.67492	20.4767	18.0121	55.3579	67.5372	no	ORUFI07G17810	7	18091107	18097320	GO:0006508;GO:0008233;GO:0004190;GO:0016787	proteolysis;peptidase activity;aspartic-type endopeptidase activity;hydrolase activity	The hydrolysis of proteins into smaller polypeptides and/or amino acids by cleavage of their peptide bonds. [GOC:bf, GOC:mah];Catalysis of the hydrolysis of a peptide bond. A peptide bond is a covalent bond formed when the carbon atom from the carboxyl group of one amino acid shares electrons with the nitrogen atom from the amino group of a second amino acid. [GOC:jl, ISBN:0815332181];Catalysis o…
ORUFI10G13620.1	0.00409736	0.0501616	-Inf	52.2163	45.9316	0	0	no	ORUFI10G13620	10	15293143	15301582	GO:0016787;GO:0004386;GO:0005524;GO:0000166	hydrolase activity;helicase activity;ATP binding;nucleotide binding	Catalysis of the hydrolysis of various bonds, e.g. C-O, C-N, C-C, phosphoric anhydride bonds, etc. Hydrolase is the systematic name for any enzyme of EC class 3. [ISBN:0198506732];Catalysis of the reaction: NTP + H2O = NDP + phosphate, to drive the unwinding of a DNA or RNA helix. [GOC:mah, ISBN:0198506732];Interacting selectively and non-covalently with ATP, adenosine 5'-triphosphate, a universa…
ORUFI12G05300.1	0.00409665	0.0501616	-0.510578	1310.51	1143.77	861.014	861.743	no	ORUFI12G05300	12	3802654	3806302	GO:0006508;GO:0008233;GO:0004190;GO:0016787	proteolysis;peptidase activity;aspartic-type endopeptidase activity;hydrolase activity	The hydrolysis of proteins into smaller polypeptides and/or amino acids by cleavage of their peptide bonds. [GOC:bf, GOC:mah];Catalysis of the hydrolysis of a peptide bond. A peptide bond is a covalent bond formed when the carbon atom from the carboxyl group of one amino acid shares electrons with the nitrogen atom from the amino group of a second amino acid. [GOC:jl, ISBN:0815332181];Catalysis o…
ORUFI03G34050.4	0.00410197	0.0501935	5.14062	1.61447	1.98991	62.2777	64.8712	no	ORUFI03G34050	3	28066883	28069186	GO:0004842;GO:0016567;GO:0006281;GO:0043240	ubiquitin-protein transferase activity;protein ubiquitination;DNA repair;Fanconi anaemia nuclear complex	Catalysis of the transfer of ubiquitin from one protein to another via the reaction X-Ub + Y --> Y-Ub + X, where both X-Ub and Y-Ub are covalent linkages. [GOC:BioGRID, GOC:jh2, PMID:9635407];The process in which one or more ubiquitin groups are added to a protein. [GOC:ai];The process of restoring DNA after damage. Genomes are subject to damage by chemical and physical agents in the environment …
ORUFI02G14370.1	0.00410434	0.0501978	-0.4406	1642.68	1566.05	1183.28	1181.01	no	ORUFI02G14370	2	11756292	11759420
ORUFI03G37420.1	0.00410974	0.0502393	2.47329	13.6511	6.00404	56.3031	52.8433	no	ORUFI03G37420	3	30525220	30527246	GO:0004674;GO:0016310;GO:0016740;GO:0016301;GO:0005524;GO:0000166;GO:0006468;GO:0004672;GO:0016021;GO:0016020	protein serine/threonine kinase activity;phosphorylation;transferase activity;kinase activity;ATP binding;nucleotide binding;protein phosphorylation;protein kinase activity;integral component of membrane;membrane	Catalysis of the reactions: ATP + protein serine = ADP + protein serine phosphate, and ATP + protein threonine = ADP + protein threonine phosphate. [GOC:bf];The process of introducing a phosphate group into a molecule, usually with the formation of a phosphoric ester, a phosphoric anhydride or a phosphoric amide. [ISBN:0198506732];Catalysis of the transfer of a group, e.g. a methyl group, glycosy…
ORUFI01G32590.1	0.00412065	0.0502499	2.28989	69.3932	31.0208	268.881	222.162	no	ORUFI01G32590	1	27781025	27781766
ORUFI01G46220.1	0.00411711	0.0502499	3.21166	3.41278	6.00404	45.4726	41.7664	no	ORUFI01G46220	1	37680913	37681821
ORUFI03G07540.1	0.00411838	0.0502499	5.07965	0	2.00135	36.5758	31.1026	no	ORUFI03G07540	3	5102696	5103146
ORUFI11G24260.1	0.00411922	0.0502499	3.92621	3.41278	2.00135	49.4267	32.8799	no	ORUFI11G24260	11	26454828	26456003
ORUFI12G00320.1	0.0041163	0.0502499	-0.447038	2188.07	2388.59	1614.85	1742.34	no	ORUFI12G00320	12	229566	234578	GO:0019538	protein metabolic process	The chemical reactions and pathways involving a specific protein, rather than of proteins in general. Includes protein modification. [GOC:ma]
ORUFI01G12780.1	0.00412518	0.0502806	2.78618	5.68796	6.40367	43.4807	39.9273	no	ORUFI01G12780	1	9542483	9543821	GO:0016614;GO:0050660;GO:0003824;GO:0016491;GO:0055114	oxidoreductase activity, acting on CH-OH group of donors;flavin adenine dinucleotide binding;catalytic activity;oxidoreductase activity;oxidation-reduction process	Catalysis of an oxidation-reduction (redox) reaction in which a CH-OH group act as a hydrogen or electron donor and reduces a hydrogen or electron acceptor. [GOC:ai];Interacting selectively and non-covalently with FAD, flavin-adenine dinucleotide, the coenzyme or the prosthetic group of various flavoprotein oxidoreductase enzymes, in either the oxidized form, FAD, or the reduced form, FADH2. [CHE…
ORUFI01G36090.2	0.0041294	0.0502829	-0.664912	1897.5	2316.56	1257.42	1400.51	no	ORUFI01G36090	1	30279533	30285635	GO:0006508;GO:0008233;GO:0004190;GO:0016787;GO:0016021;GO:0016020	proteolysis;peptidase activity;aspartic-type endopeptidase activity;hydrolase activity;integral component of membrane;membrane	The hydrolysis of proteins into smaller polypeptides and/or amino acids by cleavage of their peptide bonds. [GOC:bf, GOC:mah];Catalysis of the hydrolysis of a peptide bond. A peptide bond is a covalent bond formed when the carbon atom from the carboxyl group of one amino acid shares electrons with the nitrogen atom from the amino group of a second amino acid. [GOC:jl, ISBN:0815332181];Catalysis o…
ORUFI12G21000.1	0.00412895	0.0502829	0.562387	556.283	539.362	867.933	750.018	no	ORUFI12G21000	12	22176965	22179012	GO:0032259;GO:0008168;GO:0016740;GO:0016021;GO:0016020	methylation;methyltransferase activity;transferase activity;integral component of membrane;membrane	The process in which a methyl group is covalently attached to a molecule. [GOC:mah];Catalysis of the transfer of a methyl group to an acceptor molecule. [ISBN:0198506732];Catalysis of the transfer of a group, e.g. a methyl group, glycosyl group, acyl group, phosphorus-containing, or other groups, from one compound (generally regarded as the donor) to another compound (generally regarded as the ac…
ORUFI04G28260.1	0.00413775	0.050355	2.72475	21.3642	10.2476	131.314	77.6542	no	ORUFI04G28260	4	27582752	27583015
ORUFI11G03480.1	0.00413935	0.050355	-1.43066	129.447	194.818	54.9348	65.3553	no	ORUFI11G03480	11	2425420	2432567	GO:0042626;GO:0055085;GO:0016887;GO:0005524;GO:0000166;GO:0016021;GO:0016020	ATPase activity, coupled to transmembrane movement of substances;transmembrane transport;ATPase activity;ATP binding;nucleotide binding;integral component of membrane;membrane	Catalysis of the reaction: ATP + H2O = ADP + phosphate, to directly drive the active transport of a substance across a membrane. [EC:3.6.1.3, GOC:jl];The process in which a solute is transported across a lipid bilayer, from one side of a membrane to the other [GOC:dph, GOC:jid];Catalysis of the reaction: ATP + H2O = ADP + phosphate + 2 H+. May or may not be coupled to another reaction. [EC:3.6.1.…
ORUFI04G15220.1	0.00414298	0.0503747	0.724762	762.187	643.432	1055.76	1267.21	no	ORUFI04G15220	4	18327153	18332416	GO:0005216;GO:0006811;GO:0034220;GO:0055085;GO:0016020;GO:0016021	ion channel activity;ion transport;ion transmembrane transport;transmembrane transport;membrane;integral component of membrane	Enables the facilitated diffusion of an ion (by an energy-independent process) by passage through a transmembrane aqueous pore or channel without evidence for a carrier-mediated mechanism. May be either selective (it enables passage of a specific ion only) or non-selective (it enables passage of two or more ions of same charge but different size). [GOC:cy, GOC:mtg_transport, GOC:pr, ISBN:08153407…
ORUFI08G09600.1	0.0041453	0.0503784	3.87986	1.13759	5.00336	50.4153	39.9891	no	ORUFI08G09600	8	9127424	9128272
ORUFI03G03180.1	0.00416313	0.050399	2.45714	108.071	44.0296	421.116	414.109	no	ORUFI03G03180	3	2163081	2169760	GO:0006486;GO:0016757;GO:0016021;GO:0016020	protein glycosylation;transferase activity, transferring glycosyl groups;integral component of membrane;membrane	A protein modification process that results in the addition of a carbohydrate or carbohydrate derivative unit to a protein amino acid, e.g. the addition of glycan chains to proteins. [GOC:curators, GOC:pr];Catalysis of the transfer of a glycosyl group from one compound (donor) to another (acceptor). [GOC:jl, ISBN:0198506732];The component of a membrane consisting of the gene products and protein …
ORUFI03G12690.2	0.00415943	0.050399	-11.7976	154.139	271.295	0.0580896	0.0614162	no	ORUFI03G12690	3	8716586	8730498	GO:0016311;GO:0016791;GO:0008138;GO:0006470;GO:0007623;GO:0005982;GO:0019203	dephosphorylation;phosphatase activity;protein tyrosine/serine/threonine phosphatase activity;protein dephosphorylation;circadian rhythm;starch metabolic process;carbohydrate phosphatase activity	The process of removing one or more phosphoric (ester or anhydride) residues from a molecule. [ISBN:0198506732];Catalysis of the hydrolysis of phosphoric monoesters, releasing inorganic phosphate. [EC:3.1.3, EC:3.1.3.41, GOC:curators, GOC:pg];Catalysis of the reactions: protein serine + H2O = protein serine + phosphate; protein threonine phosphate + H2O = protein threonine + phosphate; and protei…
ORUFI05G12100.1	0.0041615	0.050399	-0.758603	3134.07	3966.67	1986.95	2210.07	no	ORUFI05G12100	5	12343355	12349461	GO:0008270;GO:0016491;GO:0055114;GO:0005777	zinc ion binding;oxidoreductase activity;oxidation-reduction process;peroxisome	Interacting selectively and non-covalently with zinc (Zn) ions. [GOC:ai];Catalysis of an oxidation-reduction (redox) reaction, a reversible chemical reaction in which the oxidation state of an atom or atoms within a molecule is altered. One substrate acts as a hydrogen or electron donor and becomes oxidized, while the other acts as hydrogen or electron acceptor and becomes reduced. [GOC:go_curato…
ORUFI05G29440.3	0.004157	0.050399	-0.827832	2192.38	2894.76	1406.83	1459.14	no	ORUFI05G29440	5	25858246	25864126	GO:0009611;GO:0016021;GO:0016020;GO:0080123;GO:0009694;GO:0009864;GO:0003824;GO:0070566;GO:0009585;GO:0009627;GO:0009640;GO:0009753;GO:0010119;GO:0010193;GO:0031348;GO:2000377;GO:0005737;GO:0005773;GO:0019899;GO:0010046;GO:0010224;GO:0071365;GO:2000030	response to wounding;integral component of membrane;membrane;jasmonate-amino synthetase activity;jasmonic acid metabolic process;induced systemic resistance, jasmonic acid mediated signaling pathway;catalytic activity;adenylyltransferase activity;red, far-red light phototransduction;systemic acquired resistance;photomorphogenesis;response to jasmonic acid;regulation of stomatal movement;response …	Any process that results in a change in state or activity of a cell or an organism (in terms of movement, secretion, enzyme production, gene expression, etc.) as a result of a stimulus indicating damage to the organism. [GOC:go_curators];The component of a membrane consisting of the gene products and protein complexes having at least some part of their peptide sequence embedded in the hydrophobic…
ORUFI06G24180.2	0.00415228	0.050399	-0.43889	1679.27	1628.87	1193.16	1247.26	no	ORUFI06G24180	6	23290974	23295497	GO:0003993;GO:0016787;GO:0046872;GO:0016311;GO:0055062;GO:0005773;GO:0005829;GO:0009505	acid phosphatase activity;hydrolase activity;metal ion binding;dephosphorylation;phosphate ion homeostasis;vacuole;cytosol;plant-type cell wall	Catalysis of the reaction: an orthophosphoric monoester + H2O = an alcohol + phosphate, with an acid pH optimum. [EC:3.1.3.2];Catalysis of the hydrolysis of various bonds, e.g. C-O, C-N, C-C, phosphoric anhydride bonds, etc. Hydrolase is the systematic name for any enzyme of EC class 3. [ISBN:0198506732];Interacting selectively and non-covalently with any metal ion. [GOC:ai];The process of removi…
ORUFI10G19920.1	0.00415508	0.050399	0.977503	2072.69	1541.04	3854.3	3261.33	no	ORUFI10G19920	10	19860645	19862780	GO:0006241;GO:0016310;GO:0016740;GO:0016301;GO:0005524;GO:0000166;GO:0006228;GO:0006183;GO:0006165;GO:0004550	CTP biosynthetic process;phosphorylation;transferase activity;kinase activity;ATP binding;nucleotide binding;UTP biosynthetic process;GTP biosynthetic process;nucleoside diphosphate phosphorylation;nucleoside diphosphate kinase activity	The chemical reactions and pathways resulting in the formation of CTP, cytidine 5'-triphosphate. [ISBN:0198506732];The process of introducing a phosphate group into a molecule, usually with the formation of a phosphoric ester, a phosphoric anhydride or a phosphoric amide. [ISBN:0198506732];Catalysis of the transfer of a group, e.g. a methyl group, glycosyl group, acyl group, phosphorus-containing…
ORUFI11G09660.3	0.00415927	0.050399	-1.111	138.128	181.122	78.3024	69.5015	no	ORUFI11G09660	11	8256481	8260839	GO:0043531	ADP binding	Interacting selectively and non-covalently with ADP, adenosine 5'-diphosphate. [GOC:jl]
ORUFI11G09900.1	0.00416211	0.050399	-0.676137	383.369	434.292	263.791	247.933	no	ORUFI11G09900	11	8550087	8553357	GO:0043531	ADP binding	Interacting selectively and non-covalently with ADP, adenosine 5'-diphosphate. [GOC:jl]
ORUFI02G37470.1	0.00416804	0.0504049	1.042	2270.8	1624.62	4299.5	3721.47	no	ORUFI02G37470	2	32127293	32128076	GO:0005840;GO:0005622;GO:0006412;GO:0003735	ribosome;intracellular;translation;structural constituent of ribosome	An intracellular organelle, about 200 A in diameter, consisting of RNA and protein. It is the site of protein biosynthesis resulting from translation of messenger RNA (mRNA). It consists of two subunits, one large and one small, each containing only protein and RNA. Both the ribosome and its subunits are characterized by their sedimentation coefficients, expressed in Svedberg units (symbol: S). H…
ORUFI05G02170.1	0.00416838	0.0504049	2.014	94.4202	192.129	619.745	537.631	no	ORUFI05G02170	5	1547380	1547828	GO:0003700;GO:0006355	transcription factor activity, sequence-specific DNA binding;regulation of transcription, DNA-templated	Interacting selectively and non-covalently with a specific DNA sequence in order to modulate transcription. The transcription factor may or may not also interact selectively with a protein or macromolecular complex. [GOC:curators, GOC:txnOH];Any process that modulates the frequency, rate or extent of cellular DNA-templated transcription. [GOC:go_curators, GOC:txnOH]
ORUFI05G05600.1	0.00417127	0.0504049	-0.531273	1250.21	1395.34	852.51	978.063	no	ORUFI05G05600	5	4286975	4290328
ORUFI09G15970.1	0.00417168	0.0504049	2.78695	4.55037	10.0067	44.4841	55.9848	no	ORUFI09G15970	9	16548688	16551237
ORUFI04G15450.1	0.00417711	0.0504461	0.687756	217.494	208.946	333.744	353.156	no	ORUFI04G15450	4	18466413	18468315	GO:0006536;GO:0004351;GO:0019752;GO:0030170;GO:0016831;GO:0003824;GO:0016829	glutamate metabolic process;glutamate decarboxylase activity;carboxylic acid metabolic process;pyridoxal phosphate binding;carboxy-lyase activity;catalytic activity;lyase activity	The chemical reactions and pathways involving glutamate, the anion of 2-aminopentanedioic acid. [GOC:go_curators];Catalysis of the reaction: L-glutamate = 4-aminobutanoate + CO2. [EC:4.1.1.15];The chemical reactions and pathways involving carboxylic acids, any organic acid containing one or more carboxyl (COOH) groups or anions (COO-). [ISBN:0198506732];Interacting selectively and non-covalently …
ORUFI04G28640.1	0.00418105	0.0504693	4.39582	2.27519	2.00135	64.2548	25.7708	no	ORUFI04G28640	4	27836467	27836881	GO:0046983;GO:0009741;GO:0009826	protein dimerization activity;response to brassinosteroid;unidimensional cell growth	The formation of a protein dimer, a macromolecular structure consists of two noncovalently associated identical or nonidentical subunits. [ISBN:0198506732];Any process that results in a change in state or activity of a cell or an organism (in terms of movement, secretion, enzyme production, gene expression, etc.) as a result of a brassinosteroid stimulus. [GOC:jl];The process in which a cell irre…
ORUFI09G07880.1	0.00420452	0.0507281	-0.718225	358.342	328.221	216.489	200.834	no	ORUFI09G07880	9	9823143	9827901	GO:0016571;GO:0034968;GO:0018024;GO:0005694;GO:0005634;GO:0032259;GO:0008168;GO:0016740;GO:0008270	histone methylation;histone lysine methylation;histone-lysine N-methyltransferase activity;chromosome;nucleus;methylation;methyltransferase activity;transferase activity;zinc ion binding	The modification of histones by addition of methyl groups. [GOC:ai];The modification of a histone by addition of one or more methyl groups to a lysine residue. [GOC:mah, GOC:pr];Catalysis of the reaction: S-adenosyl-L-methionine + histone L-lysine = S-adenosyl-L-homocysteine + histone N6-methyl-L-lysine. The methylation of peptidyl-lysine in histones forms N6-methyl-L-lysine, N6,N6-dimethyl-L-lys…
ORUFI01G05800.1	0.00422205	0.0509151	1.453	32.9902	26.0175	86.991	74.5581	no	ORUFI01G05800	1	4044797	4048970	GO:0046856;GO:0016787	phosphatidylinositol dephosphorylation;hydrolase activity	The process of removing one or more phosphate groups from a phosphatidylinositol. [ISBN:0198506732];Catalysis of the hydrolysis of various bonds, e.g. C-O, C-N, C-C, phosphoric anhydride bonds, etc. Hydrolase is the systematic name for any enzyme of EC class 3. [ISBN:0198506732]
ORUFI12G13570.1	0.00422485	0.0509243	0.767764	189.742	163.608	312.871	288.755	no	ORUFI12G13570	12	15301659	15302710
ORUFI01G34380.1	0.00422917	0.0509394	Inf	0	0	26.3243	39.3105	no	ORUFI01G34380	1	29037053	29040070
ORUFI09G06950.1	0.00423017	0.0509394	0.889062	507.366	464.312	1029.06	770.457	no	ORUFI09G06950	9	8644560	8645933	GO:0055114;GO:0006629;GO:0016021;GO:0016020;GO:0016491	oxidation-reduction process;lipid metabolic process;integral component of membrane;membrane;oxidoreductase activity	A metabolic process that results in the removal or addition of one or more electrons to or from a substance, with or without the concomitant removal or addition of a proton or protons. [GOC:dhl, GOC:ecd, GOC:jh2, GOC:jid, GOC:mlg, GOC:rph];The chemical reactions and pathways involving lipids, compounds soluble in an organic solvent but not, or sparingly, in an aqueous solvent. Includes fatty acid…
ORUFI06G11420.1	0.00423467	0.0509444	1.42156	84.5258	52.6341	199.684	167.732	no	ORUFI06G11420	6	8953798	8956290	GO:0008171;GO:0032259;GO:0008168;GO:0016740;GO:0046983	O-methyltransferase activity;methylation;methyltransferase activity;transferase activity;protein dimerization activity	Catalysis of the transfer of a methyl group to the oxygen atom of an acceptor molecule. [GOC:ai];The process in which a methyl group is covalently attached to a molecule. [GOC:mah];Catalysis of the transfer of a methyl group to an acceptor molecule. [ISBN:0198506732];Catalysis of the transfer of a group, e.g. a methyl group, glycosyl group, acyl group, phosphorus-containing, or other groups, from…
ORUFI12G18980.1	0.00423339	0.0509444	0.670389	381.094	463.311	714.711	629.162	no	ORUFI12G18980	12	20460884	20465766	GO:0004497;GO:0055114;GO:0016491;GO:0046872;GO:0020037;GO:0016705;GO:0005506	monooxygenase activity;oxidation-reduction process;oxidoreductase activity;metal ion binding;heme binding;oxidoreductase activity, acting on paired donors, with incorporation or reduction of molecular oxygen;iron ion binding	Catalysis of the incorporation of one atom from molecular oxygen into a compound and the reduction of the other atom of oxygen to water. [http://www.onelook.com/, ISBN:0198506732];A metabolic process that results in the removal or addition of one or more electrons to or from a substance, with or without the concomitant removal or addition of a proton or protons. [GOC:dhl, GOC:ecd, GOC:jh2, GOC:ji…
ORUFI12G13270.1	0.00423832	0.0509638	2.39773	12.5135	7.00471	59.3121	43.5437	no	ORUFI12G13270	12	14877138	14880131
ORUFI06G03980.3	0.00424148	0.0509773	3.77646	83.9135	20.7521	817.838	616.437	no	ORUFI06G03980	6	2755542	2767910	GO:0016567;GO:0004842;	protein ubiquitination;ubiquitin-protein transferase activity;	The process in which one or more ubiquitin groups are added to a protein. [GOC:ai];Catalysis of the transfer of ubiquitin from one protein to another via the reaction X-Ub + Y --> Y-Ub + X, where both X-Ub and Y-Ub are covalent linkages. [GOC:BioGRID, GOC:jh2, PMID:9635407];
ORUFI07G20550.1	0.00425307	0.051092	1.41932	114.897	177.119	342.033	438.992	no	ORUFI07G20550	7	20268707	20270725	GO:0009579;GO:0009535;GO:0009523;GO:0009522;GO:0018298;GO:0015979;GO:0009765;GO:0016168;GO:0009536;GO:0009507;GO:0016020;GO:0016021	thylakoid;chloroplast thylakoid membrane;photosystem II;photosystem I;protein-chromophore linkage;photosynthesis;photosynthesis, light harvesting;chlorophyll binding;plastid;chloroplast;membrane;integral component of membrane	A membranous cellular structure that bears the photosynthetic pigments in plants, algae, and cyanobacteria. In cyanobacteria thylakoids are of various shapes and are attached to, or continuous with, the plasma membrane. In eukaryotes they are flattened, membrane-bounded disk-like structures located in the chloroplasts; in the chloroplasts of higher plants the thylakoids form dense stacks called g…
ORUFI03G08390.1	0.00426872	0.0512195	-0.466243	3966.3	4078.76	2678.14	3145.25	no	ORUFI03G08390	3	5634014	5636271	GO:0005794;GO:0015780;GO:0016021;GO:0016020	Golgi apparatus;nucleotide-sugar transport;integral component of membrane;membrane	A compound membranous cytoplasmic organelle of eukaryotic cells, consisting of flattened, ribosome-free vesicles arranged in a more or less regular stack. The Golgi apparatus differs from the endoplasmic reticulum in often having slightly thicker membranes, appearing in sections as a characteristic shallow semicircle so that the convex side (cis or entry face) abuts the endoplasmic reticulum, sec…
ORUFI05G00870.1	0.00426928	0.0512195	1.04424	206.297	297.379	504.274	534.449	no	ORUFI05G00870	5	591376	593713	GO:0004842;GO:0042742;GO:0051865	ubiquitin-protein transferase activity;defense response to bacterium;protein autoubiquitination	Catalysis of the transfer of ubiquitin from one protein to another via the reaction X-Ub + Y --> Y-Ub + X, where both X-Ub and Y-Ub are covalent linkages. [GOC:BioGRID, GOC:jh2, PMID:9635407];Reactions triggered in response to the presence of a bacterium that act to protect the cell or organism. [GOC:jl];The ubiquitination by a protein of one or more of its own amino acid residues, or residues on…
ORUFI07G20690.1	0.00426983	0.0512195	1.37788	37.5406	29.1085	93.2198	79.9915	no	ORUFI07G20690	7	20342096	20343482	GO:0003700;GO:0007275;GO:0006355	transcription factor activity, sequence-specific DNA binding;multicellular organism development;regulation of transcription, DNA-templated	Interacting selectively and non-covalently with a specific DNA sequence in order to modulate transcription. The transcription factor may or may not also interact selectively with a protein or macromolecular complex. [GOC:curators, GOC:txnOH];The biological process whose specific outcome is the progression of a multicellular organism over time from an initial condition (e.g. a zygote or a young ad…
ORUFI01G38260.1	0.00428495	0.0513762	-0.406932	4107.85	3766.53	3001.19	2937.87	no	ORUFI01G38260	1	31882826	31885740	GO:0004128;GO:0055114;GO:0016491;GO:0016021;GO:0016020	cytochrome-b5 reductase activity, acting on NAD(P)H;oxidation-reduction process;oxidoreductase activity;integral component of membrane;membrane	Catalysis of the reaction: NAD(P)H + H+ + 2 ferricytochrome b(5) = NAD(P)+ + 2 ferrocytochrome b(5). [EC:1.6.2.2, ISBN:0198547684];A metabolic process that results in the removal or addition of one or more electrons to or from a substance, with or without the concomitant removal or addition of a proton or protons. [GOC:dhl, GOC:ecd, GOC:jh2, GOC:jid, GOC:mlg, GOC:rph];Catalysis of an oxidation-re…
ORUFI05G27040.1	0.00429052	0.0514184	-0.521691	2679.48	2442.07	1773.91	1793.53	no	ORUFI05G27040	5	24368630	24375623	GO:0055114;GO:0016491;GO:0046872;GO:0005840;GO:0005622;GO:0006412;GO:0003735	oxidation-reduction process;oxidoreductase activity;metal ion binding;ribosome;intracellular;translation;structural constituent of ribosome	A metabolic process that results in the removal or addition of one or more electrons to or from a substance, with or without the concomitant removal or addition of a proton or protons. [GOC:dhl, GOC:ecd, GOC:jh2, GOC:jid, GOC:mlg, GOC:rph];Catalysis of an oxidation-reduction (redox) reaction, a reversible chemical reaction in which the oxidation state of an atom or atoms within a molecule is alte…
ORUFI04G23230.1	0.0042937	0.0514318	2.30914	9.10074	12.0081	41.5185	63.0939	no	ORUFI04G23230	4	23767085	23769023	GO:0016021;GO:0016020	integral component of membrane;membrane	The component of a membrane consisting of the gene products and protein complexes having at least some part of their peptide sequence embedded in the hydrophobic region of the membrane. [GOC:dos, GOC:go_curators];A lipid bilayer along with all the proteins and protein complexes embedded in it an attached to it. [GOC:dos, GOC:mah, ISBN:0815316194]
ORUFI02G39450.1	0.0043065	0.0515604	0.723256	219.555	196.132	362.792	323.467	no	ORUFI02G39450	2	33464552	33466313
ORUFI02G19680.1	0.0043146	0.0515725	0.746502	336.334	419.219	589.34	678.266	no	ORUFI02G19680	2	18034359	18034781
ORUFI03G05540.1	0.00431337	0.0515725	0.589923	49530.4	43625.7	72543.7	67671.8	no	ORUFI03G05540	3	3714312	3724614	GO:0005525	GTP binding	Interacting selectively and non-covalently with GTP, guanosine triphosphate. [GOC:ai]
ORUFI03G41890.1	0.00431782	0.0515725	-0.990626	188.84	246.165	99.842	119.079	no	ORUFI03G41890	3	33294239	33297252	GO:0004497;GO:0055114;GO:0016491;GO:0046872;GO:0020037;GO:0016705;GO:0005506	monooxygenase activity;oxidation-reduction process;oxidoreductase activity;metal ion binding;heme binding;oxidoreductase activity, acting on paired donors, with incorporation or reduction of molecular oxygen;iron ion binding	Catalysis of the incorporation of one atom from molecular oxygen into a compound and the reduction of the other atom of oxygen to water. [http://www.onelook.com/, ISBN:0198506732];A metabolic process that results in the removal or addition of one or more electrons to or from a substance, with or without the concomitant removal or addition of a proton or protons. [GOC:dhl, GOC:ecd, GOC:jh2, GOC:ji…
ORUFI05G22250.1	0.00431383	0.0515725	-0.668472	945.34	1149.77	618.823	699.365	no	ORUFI05G22250	5	21043401	21048984	GO:0046856;GO:0016787	phosphatidylinositol dephosphorylation;hydrolase activity	The process of removing one or more phosphate groups from a phosphatidylinositol. [ISBN:0198506732];Catalysis of the hydrolysis of various bonds, e.g. C-O, C-N, C-C, phosphoric anhydride bonds, etc. Hydrolase is the systematic name for any enzyme of EC class 3. [ISBN:0198506732]
ORUFI10G09040.2	0.004316	0.0515725	0.874681	140.791	177.323	278.084	305.21	no	ORUFI10G09040	10	11181171	11187743	GO:0009058;GO:0030170;GO:0003824	biosynthetic process;pyridoxal phosphate binding;catalytic activity	The chemical reactions and pathways resulting in the formation of substances; typically the energy-requiring part of metabolism in which simpler substances are transformed into more complex ones. [GOC:curators, ISBN:0198547684];Interacting selectively and non-covalently with pyridoxal 5' phosphate, 3-hydroxy-5-(hydroxymethyl)-2-methyl4-pyridine carboxaldehyde 5' phosphate, the biologically active…
ORUFI05G22360.1	0.00432421	0.0515995	-0.557853	645.015	627.422	445.829	418.553	no	ORUFI05G22360	5	21113513	21119308	GO:0016021;GO:0016020	integral component of membrane;membrane	The component of a membrane consisting of the gene products and protein complexes having at least some part of their peptide sequence embedded in the hydrophobic region of the membrane. [GOC:dos, GOC:go_curators];A lipid bilayer along with all the proteins and protein complexes embedded in it an attached to it. [GOC:dos, GOC:mah, ISBN:0815316194]
ORUFI09G15380.1	0.00432291	0.0515995	-0.397862	4897.34	5172.48	3698.11	3944.7	no	ORUFI09G15380	9	16137465	16141805
ORUFI01G02030.2	0.00433544	0.0516237	1.24913	746.422	1133.89	2067.33	2402.15	no	ORUFI01G02030	1	1494953	1502575	GO:0098655;GO:0055085;GO:0006812;GO:0008324;GO:0016021;GO:0016020;	cation transmembrane transport;transmembrane transport;cation transport;cation transmembrane transporter activity;integral component of membrane;membrane;	A process in which a cation is transported from one side of a membrane to the other by means of some agent such as a transporter or pore. [GOC:dos, GOC:vw];The process in which a solute is transported across a lipid bilayer, from one side of a membrane to the other [GOC:dph, GOC:jid];The directed movement of cations, atoms or small molecules with a net positive charge, into, out of or within a ce…
ORUFI01G03180.1	0.0043368	0.0516237	-0.585847	509.642	516.347	344.999	338.574	no	ORUFI01G03180	1	2323634	2329116
ORUFI03G02670.1	0.00434274	0.0516237	-0.43507	3512.49	3950.29	2678.23	2841.67	no	ORUFI03G02670	3	1784394	1791762	GO:0006470;GO:0043169;GO:0004722;GO:0004721;GO:0016787;GO:0046872;GO:0003824	protein dephosphorylation;cation binding;protein serine/threonine phosphatase activity;phosphoprotein phosphatase activity;hydrolase activity;metal ion binding;catalytic activity	The process of removing one or more phosphoric residues from a protein. [GOC:hb];Interacting selectively and non-covalently with cations, charged atoms or groups of atoms with a net positive charge. [GOC:jl];Catalysis of the reaction: protein serine phosphate + H2O = protein serine + phosphate, and protein threonine phosphate + H2O = protein threonine + phosphate. [GOC:bf];Catalysis of the reacti…
ORUFI03G35630.1	0.00434089	0.0516237	-0.446788	1527.79	1432.96	1085.41	1086.82	no	ORUFI03G35630	3	29236450	29240722	GO:0003723;GO:0003676	RNA binding;nucleic acid binding	Interacting selectively and non-covalently with an RNA molecule or a portion thereof. [GOC:jl, GOC:mah];Interacting selectively and non-covalently with any nucleic acid. [GOC:jl]
ORUFI05G25420.1	0.00433503	0.0516237	0.942602	158.125	113.076	259.985	261.262	no	ORUFI05G25420	5	23275123	23276067	GO:0006535;GO:0016740;GO:0009001;GO:0005737	cysteine biosynthetic process from serine;transferase activity;serine O-acetyltransferase activity;cytoplasm	The chemical reactions and pathways resulting in the formation of cysteine from other compounds, including serine. [GOC:go_curators];Catalysis of the transfer of a group, e.g. a methyl group, glycosyl group, acyl group, phosphorus-containing, or other groups, from one compound (generally regarded as the donor) to another compound (generally regarded as the acceptor). Transferase is the systematic…
ORUFI08G17960.2	0.00434365	0.0516237	0.971824	301.733	370.606	746.661	572.011	no	ORUFI08G17960	8	19285086	19286639	GO:0005215;GO:0006883;GO:0009408;GO:0009409;GO:0009414;GO:0009416;GO:0009644;GO:0009735;GO:0010286;GO:0010431;GO:0030644;GO:0042538;GO:0050826;GO:1901002;GO:1901562;GO:1902884;GO:0005737;GO:0005739;GO:0005773;GO:0005774;GO:0005783;GO:0005794;GO:0005886;GO:0009506;GO:0009898;GO:0009941	transporter activity;cellular sodium ion homeostasis;response to heat;response to cold;response to water deprivation;response to light stimulus;response to high light intensity;response to cytokinin;heat acclimation;seed maturation;cellular chloride ion homeostasis;hyperosmotic salinity response;response to freezing;positive regulation of response to salt stress;response to paraquat;positive regu…	Enables the directed movement of substances (such as macromolecules, small molecules, ions) into, out of or within a cell, or between cells. [GOC:ai, GOC:dgf];Any process involved in the maintenance of an internal steady state of sodium ions at the level of a cell. [GOC:ai, GOC:mah];Any process that results in a change in state or activity of a cell or an organism (in terms of movement, secretion…
ORUFI09G17170.1	0.00433965	0.0516237	-0.534843	681.033	698.139	479.063	472.889	no	ORUFI09G17170	9	17328606	17331339	GO:0005634;GO:0006355;GO:0006351;GO:0003677	nucleus;regulation of transcription, DNA-templated;transcription, DNA-templated;DNA binding	A membrane-bounded organelle of eukaryotic cells in which chromosomes are housed and replicated. In most cells, the nucleus contains all of the cell's chromosomes except the organellar chromosomes, and is the site of RNA synthesis and processing. In some species, or in specialized cell types, RNA metabolism or DNA replication may be absent. [GOC:go_curators];Any process that modulates the frequen…
ORUFI10G16000.1	0.00434483	0.0516237	2.79193	6.82556	6.52141	57.7778	34.6572	no	ORUFI10G16000	10	17088221	17089281	GO:0006869	lipid transport	The directed movement of lipids into, out of or within a cell, or between cells, by means of some agent such as a transporter or pore. Lipids are compounds soluble in an organic solvent but not, or sparingly, in an aqueous solvent. [ISBN:0198506732]
ORUFI11G14780.1	0.0043367	0.0516237	-0.789336	255.958	252.169	139.383	154.625	no	ORUFI11G14780	11	17170774	17173854	GO:0016021;GO:0016020	integral component of membrane;membrane	The component of a membrane consisting of the gene products and protein complexes having at least some part of their peptide sequence embedded in the hydrophobic region of the membrane. [GOC:dos, GOC:go_curators];A lipid bilayer along with all the proteins and protein complexes embedded in it an attached to it. [GOC:dos, GOC:mah, ISBN:0815316194]
ORUFI02G10430.1	0.00435024	0.0516635	0.848155	254.821	193.13	426.058	380.341	no	ORUFI02G10430	2	7648511	7651191	GO:0051082;GO:0006457;GO:0016272;GO:0043622;GO:0005737;GO:0005829	unfolded protein binding;protein folding;prefoldin complex;cortical microtubule organization;cytoplasm;cytosol	Interacting selectively and non-covalently with an unfolded protein. [GOC:ai];The process of assisting in the covalent and noncovalent assembly of single chain polypeptides or multisubunit complexes into the correct tertiary structure. [GOC:go_curators, GOC:rb];A multisubunit chaperone that is capable of delivering unfolded proteins to cytosolic chaperonin, which it acts as a cofactor for. In hum…
ORUFI01G02560.1	0.00436707	0.0516659	0.420684	2132.99	2029.36	2671.02	2900.54	no	ORUFI01G02560	1	1876924	1879044	GO:0005634;GO:0005829	nucleus;cytosol	A membrane-bounded organelle of eukaryotic cells in which chromosomes are housed and replicated. In most cells, the nucleus contains all of the cell's chromosomes except the organellar chromosomes, and is the site of RNA synthesis and processing. In some species, or in specialized cell types, RNA metabolism or DNA replication may be absent. [GOC:go_curators];The part of the cytoplasm that does no…
ORUFI01G04630.1	0.004357	0.0516659	-0.544889	1825.84	1558.05	1100.24	1219.22	no	ORUFI01G04630	1	3160898	3165458	GO:0005975;GO:0016757;GO:0016740;GO:0016021;GO:0016020;GO:0006004	carbohydrate metabolic process;transferase activity, transferring glycosyl groups;transferase activity;integral component of membrane;membrane;fucose metabolic process	The chemical reactions and pathways involving carbohydrates, any of a group of organic compounds based of the general formula Cx(H2O)y. Includes the formation of carbohydrate derivatives by the addition of a carbohydrate residue to another molecule. [GOC:mah, ISBN:0198506732];Catalysis of the transfer of a glycosyl group from one compound (donor) to another (acceptor). [GOC:jl, ISBN:0198506732];C…
ORUFI02G12630.1	0.00435435	0.0516659	0.983109	517.605	365.245	886.716	858.433	no	ORUFI02G12630	2	9832661	9833945	GO:0046658;GO:0051716	anchored component of plasma membrane;cellular response to stimulus	The component of the plasma membrane consisting of the gene products that are tethered to the membrane only by a covalently attached anchor, such as a lipid group, that is embedded in the membrane. Gene products with peptide sequences that are embedded in the membrane are excluded from this grouping. [GOC:dos, GOC:mah];Any process that results in a change in state or activity of a cell (in terms …
ORUFI03G11860.1	0.00436379	0.0516659	0.588661	401.953	404.254	581.774	630.641	no	ORUFI03G11860	3	8227637	8230165	GO:0005634;GO:0046872;GO:0008270;GO:0003676	nucleus;metal ion binding;zinc ion binding;nucleic acid binding	A membrane-bounded organelle of eukaryotic cells in which chromosomes are housed and replicated. In most cells, the nucleus contains all of the cell's chromosomes except the organellar chromosomes, and is the site of RNA synthesis and processing. In some species, or in specialized cell types, RNA metabolism or DNA replication may be absent. [GOC:go_curators];Interacting selectively and non-covale…
ORUFI03G34050.5	0.00435529	0.0516659	-28.4036	60.9531	60.0518	3.40768e-07	0	no	ORUFI03G34050	3	28066883	28069186	GO:0004842;GO:0016567;GO:0006281;GO:0043240	ubiquitin-protein transferase activity;protein ubiquitination;DNA repair;Fanconi anaemia nuclear complex	Catalysis of the transfer of ubiquitin from one protein to another via the reaction X-Ub + Y --> Y-Ub + X, where both X-Ub and Y-Ub are covalent linkages. [GOC:BioGRID, GOC:jh2, PMID:9635407];The process in which one or more ubiquitin groups are added to a protein. [GOC:ai];The process of restoring DNA after damage. Genomes are subject to damage by chemical and physical agents in the environment …
ORUFI04G20990.1	0.00437295	0.0516659	1.35266	35.2654	30.0202	76.9742	89.7533	no	ORUFI04G20990	4	22223630	22225030	GO:0003700;GO:0005634;GO:0006355;GO:0006351;GO:0003677	transcription factor activity, sequence-specific DNA binding;nucleus;regulation of transcription, DNA-templated;transcription, DNA-templated;DNA binding	Interacting selectively and non-covalently with a specific DNA sequence in order to modulate transcription. The transcription factor may or may not also interact selectively with a protein or macromolecular complex. [GOC:curators, GOC:txnOH];A membrane-bounded organelle of eukaryotic cells in which chromosomes are housed and replicated. In most cells, the nucleus contains all of the cell's chromo…
ORUFI06G28560.1	0.0043689	0.0516659	0.873884	119.833	130.708	252.901	206.239	no	ORUFI06G28560	6	26561009	26567656	GO:0016021;GO:0016020	integral component of membrane;membrane	The component of a membrane consisting of the gene products and protein complexes having at least some part of their peptide sequence embedded in the hydrophobic region of the membrane. [GOC:dos, GOC:go_curators];A lipid bilayer along with all the proteins and protein complexes embedded in it an attached to it. [GOC:dos, GOC:mah, ISBN:0815316194]
ORUFI07G02310.2	0.00437123	0.0516659	-0.651156	7823.63	7446.3	5405.72	4317.72	no	ORUFI07G02310	7	1806044	1809716	GO:0016853;GO:0016021;GO:0016020;GO:0006012;GO:0003978;	isomerase activity;integral component of membrane;membrane;galactose metabolic process;UDP-glucose 4-epimerase activity;	Catalysis of the geometric or structural changes within one molecule. Isomerase is the systematic name for any enzyme of EC class 5. [ISBN:0198506732];The component of a membrane consisting of the gene products and protein complexes having at least some part of their peptide sequence embedded in the hydrophobic region of the membrane. [GOC:dos, GOC:go_curators];A lipid bilayer along with all the …
ORUFI09G01410.1	0.00437318	0.0516659	4.93981	1.13759	1.00067	25.7019	39.9267	no	ORUFI09G01410	9	1877089	1877438
ORUFI09G08610.1	0.00435896	0.0516659	-0.439765	1571.05	1504.56	1146.3	1121.21	no	ORUFI09G08610	9	10418506	10421801	GO:0016021;GO:0016020	integral component of membrane;membrane	The component of a membrane consisting of the gene products and protein complexes having at least some part of their peptide sequence embedded in the hydrophobic region of the membrane. [GOC:dos, GOC:go_curators];A lipid bilayer along with all the proteins and protein complexes embedded in it an attached to it. [GOC:dos, GOC:mah, ISBN:0815316194]
ORUFI12G16760.1	0.00436763	0.0516659	3.09513	8.05404	7.81271	99.1438	36.4426	no	ORUFI12G16760	12	18626106	18630979	GO:0009611;GO:0010951;GO:0004867	response to wounding;negative regulation of endopeptidase activity;serine-type endopeptidase inhibitor activity	Any process that results in a change in state or activity of a cell or an organism (in terms of movement, secretion, enzyme production, gene expression, etc.) as a result of a stimulus indicating damage to the organism. [GOC:go_curators];Any process that decreases the frequency, rate or extent of endopeptidase activity, the endohydrolysis of peptide bonds within proteins. [GOC:dph, GOC:tb];Stops,…
ORUFI07G23010.2	0.00438466	0.0517771	0.632549	381.841	460.641	648.951	657.151	no	ORUFI07G23010	7	22068143	22074798	GO:0006468;GO:0004672;GO:0005524;	protein phosphorylation;protein kinase activity;ATP binding;	The process of introducing a phosphate group on to a protein. [GOC:hb];Catalysis of the phosphorylation of an amino acid residue in a protein, usually according to the reaction: a protein + ATP = a phosphoprotein + ADP. [MetaCyc:PROTEIN-KINASE-RXN];Interacting selectively and non-covalently with ATP, adenosine 5'-triphosphate, a universally important coenzyme and enzyme regulator. [ISBN:019850673…
ORUFI03G20020.1	0.00438975	0.0517883	1.21066	45.5037	45.0303	94.8993	114.635	no	ORUFI03G20020	3	14471257	14473548	GO:0015935;GO:0019843;GO:0003723;GO:0005622;GO:0006412;GO:0003735	small ribosomal subunit;rRNA binding;RNA binding;intracellular;translation;structural constituent of ribosome	The smaller of the two subunits of a ribosome. [GOC:mah];Interacting selectively and non-covalently with ribosomal RNA. [GOC:jl];Interacting selectively and non-covalently with an RNA molecule or a portion thereof. [GOC:jl, GOC:mah];The living contents of a cell; the matter contained within (but not including) the plasma membrane, usually taken to exclude large vacuoles and masses of secretory or…
ORUFI05G17320.1	0.00438798	0.0517883	-0.473677	3227.35	2947.98	2069	2378.02	no	ORUFI05G17320	5	17235776	17245177	GO:0005634;GO:0046872;GO:0016021;GO:0016020;GO:0003677	nucleus;metal ion binding;integral component of membrane;membrane;DNA binding	A membrane-bounded organelle of eukaryotic cells in which chromosomes are housed and replicated. In most cells, the nucleus contains all of the cell's chromosomes except the organellar chromosomes, and is the site of RNA synthesis and processing. In some species, or in specialized cell types, RNA metabolism or DNA replication may be absent. [GOC:go_curators];Interacting selectively and non-covale…
ORUFI04G23520.1	0.0043934	0.0518069	1.2828	49.2046	38.8429	119.773	94.4562	no	ORUFI04G23520	4	23994754	24000446	GO:0046872;GO:0003676	metal ion binding;nucleic acid binding	Interacting selectively and non-covalently with any metal ion. [GOC:ai];Interacting selectively and non-covalently with any nucleic acid. [GOC:jl]
ORUFI01G36300.1	0.00439794	0.051836	1.34688	92.145	144.097	327.205	273.703	no	ORUFI01G36300	1	30459988	30460629	GO:0005768;GO:0015031;GO:0006810;GO:0043328;GO:0000813	endosome;protein transport;transport;protein targeting to vacuole involved in ubiquitin-dependent protein catabolic process via the multivesicular body sorting pathway;ESCRT I complex	A vacuole to which materials ingested by endocytosis are delivered. [ISBN:0198506732, PMID:19696797];The directed movement of proteins into, out of or within a cell, or between cells, by means of some agent such as a transporter or pore. [GOC:ai];The directed movement of substances (such as macromolecules, small molecules, ions) or cellular components (such as complexes and organelles) into, out …
ORUFI09G15850.1	0.00440352	0.0518773	-0.597336	1334.4	1319.89	784.897	969.514	no	ORUFI09G15850	9	16459581	16462855
ORUFI07G12330.1	0.00441623	0.0519883	2.1476	9.10074	16.0108	53.9426	57.3243	no	ORUFI07G12330	7	12323185	12323779	GO:0003677	DNA binding	Any molecular function by which a gene product interacts selectively and non-covalently with DNA (deoxyribonucleic acid). [GOC:dph, GOC:jl, GOC:tb, GOC:vw]
ORUFI08G12890.1	0.00441919	0.0519883	-0.439565	3007.8	3294.21	2217.27	2429.56	no	ORUFI08G12890	8	13717775	13721300	GO:0005743;GO:0005739;GO:0006850	mitochondrial inner membrane;mitochondrion;mitochondrial pyruvate transport	The inner, i.e. lumen-facing, lipid bilayer of the mitochondrial envelope. It is highly folded to form cristae. [GOC:ai];A semiautonomous, self replicating organelle that occurs in varying numbers, shapes, and sizes in the cytoplasm of virtually all eukaryotic cells. It is notably the site of tissue respiration. [GOC:giardia, ISBN:0198506732];The directed movement of pyruvate, 2-oxopropanoate, in…
ORUFI09G06460.1	0.00441713	0.0519883	-0.657625	816.884	1014.23	600.559	560.224	no	ORUFI09G06460	9	8132503	8136998	GO:0004488;GO:0055114	methylenetetrahydrofolate dehydrogenase (NADP+) activity;oxidation-reduction process	Catalysis of the reaction: 5,10-methylenetetrahydrofolate + NADP(+) = 5,10-methenyltetrahydrofolate + NADPH. [EC:1.5.1.5, RHEA:22815];A metabolic process that results in the removal or addition of one or more electrons to or from a substance, with or without the concomitant removal or addition of a proton or protons. [GOC:dhl, GOC:ecd, GOC:jh2, GOC:jid, GOC:mlg, GOC:rph]
ORUFI05G30250.1	0.00442145	0.0519905	0.776102	167.226	171.115	263.939	315.47	no	ORUFI05G30250	5	26432299	26433450	GO:0016021;GO:0016020	integral component of membrane;membrane	The component of a membrane consisting of the gene products and protein complexes having at least some part of their peptide sequence embedded in the hydrophobic region of the membrane. [GOC:dos, GOC:go_curators];A lipid bilayer along with all the proteins and protein complexes embedded in it an attached to it. [GOC:dos, GOC:mah, ISBN:0815316194]
ORUFI11G19290.1	0.00443263	0.0520975	Inf	0	0	64.3696	55.8359	no	ORUFI11G19290	11	22043818	22051143	GO:0005525;GO:0005789;GO:0016787;GO:0000166;GO:0016021;GO:0016020	GTP binding;endoplasmic reticulum membrane;hydrolase activity;nucleotide binding;integral component of membrane;membrane	Interacting selectively and non-covalently with GTP, guanosine triphosphate. [GOC:ai];The lipid bilayer surrounding the endoplasmic reticulum. [GOC:mah];Catalysis of the hydrolysis of various bonds, e.g. C-O, C-N, C-C, phosphoric anhydride bonds, etc. Hydrolase is the systematic name for any enzyme of EC class 3. [ISBN:0198506732];Interacting selectively and non-covalently with a nucleotide, any …
ORUFI04G18140.1	0.00443751	0.0521192	-0.588988	557.42	562.378	393.437	351.016	no	ORUFI04G18140	4	20228834	20233434
ORUFI06G15290.1	0.00443865	0.0521192	0.7951	131.961	138.093	240.214	228.382	no	ORUFI06G15290	6	13535098	13536220	GO:0016021;GO:0016020	integral component of membrane;membrane	The component of a membrane consisting of the gene products and protein complexes having at least some part of their peptide sequence embedded in the hydrophobic region of the membrane. [GOC:dos, GOC:go_curators];A lipid bilayer along with all the proteins and protein complexes embedded in it an attached to it. [GOC:dos, GOC:mah, ISBN:0815316194]
ORUFI02G36750.1	0.00445114	0.0522413	-0.47838	980.605	1038.7	712.733	736.688	no	ORUFI02G36750	2	31578507	31582298
ORUFI04G31670.5	0.00446212	0.0522865	-0.616044	1145.32	1099.28	653.865	810.64	no	ORUFI04G31670	4	29840079	29843718	GO:0006914;GO:0008234;GO:0015031;GO:0006508;GO:0008233;GO:0005737;GO:0016787;	autophagy;cysteine-type peptidase activity;protein transport;proteolysis;peptidase activity;cytoplasm;hydrolase activity;	The process in which cells digest parts of their own cytoplasm; allows for both recycling of macromolecular constituents under conditions of cellular stress and remodeling the intracellular structure for cell differentiation. [GOC:autophagy, ISBN:0198547684, PMID:11099404, PMID:9412464];Catalysis of the hydrolysis of peptide bonds in a polypeptide chain by a mechanism in which the sulfhydryl grou…
ORUFI09G18300.1	0.00446147	0.0522865	1.27077	137.124	124.381	274.088	356.901	no	ORUFI09G18300	9	18093218	18094788	GO:0051087	chaperone binding	Interacting selectively and non-covalently with a chaperone protein, a class of proteins that bind to nascent or unfolded polypeptides and ensure correct folding or transport. [http://www.onelook.com]
ORUFI11G01510.1	0.00446336	0.0522865	-0.424124	1749.28	1822.25	1328.71	1333.11	no	ORUFI11G01510	11	1146453	1150774
ORUFI12G20020.1	0.0044579	0.0522865	-0.513328	1259.08	1150.77	898.403	789.951	no	ORUFI12G20020	12	21395958	21400765	GO:0005634;GO:0016021;GO:0016020;GO:0006355	nucleus;integral component of membrane;membrane;regulation of transcription, DNA-templated	A membrane-bounded organelle of eukaryotic cells in which chromosomes are housed and replicated. In most cells, the nucleus contains all of the cell's chromosomes except the organellar chromosomes, and is the site of RNA synthesis and processing. In some species, or in specialized cell types, RNA metabolism or DNA replication may be absent. [GOC:go_curators];The component of a membrane consisting…
ORUFI09G17250.1	0.00446783	0.0523144	0.444433	978.33	973.654	1319.69	1336.53	no	ORUFI09G17250	9	17376350	17378568
ORUFI08G14570.1	0.00446999	0.0523152	-0.577284	565.384	622.418	394.425	401.668	no	ORUFI08G14570	8	15778958	15783941	GO:0016787	hydrolase activity	Catalysis of the hydrolysis of various bonds, e.g. C-O, C-N, C-C, phosphoric anhydride bonds, etc. Hydrolase is the systematic name for any enzyme of EC class 3. [ISBN:0198506732]
ORUFI10G11810.1	0.00447619	0.0523632	2.33205	14.7887	7.00471	49.4267	60.3072	no	ORUFI10G11810	10	13733398	13734388	GO:0005618;GO:0009664;GO:0005576;GO:0016020	cell wall;plant-type cell wall organization;extracellular region;membrane	The rigid or semi-rigid envelope lying outside the cell membrane of plant, fungal, most prokaryotic cells and some protozoan parasites, maintaining their shape and protecting them from osmotic lysis. In plants it is made of cellulose and, often, lignin; in fungi it is composed largely of polysaccharides; in bacteria it is composed of peptidoglycan; in protozoan parasites such as Giardia species, …
ORUFI11G15260.1	0.00448025	0.0523862	0.643717	286.673	326.219	497.233	460.319	no	ORUFI11G15260	11	17701745	17713390
ORUFI09G06490.1	0.00449084	0.0524855	-0.623577	569.934	684.46	406.288	407.889	no	ORUFI09G06490	9	8144018	8145685
ORUFI03G00260.1	0.00449405	0.0524985	1.73478	356.067	222.149	1148.68	775.789	no	ORUFI03G00260	3	152941	153762	GO:0005576;GO:0019953	extracellular region;sexual reproduction	The space external to the outermost structure of a cell. For cells without external protective or external encapsulating structures this refers to space outside of the plasma membrane. This term covers the host cell environment outside an intracellular parasite. [GOC:go_curators];A reproduction process that creates a new organism by combining the genetic material of two organisms. It occurs both …
ORUFI12G00520.3	0.00449689	0.0525072	1.30921	214.699	250.174	628.239	523.745	no	ORUFI12G00520	12	384382	388763
ORUFI04G28290.1	0.00449967	0.052515	0.501238	1079.38	1179.27	1705.15	1491.81	no	ORUFI04G28290	4	27587482	27591450	GO:0008080	N-acetyltransferase activity	Catalysis of the transfer of an acetyl group to a nitrogen atom on the acceptor molecule. [GOC:ai]
ORUFI03G29540.1	0.00450493	0.0525274	0.836298	111.484	122.082	213.523	203.5	no	ORUFI03G29540	3	24535696	24536985	GO:0016021;GO:0016020	integral component of membrane;membrane	The component of a membrane consisting of the gene products and protein complexes having at least some part of their peptide sequence embedded in the hydrophobic region of the membrane. [GOC:dos, GOC:go_curators];A lipid bilayer along with all the proteins and protein complexes embedded in it an attached to it. [GOC:dos, GOC:mah, ISBN:0815316194]
ORUFI06G03590.1	0.0045037	0.0525274	-Inf	75.82	14.2823	0	0	no	ORUFI06G03590	6	2507075	2510504	GO:0032259;GO:0008757	methylation;S-adenosylmethionine-dependent methyltransferase activity	The process in which a methyl group is covalently attached to a molecule. [GOC:mah];Catalysis of the transfer of a methyl group from S-adenosyl-L-methionine to a substrate. [GOC:mah]
ORUFI04G16260.2	0.00451014	0.0525391	1.02709	298.049	206.139	520.958	506.529	no	ORUFI04G16260	4	18974907	18981024	GO:0042626;GO:0055085;GO:0016887;GO:0005524;GO:0000166;GO:0016021;GO:0016020	ATPase activity, coupled to transmembrane movement of substances;transmembrane transport;ATPase activity;ATP binding;nucleotide binding;integral component of membrane;membrane	Catalysis of the reaction: ATP + H2O = ADP + phosphate, to directly drive the active transport of a substance across a membrane. [EC:3.6.1.3, GOC:jl];The process in which a solute is transported across a lipid bilayer, from one side of a membrane to the other [GOC:dph, GOC:jid];Catalysis of the reaction: ATP + H2O = ADP + phosphate + 2 H+. May or may not be coupled to another reaction. [EC:3.6.1.…
ORUFI05G22330.1	0.00450884	0.0525391	-0.507709	2154.6	2568.73	1647.89	1674.21	no	ORUFI05G22330	5	21090402	21097070	GO:0016021;GO:0016020	integral component of membrane;membrane	The component of a membrane consisting of the gene products and protein complexes having at least some part of their peptide sequence embedded in the hydrophobic region of the membrane. [GOC:dos, GOC:go_curators];A lipid bilayer along with all the proteins and protein complexes embedded in it an attached to it. [GOC:dos, GOC:mah, ISBN:0815316194]
ORUFI11G02540.1	0.0045212	0.0526434	2.29066	10.2383	9.00605	52.3923	41.7664	no	ORUFI11G02540	11	1793038	1793316	GO:0005509	calcium ion binding	Interacting selectively and non-covalently with calcium ions (Ca2+). [GOC:ai]
ORUFI04G22150.1	0.00452898	0.0527095	1.18923	53.4669	41.0276	109.727	105.749	no	ORUFI04G22150	4	23009413	23015772	GO:0009055;GO:0022900	electron carrier activity;electron transport chain	Any molecular entity that serves as an electron acceptor and electron donor in an electron transport chain. An electron transport chain is a process in which a series of electron carriers operate together to transfer electrons from donors to any of several different terminal electron acceptors to generate a transmembrane electrochemical gradient. [ISBN:0198506732];A process in which a series of e…
ORUFI07G04580.1	0.00453845	0.0527951	-0.793589	993.119	1187.8	561.488	696.699	no	ORUFI07G04580	7	3620425	3621943
ORUFI03G22740.3	0.00454344	0.0528286	-0.462995	2048.54	2312.25	1524.51	1639.15	no	ORUFI03G22740	3	17219634	17224122	GO:0003677	DNA binding	Any molecular function by which a gene product interacts selectively and non-covalently with DNA (deoxyribonucleic acid). [GOC:dph, GOC:jl, GOC:tb, GOC:vw]
ORUFI01G10200.1	0.00454574	0.0528307	1.95357	13.6511	13.0087	46.2864	56.9755	no	ORUFI01G10200	1	7635800	7636676	GO:0005618;GO:0009664;GO:0005576;GO:0016020	cell wall;plant-type cell wall organization;extracellular region;membrane	The rigid or semi-rigid envelope lying outside the cell membrane of plant, fungal, most prokaryotic cells and some protozoan parasites, maintaining their shape and protecting them from osmotic lysis. In plants it is made of cellulose and, often, lignin; in fungi it is composed largely of polysaccharides; in bacteria it is composed of peptidoglycan; in protozoan parasites such as Giardia species, …
ORUFI02G09200.1	0.00455528	0.0528823	2.80494	5.68796	6.00404	43.4955	38.2118	no	ORUFI02G09200	2	6423691	6424389
ORUFI07G15910.1	0.00456066	0.0528823	3.45754	4.77124	3.98884	64.1942	32.0402	no	ORUFI07G15910	7	16418539	16420029	GO:0016757;GO:0016758;GO:0016740;GO:0008152	transferase activity, transferring glycosyl groups;transferase activity, transferring hexosyl groups;transferase activity;metabolic process	Catalysis of the transfer of a glycosyl group from one compound (donor) to another (acceptor). [GOC:jl, ISBN:0198506732];Catalysis of the transfer of a hexosyl group from one compound (donor) to another (acceptor). [GOC:jl];Catalysis of the transfer of a group, e.g. a methyl group, glycosyl group, acyl group, phosphorus-containing, or other groups, from one compound (generally regarded as the don…
ORUFI08G23490.1	0.00456075	0.0528823	-0.390485	3140.89	3008.02	2353.7	2337.14	no	ORUFI08G23490	8	23686294	23688437	GO:0055114;GO:0016021;GO:0016020	oxidation-reduction process;integral component of membrane;membrane	A metabolic process that results in the removal or addition of one or more electrons to or from a substance, with or without the concomitant removal or addition of a proton or protons. [GOC:dhl, GOC:ecd, GOC:jh2, GOC:jid, GOC:mlg, GOC:rph];The component of a membrane consisting of the gene products and protein complexes having at least some part of their peptide sequence embedded in the hydrophob…
ORUFI08G24430.1	0.00455774	0.0528823	-0.65799	2362.78	2965.99	1709.18	1667.99	no	ORUFI08G24430	8	24452777	24457510	GO:0006468;GO:0004672;GO:0005524;GO:0008061;GO:0043621;GO:0010200	protein phosphorylation;protein kinase activity;ATP binding;chitin binding;protein self-association;response to chitin	The process of introducing a phosphate group on to a protein. [GOC:hb];Catalysis of the phosphorylation of an amino acid residue in a protein, usually according to the reaction: a protein + ATP = a phosphoprotein + ADP. [MetaCyc:PROTEIN-KINASE-RXN];Interacting selectively and non-covalently with ATP, adenosine 5'-triphosphate, a universally important coenzyme and enzyme regulator. [ISBN:019850673…
ORUFI10G20350.1	0.00455495	0.0528823	0.434289	3473.07	3024.03	4303.09	4476.09	no	ORUFI10G20350	10	20148067	20153252	GO:0006413;GO:0003743;GO:0003723;GO:0033290;GO:0016282;GO:0005852;GO:0005737;GO:0006446;GO:0001731;GO:0006412;GO:0031369;GO:0003676	translational initiation;translation initiation factor activity;RNA binding;eukaryotic 48S preinitiation complex;eukaryotic 43S preinitiation complex;eukaryotic translation initiation factor 3 complex;cytoplasm;regulation of translational initiation;formation of translation preinitiation complex;translation;translation initiation factor binding;nucleic acid binding	The process preceding formation of the peptide bond between the first two amino acids of a protein. This includes the formation of a complex of the ribosome, mRNA or circRNA, and an initiation complex that contains the first aminoacyl-tRNA. [ISBN:019879276X];Functions in the initiation of ribosome-mediated translation of mRNA into a polypeptide. [ISBN:0198506732];Interacting selectively and non-c…
ORUFI05G04750.1	0.00456373	0.0528923	1.72302	18.2015	18.0121	66.2318	53.3188	no	ORUFI05G04750	5	3531830	3532342
ORUFI05G19610.1	0.00457297	0.0529748	1.00548	81.2335	66.3445	140.75	155.53	no	ORUFI05G19610	5	19087779	19088297
ORUFI03G23520.2	0.00457678	0.0529944	-0.603262	899.763	1057.63	635.481	652.998	no	ORUFI03G23520	3	18348995	18354701
ORUFI01G22300.1	0.00459018	0.0531249	5.57526	1.13759	0	26.6904	27.5481	no	ORUFI01G22300	1	19532084	19532569
ORUFI08G04510.1	0.00459247	0.0531268	0.570587	824.245	672.034	1109.31	1112.86	no	ORUFI08G04510	8	3557668	3562831	GO:0016887;GO:0005524;GO:0000166;GO:0016020;GO:0016021	ATPase activity;ATP binding;nucleotide binding;membrane;integral component of membrane	Catalysis of the reaction: ATP + H2O = ADP + phosphate + 2 H+. May or may not be coupled to another reaction. [EC:3.6.1.3, GOC:jl];Interacting selectively and non-covalently with ATP, adenosine 5'-triphosphate, a universally important coenzyme and enzyme regulator. [ISBN:0198506732];Interacting selectively and non-covalently with a nucleotide, any compound consisting of a nucleoside that is ester…
ORUFI04G32080.1	0.00459803	0.0531666	-0.870693	1336.67	1784.2	814.553	892.202	no	ORUFI04G32080	4	30109660	30115789	GO:0006468;GO:0004672;GO:0005524	protein phosphorylation;protein kinase activity;ATP binding	The process of introducing a phosphate group on to a protein. [GOC:hb];Catalysis of the phosphorylation of an amino acid residue in a protein, usually according to the reaction: a protein + ATP = a phosphoprotein + ADP. [MetaCyc:PROTEIN-KINASE-RXN];Interacting selectively and non-covalently with ATP, adenosine 5'-triphosphate, a universally important coenzyme and enzyme regulator. [ISBN:019850673…
ORUFI03G01140.1	0.00460095	0.0531757	2.68532	37.5406	14.0094	185.845	145.738	no	ORUFI03G01140	3	694956	695894	GO:0004553;GO:0005975	hydrolase activity, hydrolyzing O-glycosyl compounds;carbohydrate metabolic process	Catalysis of the hydrolysis of any O-glycosyl bond. [GOC:mah];The chemical reactions and pathways involving carbohydrates, any of a group of organic compounds based of the general formula Cx(H2O)y. Includes the formation of carbohydrate derivatives by the addition of a carbohydrate residue to another molecule. [GOC:mah, ISBN:0198506732]
ORUFI08G19710.1	0.00460767	0.0532289	2.20439	14.7887	9.00605	56.3465	53.3188	no	ORUFI08G19710	8	20772466	20773656	GO:0030136;GO:0048268;GO:0030276;GO:0005545;GO:0005543	clathrin-coated vesicle;clathrin coat assembly;clathrin binding;1-phosphatidylinositol binding;phospholipid binding	A vesicle with a coat formed of clathrin connected to the membrane via one of the clathrin adaptor complexes. [GOC:mah, PMID:11252894];The process that results in the assembly of clathrin triskelia into the ordered structure known as a clathrin cage. [GOC:jid, PMID:11460887, PMID:11977118, PMID:9531549];Interacting selectively and non-covalently with a clathrin heavy or light chain, the main comp…
ORUFI12G20400.1	0.00461019	0.0532334	0.426041	2211.49	1975.54	2749.98	2875.47	no	ORUFI12G20400	12	21706576	21712101	GO:0003924;GO:0005525	GTPase activity;GTP binding	Catalysis of the reaction: GTP + H2O = GDP + phosphate. [ISBN:0198547684];Interacting selectively and non-covalently with GTP, guanosine triphosphate. [GOC:ai]
ORUFI08G22970.1	0.00461519	0.0532418	-0.455677	1179.23	1185.8	875.842	848.658	no	ORUFI08G22970	8	23288670	23299463	GO:0099132;GO:0006811;GO:0005516;GO:0016787;GO:0005524;GO:0000166;GO:0016021;GO:0016020;GO:0070588;GO:0006816;GO:0005388	ATP hydrolysis coupled cation transmembrane transport;ion transport;calmodulin binding;hydrolase activity;ATP binding;nucleotide binding;integral component of membrane;membrane;calcium ion transmembrane transport;calcium ion transport;calcium-transporting ATPase activity	The transport of an inorganic cation across a membrane and against an electrochemical gradient, using energy from ATP hydrolysis. [GOC:BHF];The directed movement of charged atoms or small charged molecules into, out of or within a cell, or between cells, by means of some agent such as a transporter or pore. [GOC:ai];Interacting selectively and non-covalently with calmodulin, a calcium-binding pro…
ORUFI08G26190.1	0.00461394	0.0532418	0.671432	1205.57	1020.29	1921.78	1623.25	no	ORUFI08G26190	8	25586439	25589374	GO:0022857;GO:0016021;GO:0016020	transmembrane transporter activity;integral component of membrane;membrane	Enables the transfer of a substance from one side of a membrane to the other. [GOC:mtg_transport, ISBN:0815340729];The component of a membrane consisting of the gene products and protein complexes having at least some part of their peptide sequence embedded in the hydrophobic region of the membrane. [GOC:dos, GOC:go_curators];A lipid bilayer along with all the proteins and protein complexes embed…
ORUFI02G10970.1	0.00462041	0.0532705	0.513618	1064.79	916.616	1478.85	1349.85	no	ORUFI02G10970	2	8139514	8143968
ORUFI04G16290.1	0.00462194	0.0532705	0.874479	109.429	103.314	201.019	189.012	no	ORUFI04G16290	4	18999708	19001996
ORUFI01G32890.1	0.00463213	0.0533634	1.38169	28.2341	37.9156	82.1765	90.1923	no	ORUFI01G32890	1	27970576	27971668	GO:0043565;GO:0003700;GO:0005634;GO:0006355;GO:0006351;GO:0003677	sequence-specific DNA binding;transcription factor activity, sequence-specific DNA binding;nucleus;regulation of transcription, DNA-templated;transcription, DNA-templated;DNA binding	Interacting selectively and non-covalently with DNA of a specific nucleotide composition, e.g. GC-rich DNA binding, or with a specific sequence motif or type of DNA e.g. promotor binding or rDNA binding. [GOC:jl];Interacting selectively and non-covalently with a specific DNA sequence in order to modulate transcription. The transcription factor may or may not also interact selectively with a prote…
ORUFI05G14650.1	0.00464651	0.0535044	3.43211	5.68796	2.00135	47.4497	35.5459	no	ORUFI05G14650	5	14944532	14944928
ORUFI04G25840.1	0.00465078	0.053529	-0.380204	5219.28	5487.69	4136.03	4090.44	no	ORUFI04G25840	4	25804174	25805042	GO:0015992;GO:0006811;GO:0016471	proton transport;ion transport;vacuolar proton-transporting V-type ATPase complex	The directed movement of protons (hydrogen ions) into, out of or within a cell, or between cells, by means of some agent such as a transporter or pore. [GOC:jl];The directed movement of charged atoms or small charged molecules into, out of or within a cell, or between cells, by means of some agent such as a transporter or pore. [GOC:ai];A proton-transporting two-sector ATPase complex found in the…
ORUFI01G36110.3	0.00465714	0.0535677	-1.44467	591.807	517.656	254.716	152.874	no	ORUFI01G36110	1	30292053	30311831	GO:0016310;GO:0000829	phosphorylation;inositol heptakisphosphate kinase activity	The process of introducing a phosphate group into a molecule, usually with the formation of a phosphoric ester, a phosphoric anhydride or a phosphoric amide. [ISBN:0198506732];Catalysis of the reaction: ATP + diphospho-1D-myo-inositol-pentakisphosphate = ADP + bis(diphospho)-1D-myo-inositol-tetrakisphosphate. The isomeric configurations of the diphospho-1D-myo-inositol-pentakisphosphate (PP-IP5) …
ORUFI01G46750.1	0.00465908	0.0535677	1.43394	31.8526	52.035	123.567	103.083	no	ORUFI01G46750	1	38010828	38012087	GO:0004190;GO:0006508	aspartic-type endopeptidase activity;proteolysis	Catalysis of the hydrolysis of internal, alpha-peptide bonds in a polypeptide chain by a mechanism in which a water molecule bound by the side chains of aspartic residues at the active center acts as a nucleophile. [ISBN:0198506732];The hydrolysis of proteins into smaller polypeptides and/or amino acids by cleavage of their peptide bonds. [GOC:bf, GOC:mah]
ORUFI06G01000.1	0.00466058	0.0535677	-0.877787	724.647	981.66	456.703	471.872	no	ORUFI06G01000	6	842120	843617	GO:0000062	fatty-acyl-CoA binding	Interacting selectively and non-covalently with acyl-CoA, any derivative of coenzyme A in which the sulfhydryl group is in thiolester linkage with a fatty acyl group. [GOC:jl, ISBN:0198506732]
ORUFI12G09710.1	0.00466413	0.053584	-1.01515	143.337	192.129	86.0025	79.9782	no	ORUFI12G09710	12	9025227	9027644
ORUFI01G05790.1	0.00467078	0.0535866	0.596851	398.157	345.232	573.35	550.961	no	ORUFI01G05790	1	4039565	4044118
ORUFI02G05870.1	0.00467294	0.0535866	3.29055	4.55037	3.00202	36.5758	37.3232	no	ORUFI02G05870	2	3797760	3798425	GO:0005622;GO:0008270	intracellular;zinc ion binding	The living contents of a cell; the matter contained within (but not including) the plasma membrane, usually taken to exclude large vacuoles and masses of secretory or ingested material. In eukaryotes it includes the nucleus and cytoplasm. [ISBN:0198506732];Interacting selectively and non-covalently with zinc (Zn) ions. [GOC:ai]
ORUFI05G28040.1	0.0046717	0.0535866	-0.4208	2244.89	2434.62	1751.04	1744.59	no	ORUFI05G28040	5	24969652	24974243	GO:0055085;GO:0022857;GO:0016021;GO:0016020;GO:0005215	transmembrane transport;transmembrane transporter activity;integral component of membrane;membrane;transporter activity	The process in which a solute is transported across a lipid bilayer, from one side of a membrane to the other [GOC:dph, GOC:jid];Enables the transfer of a substance from one side of a membrane to the other. [GOC:mtg_transport, ISBN:0815340729];The component of a membrane consisting of the gene products and protein complexes having at least some part of their peptide sequence embedded in the hydro…
ORUFI05G28520.1	0.0046717	0.0535866	0.67866	2622.06	2136.61	4055.03	3561.96	no	ORUFI05G28520	5	25259460	25262593	GO:0009099;GO:0009097;GO:0009082;GO:0004455;GO:0008652;GO:0055114;GO:0016491;GO:0046872;GO:0000287;GO:0042803;GO:0070402	valine biosynthetic process;isoleucine biosynthetic process;branched-chain amino acid biosynthetic process;ketol-acid reductoisomerase activity;cellular amino acid biosynthetic process;oxidation-reduction process;oxidoreductase activity;metal ion binding;magnesium ion binding;protein homodimerization activity;NADPH binding	The chemical reactions and pathways resulting in the formation of valine, 2-amino-3-methylbutanoic acid. [GOC:ai];The chemical reactions and pathways resulting in the formation of isoleucine, (2R*,3R*)-2-amino-3-methylpentanoic acid. [GOC:ai];The chemical reactions and pathways resulting in the formation of amino acids containing a branched carbon skeleton, comprising isoleucine, leucine and vali…
ORUFI03G14530.1	0.00467862	0.0536272	0.448611	2192.14	1891.27	2832.15	2740.59	no	ORUFI03G14530	3	10047981	10051214	GO:0006413;GO:0003743;GO:0003723;GO:0003676	translational initiation;translation initiation factor activity;RNA binding;nucleic acid binding	The process preceding formation of the peptide bond between the first two amino acids of a protein. This includes the formation of a complex of the ribosome, mRNA or circRNA, and an initiation complex that contains the first aminoacyl-tRNA. [ISBN:019879276X];Functions in the initiation of ribosome-mediated translation of mRNA into a polypeptide. [ISBN:0198506732];Interacting selectively and non-c…
ORUFI12G21380.1	0.00468797	0.0537097	-0.81559	1061.82	1369.15	645.021	736.197	no	ORUFI12G21380	12	22497610	22501644
ORUFI01G36520.1	0.00469849	0.0537563	1.19311	54.5669	46.618	100.805	130.55	no	ORUFI01G36520	1	30608067	30609982	GO:0046983	protein dimerization activity	The formation of a protein dimer, a macromolecular structure consists of two noncovalently associated identical or nonidentical subunits. [ISBN:0198506732]
ORUFI06G16020.1	0.00469749	0.0537563	1.03132	85.3195	64.043	154.211	151.07	no	ORUFI06G16020	6	14822501	14824440	GO:0004650;GO:0005576;GO:0071555;GO:0008152;GO:0016798;GO:0005975;GO:0016787	polygalacturonase activity;extracellular region;cell wall organization;metabolic process;hydrolase activity, acting on glycosyl bonds;carbohydrate metabolic process;hydrolase activity	Catalysis of the random hydrolysis of (1->4)-alpha-D-galactosiduronic linkages in pectate and other galacturonans. [EC:3.2.1.15];The space external to the outermost structure of a cell. For cells without external protective or external encapsulating structures this refers to space outside of the plasma membrane. This term covers the host cell environment outside an intracellular parasite. [GOC:go…
ORUFI07G19530.1	0.00469495	0.0537563	1.90225	13.6511	24.0161	83.0369	57.7621	no	ORUFI07G19530	7	19520703	19521804	GO:0016021;GO:0016020	integral component of membrane;membrane	The component of a membrane consisting of the gene products and protein complexes having at least some part of their peptide sequence embedded in the hydrophobic region of the membrane. [GOC:dos, GOC:go_curators];A lipid bilayer along with all the proteins and protein complexes embedded in it an attached to it. [GOC:dos, GOC:mah, ISBN:0815316194]
ORUFI01G01890.1	0.00472173	0.0539269	-0.980618	189.978	163.11	99.842	79.0896	no	ORUFI01G01890	1	1376645	1384370	GO:0009298;GO:0005975;GO:0004476;GO:0016853;GO:0046872;GO:0008270	GDP-mannose biosynthetic process;carbohydrate metabolic process;mannose-6-phosphate isomerase activity;isomerase activity;metal ion binding;zinc ion binding	The chemical reactions and pathways resulting in the formation of GDP-mannose, a substance composed of mannose in glycosidic linkage with guanosine diphosphate. [GOC:ai];The chemical reactions and pathways involving carbohydrates, any of a group of organic compounds based of the general formula Cx(H2O)y. Includes the formation of carbohydrate derivatives by the addition of a carbohydrate residue …
ORUFI01G04620.2	0.00472143	0.0539269	-0.534137	1023.13	1197.6	763.325	770.25	no	ORUFI01G04620	1	3154681	3160239
ORUFI02G35320.1	0.00472346	0.0539269	0.800906	133.098	122.082	232.306	212.268	no	ORUFI02G35320	2	30378235	30379173
ORUFI04G19510.1	0.00472419	0.0539269	-0.775742	240.032	250.168	151.246	135.074	no	ORUFI04G19510	4	21154446	21158244	GO:0016020;GO:0016021	membrane;integral component of membrane	A lipid bilayer along with all the proteins and protein complexes embedded in it an attached to it. [GOC:dos, GOC:mah, ISBN:0815316194];The component of a membrane consisting of the gene products and protein complexes having at least some part of their peptide sequence embedded in the hydrophobic region of the membrane. [GOC:dos, GOC:go_curators]
ORUFI07G06080.1	0.00472263	0.0539269	1.12146	84.1819	57.0383	147.292	159.956	no	ORUFI07G06080	7	4742476	4747313	GO:0004674;GO:0016310;GO:0016740;GO:0016301;GO:0005524;GO:0000166;GO:0006468;GO:0004672	protein serine/threonine kinase activity;phosphorylation;transferase activity;kinase activity;ATP binding;nucleotide binding;protein phosphorylation;protein kinase activity	Catalysis of the reactions: ATP + protein serine = ADP + protein serine phosphate, and ATP + protein threonine = ADP + protein threonine phosphate. [GOC:bf];The process of introducing a phosphate group into a molecule, usually with the formation of a phosphoric ester, a phosphoric anhydride or a phosphoric amide. [ISBN:0198506732];Catalysis of the transfer of a group, e.g. a methyl group, glycosy…
ORUFI07G05570.1	0.00472792	0.0539449	-1.0843	703.032	948.638	435.944	343.018	no	ORUFI07G05570	7	4332357	4335964	GO:0005524	ATP binding	Interacting selectively and non-covalently with ATP, adenosine 5'-triphosphate, a universally important coenzyme and enzyme regulator. [ISBN:0198506732]
ORUFI02G14230.1	0.00473838	0.0540244	3.87802	1.13759	4.00269	35.5872	39.9891	no	ORUFI02G14230	2	11586420	11587964	GO:0006508;GO:0008233;GO:0004190;GO:0016787	proteolysis;peptidase activity;aspartic-type endopeptidase activity;hydrolase activity	The hydrolysis of proteins into smaller polypeptides and/or amino acids by cleavage of their peptide bonds. [GOC:bf, GOC:mah];Catalysis of the hydrolysis of a peptide bond. A peptide bond is a covalent bond formed when the carbon atom from the carboxyl group of one amino acid shares electrons with the nitrogen atom from the amino group of a second amino acid. [GOC:jl, ISBN:0815332181];Catalysis o…
ORUFI10G01990.1	0.00473921	0.0540244	1.71761	34.1278	64.043	170.028	152.847	no	ORUFI10G01990	10	2267662	2269254	GO:0004497;GO:0055114;GO:0016491;GO:0046872;GO:0020037;GO:0016705;GO:0005506	monooxygenase activity;oxidation-reduction process;oxidoreductase activity;metal ion binding;heme binding;oxidoreductase activity, acting on paired donors, with incorporation or reduction of molecular oxygen;iron ion binding	Catalysis of the incorporation of one atom from molecular oxygen into a compound and the reduction of the other atom of oxygen to water. [http://www.onelook.com/, ISBN:0198506732];A metabolic process that results in the removal or addition of one or more electrons to or from a substance, with or without the concomitant removal or addition of a proton or protons. [GOC:dhl, GOC:ecd, GOC:jh2, GOC:ji…
ORUFI01G45710.1	0.0047602	0.0540912	0.992858	80.7691	114.077	187.822	199.946	no	ORUFI01G45710	1	37298297	37299250	GO:0005634;GO:0006355;GO:0006351;GO:0003677	nucleus;regulation of transcription, DNA-templated;transcription, DNA-templated;DNA binding	A membrane-bounded organelle of eukaryotic cells in which chromosomes are housed and replicated. In most cells, the nucleus contains all of the cell's chromosomes except the organellar chromosomes, and is the site of RNA synthesis and processing. In some species, or in specialized cell types, RNA metabolism or DNA replication may be absent. [GOC:go_curators];Any process that modulates the frequen…
ORUFI02G29450.2	0.00475138	0.0540912	-Inf	120.884	25.0169	0	0	no	ORUFI02G29450	2	26002458	26008384	GO:0055085;GO:0016020;GO:0016021	transmembrane transport;membrane;integral component of membrane	The process in which a solute is transported across a lipid bilayer, from one side of a membrane to the other [GOC:dph, GOC:jid];A lipid bilayer along with all the proteins and protein complexes embedded in it an attached to it. [GOC:dos, GOC:mah, ISBN:0815316194];The component of a membrane consisting of the gene products and protein complexes having at least some part of their peptide sequence …
ORUFI04G20180.1	0.00475926	0.0540912	0.464757	5017.76	4333.72	6708.53	6197.31	no	ORUFI04G20180	4	21618986	21620768	GO:0005840;GO:0005622;GO:0006412;GO:0003735	ribosome;intracellular;translation;structural constituent of ribosome	An intracellular organelle, about 200 A in diameter, consisting of RNA and protein. It is the site of protein biosynthesis resulting from translation of messenger RNA (mRNA). It consists of two subunits, one large and one small, each containing only protein and RNA. Both the ribosome and its subunits are characterized by their sedimentation coefficients, expressed in Svedberg units (symbol: S). H…
ORUFI05G23550.1	0.00476455	0.0540912	-0.431046	1559.64	1481	1124.95	1130.36	no	ORUFI05G23550	5	22092481	22097417	GO:0016310;GO:0016301;GO:0005524	phosphorylation;kinase activity;ATP binding	The process of introducing a phosphate group into a molecule, usually with the formation of a phosphoric ester, a phosphoric anhydride or a phosphoric amide. [ISBN:0198506732];Catalysis of the transfer of a phosphate group, usually from ATP, to a substrate molecule. [ISBN:0198506732];Interacting selectively and non-covalently with ATP, adenosine 5'-triphosphate, a universally important coenzyme a…
ORUFI05G29720.1	0.00476311	0.0540912	0.726845	261.496	206.817	387.512	387.555	no	ORUFI05G29720	5	25997705	25998670	GO:0005634;GO:0006355;GO:0006351;GO:0003677	nucleus;regulation of transcription, DNA-templated;transcription, DNA-templated;DNA binding	A membrane-bounded organelle of eukaryotic cells in which chromosomes are housed and replicated. In most cells, the nucleus contains all of the cell's chromosomes except the organellar chromosomes, and is the site of RNA synthesis and processing. In some species, or in specialized cell types, RNA metabolism or DNA replication may be absent. [GOC:go_curators];Any process that modulates the frequen…
ORUFI06G10940.1	0.0047584	0.0540912	-0.433049	1502.76	1471.99	1129.9	1073.49	no	ORUFI06G10940	6	8349593	8353505	GO:0006811;GO:0071805;GO:0015079;GO:0016020;GO:0006813;GO:0016021	ion transport;potassium ion transmembrane transport;potassium ion transmembrane transporter activity;membrane;potassium ion transport;integral component of membrane	The directed movement of charged atoms or small charged molecules into, out of or within a cell, or between cells, by means of some agent such as a transporter or pore. [GOC:ai];A process in which a potassium ion is transported from one side of a membrane to the other. [GOC:mah];Enables the transfer of potassium ions (K+) from one side of a membrane to the other. [GOC:ai];A lipid bilayer along wi…
ORUFI06G18560.1	0.00475855	0.0540912	2.11726	13.6511	9.00605	49.4267	48.8756	no	ORUFI06G18560	6	18029864	18030253
ORUFI06G20340.1	0.00476426	0.0540912	-0.813253	207.042	213.765	118.624	120.856	no	ORUFI06G20340	6	19795035	19797509	GO:0048544;GO:0004674;GO:0016310;GO:0016740;GO:0016301;GO:0005524;GO:0000166;GO:0006468;GO:0004672;GO:0016021;GO:0016020	recognition of pollen;protein serine/threonine kinase activity;phosphorylation;transferase activity;kinase activity;ATP binding;nucleotide binding;protein phosphorylation;protein kinase activity;integral component of membrane;membrane	The process, involving the sharing and interaction of the single locus incompatibility haplotypes, involved in the recognition or rejection of the self pollen by cells in the stigma. This process ensures out-breeding in certain plant species. [GOC:dph, GOC:pj, GOC:tb];Catalysis of the reactions: ATP + protein serine = ADP + protein serine phosphate, and ATP + protein threonine = ADP + protein thr…
ORUFI11G04150.1	0.00476009	0.0540912	0.805925	12250.5	14848	26197.2	21178.2	no	ORUFI11G04150	11	2989796	2990331	GO:0006950	response to stress	Any process that results in a change in state or activity of a cell or an organism (in terms of movement, secretion, enzyme production, gene expression, etc.) as a result of a disturbance in organismal or cellular homeostasis, usually, but not necessarily, exogenous (e.g. temperature, humidity, ionizing radiation). [GOC:mah]
ORUFI07G02460.1	0.00477175	0.0541485	-0.442292	1525.51	1571.06	1086.4	1192.56	no	ORUFI07G02460	7	1893297	1895637	GO:0005789;GO:0005783;GO:0016021;GO:0016020;GO:0005739	endoplasmic reticulum membrane;endoplasmic reticulum;integral component of membrane;membrane;mitochondrion	The lipid bilayer surrounding the endoplasmic reticulum. [GOC:mah];The irregular network of unit membranes, visible only by electron microscopy, that occurs in the cytoplasm of many eukaryotic cells. The membranes form a complex meshwork of tubular channels, which are often expanded into slitlike cavities called cisternae. The ER takes two forms, rough (or granular), with ribosomes adhering to th…
ORUFI09G01640.1	0.00477479	0.0541583	-0.526834	765.6	837.563	537.763	574.955	no	ORUFI09G01640	9	2149018	2152941
ORUFI07G18840.1	0.00478205	0.0542161	1.37263	130.907	214.363	471.298	422.749	no	ORUFI07G18840	7	18951896	18952702	GO:0006950	response to stress	Any process that results in a change in state or activity of a cell or an organism (in terms of movement, secretion, enzyme production, gene expression, etc.) as a result of a disturbance in organismal or cellular homeostasis, usually, but not necessarily, exogenous (e.g. temperature, humidity, ionizing radiation). [GOC:mah]
ORUFI04G00920.1	0.00478898	0.05427	1.93065	13.9483	15.6053	48.9865	63.6801	no	ORUFI04G00920	4	885895	888384
ORUFI02G06410.1	0.00479344	0.0542959	0.919	145.092	152.411	296.936	265.585	no	ORUFI02G06410	2	4267911	4272637	GO:0016567;GO:0004842;GO:0008270;GO:0000151;GO:0010029;GO:0043130;GO:0046982	protein ubiquitination;ubiquitin-protein transferase activity;zinc ion binding;ubiquitin ligase complex;regulation of seed germination;ubiquitin binding;protein heterodimerization activity	The process in which one or more ubiquitin groups are added to a protein. [GOC:ai];Catalysis of the transfer of ubiquitin from one protein to another via the reaction X-Ub + Y --> Y-Ub + X, where both X-Ub and Y-Ub are covalent linkages. [GOC:BioGRID, GOC:jh2, PMID:9635407];Interacting selectively and non-covalently with zinc (Zn) ions. [GOC:ai];A protein complex that includes a ubiquitin-protein…
ORUFI01G25910.1	0.00482107	0.0543626	2.95438	4.55037	6.00404	44.4841	37.3232	no	ORUFI01G25910	1	22601898	22604396	GO:0006468;GO:0004672;GO:0005524	protein phosphorylation;protein kinase activity;ATP binding	The process of introducing a phosphate group on to a protein. [GOC:hb];Catalysis of the phosphorylation of an amino acid residue in a protein, usually according to the reaction: a protein + ATP = a phosphoprotein + ADP. [MetaCyc:PROTEIN-KINASE-RXN];Interacting selectively and non-covalently with ATP, adenosine 5'-triphosphate, a universally important coenzyme and enzyme regulator. [ISBN:019850673…
ORUFI01G37400.1	0.00480449	0.0543626	4.4822	1.13759	2.00135	43.4955	26.6594	no	ORUFI01G37400	1	31211695	31215925
ORUFI03G27580.1	0.00481797	0.0543626	0.714063	555.145	496.334	765.126	959.739	no	ORUFI03G27580	3	22618307	22623997	GO:0006855;GO:0015297;GO:0015238;GO:0055085;GO:0016020;GO:0016021	drug transmembrane transport;antiporter activity;drug transmembrane transporter activity;transmembrane transport;membrane;integral component of membrane	The process in which a drug is transported from one side of a membrane to the other by means of some agent such as a transporter or pore. [GOC:ai, GOC:bf];Enables the active transport of a solute across a membrane by a mechanism whereby two or more species are transported in opposite directions in a tightly coupled process not directly linked to a form of energy other than chemiosmotic energy. Th…
ORUFI04G29210.1	0.00481135	0.0543626	0.934534	637.052	458.308	1001.39	1092.15	no	ORUFI04G29210	4	28247788	28250263	GO:0005794;GO:0000139;GO:0071555;GO:0015018;GO:0016740;GO:0016020	Golgi apparatus;Golgi membrane;cell wall organization;galactosylgalactosylxylosylprotein 3-beta-glucuronosyltransferase activity;transferase activity;membrane	A compound membranous cytoplasmic organelle of eukaryotic cells, consisting of flattened, ribosome-free vesicles arranged in a more or less regular stack. The Golgi apparatus differs from the endoplasmic reticulum in often having slightly thicker membranes, appearing in sections as a characteristic shallow semicircle so that the convex side (cis or entry face) abuts the endoplasmic reticulum, sec…
ORUFI05G06900.1	0.00481255	0.0543626	-0.535664	771.288	890.599	581.258	565.179	no	ORUFI05G06900	5	5580285	5583042	GO:0016021;GO:0016020	integral component of membrane;membrane	The component of a membrane consisting of the gene products and protein complexes having at least some part of their peptide sequence embedded in the hydrophobic region of the membrane. [GOC:dos, GOC:go_curators];A lipid bilayer along with all the proteins and protein complexes embedded in it an attached to it. [GOC:dos, GOC:mah, ISBN:0815316194]
ORUFI05G16010.1	0.00481346	0.0543626	-0.797538	2295.66	2187.47	1472.92	1106.37	no	ORUFI05G16010	5	16105453	16108759	GO:0050662;GO:0003824;GO:0008146;GO:0008270;GO:0009247;GO:0016036;GO:0009507	coenzyme binding;catalytic activity;sulfotransferase activity;zinc ion binding;glycolipid biosynthetic process;cellular response to phosphate starvation;chloroplast	Interacting selectively and non-covalently with a coenzyme, any of various nonprotein organic cofactors that are required, in addition to an enzyme and a substrate, for an enzymatic reaction to proceed. [ISBN:0198506732];Catalysis of a biochemical reaction at physiological temperatures. In biologically catalyzed reactions, the reactants are known as substrates, and the catalysts are naturally occ…
ORUFI07G11500.2	0.00481833	0.0543626	-0.410763	4624.7	5195.24	3733.39	3653.42	no	ORUFI07G11500	7	11157865	11171205	GO:0008289;GO:0006950;GO:0016021;GO:0016020;GO:0006355	lipid binding;response to stress;integral component of membrane;membrane;regulation of transcription, DNA-templated	Interacting selectively and non-covalently with a lipid. [GOC:ai];Any process that results in a change in state or activity of a cell or an organism (in terms of movement, secretion, enzyme production, gene expression, etc.) as a result of a disturbance in organismal or cellular homeostasis, usually, but not necessarily, exogenous (e.g. temperature, humidity, ionizing radiation). [GOC:mah];The co…
ORUFI08G20130.1	0.00481157	0.0543626	3.58097	3.41278	3.00202	38.5529	38.2118	no	ORUFI08G20130	8	21154856	21155818	GO:0016787;GO:0008152	hydrolase activity;metabolic process	Catalysis of the hydrolysis of various bonds, e.g. C-O, C-N, C-C, phosphoric anhydride bonds, etc. Hydrolase is the systematic name for any enzyme of EC class 3. [ISBN:0198506732];The chemical reactions and pathways, including anabolism and catabolism, by which living organisms transform chemical substances. Metabolic processes typically transform small molecules, but also include macromolecular …
ORUFI10G13630.1	0.00481848	0.0543626	-0.552253	641.602	680.457	427.047	474.537	no	ORUFI10G13630	10	15303835	15307412
ORUFI10G20030.1	0.00482099	0.0543626	-0.515722	1954.38	2338.57	1476.87	1525.81	no	ORUFI10G20030	10	19912482	19916683
ORUFI02G33150.1	0.00482326	0.0543628	2.05203	13.6511	11.0074	53.3809	48.8756	no	ORUFI02G33150	2	28626695	28630054
ORUFI01G39810.1	0.00483078	0.0543844	0.438429	1513	1670.12	2075.92	2237.61	no	ORUFI01G39810	1	32993937	32995286	GO:0016021;GO:0016020	integral component of membrane;membrane	The component of a membrane consisting of the gene products and protein complexes having at least some part of their peptide sequence embedded in the hydrophobic region of the membrane. [GOC:dos, GOC:go_curators];A lipid bilayer along with all the proteins and protein complexes embedded in it an attached to it. [GOC:dos, GOC:mah, ISBN:0815316194]
ORUFI04G13280.1	0.0048317	0.0543844	0.497472	589.676	595.961	853.191	820.617	no	ORUFI04G13280	4	16773791	16777244	GO:0016020	membrane	A lipid bilayer along with all the proteins and protein complexes embedded in it an attached to it. [GOC:dos, GOC:mah, ISBN:0815316194]
ORUFI05G20410.1	0.00483134	0.0543844	2.23099	52.3293	23.0155	193.753	159.956	no	ORUFI05G20410	5	19689039	19689710
ORUFI02G25980.1	0.00484299	0.0544869	-0.621662	526.705	635.427	377.62	377.675	no	ORUFI02G25980	2	23295584	23301143	GO:0016021;GO:0016020	integral component of membrane;membrane	The component of a membrane consisting of the gene products and protein complexes having at least some part of their peptide sequence embedded in the hydrophobic region of the membrane. [GOC:dos, GOC:go_curators];A lipid bilayer along with all the proteins and protein complexes embedded in it an attached to it. [GOC:dos, GOC:mah, ISBN:0815316194]
ORUFI10G18880.1	0.00484563	0.0544921	-0.605914	519.88	569.383	381.574	334.131	no	ORUFI10G18880	10	19119166	19125993	GO:0051301;GO:0016881;GO:0016567;GO:0004842;GO:0009058;GO:0016874;GO:0005737;GO:0005524;GO:0008360;GO:0009658;GO:0010020;GO:0009295;GO:0009507	cell division;acid-amino acid ligase activity;protein ubiquitination;ubiquitin-protein transferase activity;biosynthetic process;ligase activity;cytoplasm;ATP binding;regulation of cell shape;chloroplast organization;chloroplast fission;nucleoid;chloroplast	The process resulting in division and partitioning of components of a cell to form more cells; may or may not be accompanied by the physical separation of a cell into distinct, individually membrane-bounded daughter cells. [GOC:di, GOC:go_curators, GOC:pr];Catalysis of the ligation of an acid to an amino acid via a carbon-nitrogen bond, with the concomitant hydrolysis of the diphosphate bond in A…
ORUFI03G15370.1	0.00485301	0.0545493	0.805889	219.605	166.632	341.245	333.982	no	ORUFI03G15370	3	10630939	10635264	GO:0006396;GO:0003727;GO:0043621;GO:0006397;GO:0006417;GO:0009657;GO:0010114;GO:1901918;GO:0005774;GO:0009507;GO:0009570;GO:0009941;GO:0031969	RNA processing;single-stranded RNA binding;protein self-association;mRNA processing;regulation of translation;plastid organization;response to red light;negative regulation of exoribonuclease activity;vacuolar membrane;chloroplast;chloroplast stroma;chloroplast envelope;chloroplast membrane	Any process involved in the conversion of one or more primary RNA transcripts into one or more mature RNA molecules. [GOC:mah];Interacting selectively and non-covalently with single-stranded RNA. [GOC:jl];Interacting selectively and non-covalently with a domain within the same polypeptide. [GOC:jl];Any process involved in the conversion of a primary mRNA transcript into one or more mature mRNA(s)…
ORUFI03G20140.1	0.00485508	0.0545493	-0.419632	1668.94	1697.75	1276.7	1240.29	no	ORUFI03G20140	3	14586826	14592473	GO:0030036;GO:0003779;GO:0005737;GO:0051016;GO:0008290;GO:0007015;GO:0009408;GO:0051693	actin cytoskeleton organization;actin binding;cytoplasm;barbed-end actin filament capping;F-actin capping protein complex;actin filament organization;response to heat;actin filament capping	A process that is carried out at the cellular level which results in the assembly, arrangement of constituent parts, or disassembly of cytoskeletal structures comprising actin filaments and their associated proteins. [GOC:dph, GOC:jl, GOC:mah];Interacting selectively and non-covalently with monomeric or multimeric forms of actin, including actin filaments. [GOC:clt];All of the contents of a cell …
ORUFI12G22480.1	0.00486163	0.0545984	0.748518	224.884	192.349	322.951	378.029	no	ORUFI12G22480	12	23434762	23436674	GO:0005524;GO:0000166	ATP binding;nucleotide binding	Interacting selectively and non-covalently with ATP, adenosine 5'-triphosphate, a universally important coenzyme and enzyme regulator. [ISBN:0198506732];Interacting selectively and non-covalently with a nucleotide, any compound consisting of a nucleoside that is esterified with (ortho)phosphate or an oligophosphate at any hydroxyl group on the ribose or deoxyribose. [GOC:mah, ISBN:0198547684]
ORUFI05G20180.1	0.00486998	0.0546675	-0.447689	1412.46	1552.09	1096.02	1077.64	no	ORUFI05G20180	5	19525715	19529415	GO:0016020;GO:0016021	membrane;integral component of membrane	A lipid bilayer along with all the proteins and protein complexes embedded in it an attached to it. [GOC:dos, GOC:mah, ISBN:0815316194];The component of a membrane consisting of the gene products and protein complexes having at least some part of their peptide sequence embedded in the hydrophobic region of the membrane. [GOC:dos, GOC:go_curators]
ORUFI03G13360.1	0.00487627	0.0547136	-0.489417	1017.01	1080.73	707.791	786.453	no	ORUFI03G13360	3	9266824	9273593
ORUFI01G24330.4	0.00487877	0.0547171	-0.835766	218.042	220.928	115.369	130.58	no	ORUFI01G24330	1	21261361	21265970	GO:0005509;GO:0016021;GO:0016020	calcium ion binding;integral component of membrane;membrane	Interacting selectively and non-covalently with calcium ions (Ca2+). [GOC:ai];The component of a membrane consisting of the gene products and protein complexes having at least some part of their peptide sequence embedded in the hydrophobic region of the membrane. [GOC:dos, GOC:go_curators];A lipid bilayer along with all the proteins and protein complexes embedded in it an attached to it. [GOC:dos…
ORUFI04G26700.1	0.00488607	0.0547743	0.751164	146.749	164.11	261.962	261.262	no	ORUFI04G26700	4	26482113	26484464	GO:0005739	mitochondrion	A semiautonomous, self replicating organelle that occurs in varying numbers, shapes, and sizes in the cytoplasm of virtually all eukaryotic cells. It is notably the site of tissue respiration. [GOC:giardia, ISBN:0198506732]
ORUFI05G21780.5	0.00489539	0.0548543	-1.05863	3362.44	4871.48	1994.83	1958.17	no	ORUFI05G21780	5	20702786	20714316	GO:0004674;GO:0016310;GO:0016740;GO:0016301;GO:0005524;GO:0000166;GO:0006468;GO:0004672;GO:0016021;GO:0016020	protein serine/threonine kinase activity;phosphorylation;transferase activity;kinase activity;ATP binding;nucleotide binding;protein phosphorylation;protein kinase activity;integral component of membrane;membrane	Catalysis of the reactions: ATP + protein serine = ADP + protein serine phosphate, and ATP + protein threonine = ADP + protein threonine phosphate. [GOC:bf];The process of introducing a phosphate group into a molecule, usually with the formation of a phosphoric ester, a phosphoric anhydride or a phosphoric amide. [ISBN:0198506732];Catalysis of the transfer of a group, e.g. a methyl group, glycosy…
[truncated: 46,672 more rows]
